# Supplementary material for: Genome-Wide Analysis of Histone H3 Lysine9 Modifications in Human Mesenchymal Stem Cell Osteogenic Differentiation
Source: PLoS One. 2009 Aug 27;4(8):e6792. doi: 10.1371/journal.pone.0006792 (PMC2729372; doi:10.1371/journal.pone.0006792)
Supplement: Table S1 — primers for real time PCR (0.02 MB XLS) [file pone.0006792.s003.xls]

## Sheet: Primers for Real-time RT-PCR
Primers for Real-time RT-PCR
Gene Name	Sense 5’--3’	Antisense 5’--3’
ALPL	GACCCTTGACCCCCACAAT	GCTCGTACTGCATGTCCCCT
NANOG	AATACCTCAGCCTCCAGCAGATG	TGCGTCACACCATTGCTATTCTTC
CBFA1	GCCTTCAAGGTGGTAGCCC	CGTTACCCGCCATGACAGTA
CDC20	GCCCACCAAGAAGGAACATC	TTTTCCACTGAGCCGAAGGA
CTNND2	TACTCCGCAAGACGACTGACC	CCATCACACTCTCTCATCCTTCTG
POU5F1（OCT4）	AAGCGATCAAGCAGCGACTAT	GGAAAGGGACCGAGGAGTACA
NANOG	CAAAGGCAAACAACCCACTT	TCTGCTGGAGGCTGAGGTAT
OGN	GCAGCGGCACATTGGAC	CCCGGTAAGCTTTCCATCAA
VDR	CTGACCCTGGAGACTTTGAC	TTCCTCTGCACTTCCTCATC
WNT2	CTGGCTCTGGCTCCCTCTG	GGAACTGGTGTTGGCACTCTG
TGFBI	TTGAGACCCTTCGGGCTG	TGGCCGTTACCTTCAAGCAT
CDC7	AGCACAGTTACAAGTAGGACCT	AACTCCCATGACATTATCTTGCC
CDC25C	CCGTAACTTTGGCCTTCTGC	CAGCTCTGCCTTCCGACTG
PITX2	CTCACACCCACACTCCACAC	CAAGAGACGGAACAAAGGAC
CCNE2	TGTTGGCCACCTGTATTATCTGG	ATCTGGAGAAATCACTTGTTCCTATTTC
MCM7	GGAAATATCCCTCGTAGTATCAC	CTGAGAGTAAACCCTGTACC
CDKN3	GGTTTATGTGCTCTTCCAGGTTGTA	TCCCAAGTCCTCCGTAACAGTGTAT
MDM2	ACCTCACAGATTCCAGCTTCG	TTTCATAGTATAAGTGTCTTTTT
INHBB	GAAGGTGCGGGTCAAAGTGT	CCTCTTCTCCACCATGTTCCA
TGFBR3	ACATGGATAAGAAGCGATTCAGC	AACGCAATGCCCATCACGGTTAG
FMO3	GGACATCATGTGTATCCCAACC	CGGCTGAGTTCTGTGGCAAT
NFKBIE	GGAACATCTCACTCTCTGGACC	TCAGCTCCATTCCGAAGCAG
GAPDH	GAGTCCACTGGCGTCTTCA	GGGGTGCTAAGCAGTTGGT

## Sheet: Primers for ChIP PCR
Primers for ChIP PCR
Gene Name	Sense 5’--3’	Antisense 5’--3’
CDC20	CAATGGGCTAGGGCAACG	TGGCTTACGCCTCTTAAACTCT
CTNND2	GGGCGGACGCTCCCTCACTA	GGCAGCCTCAGCCTCCACCTA
POU5F1（OCT4）	GTTGGGGAGCAGGAAGCA	GGGGCAGCTCTAACCCTAAA
NANOG	GTTCTGTTGCTCGGTTTTCT	TCCCGTCTACCAGTCTCACC
ALPL	TCCAGGGATAAAGCAGGTC	TTAGTAAGGCAGGTGCCAAT
OGN	TCCTGTTACTGCTTGTGCCTCT	TCTCCGTGTTCGTCATTGTCCT
WNT2	TGGGTGCTTTGGCAGATAC	GTTGGCTTTGATTCCTTGGT
TGFBI	GCTTAGAGCCCAACAAAACCT	CCACAGTCTTCCTCAAACCAA
CDC7	AGTTTCCGACGGTTTGTT	TTCGTTCCTAATCCCTCAC
CDC25C	TCTGCGAGCCCAACGATA	CTTCCGCCAGCCCCAGTAA
PITX2	TTACTGTGGCTTTACCTG	CCATTCAACTCTGGCTGT
CCNE2	CCAGCTCTTCAGCCAACGC	CACGACTCGGGCGACCATA
MCM7	CTCCCGTGCCCGCTTTCCTT	ACGACACTCCCTCCAGCCTCCT
CDKN3	GCCGCCTTCTGACTCTTC	GATCCGCTTCTGGTTTCTTA
MDM2	TTTTGGTAACAGCGACACGG	GCGGAGCCAGCAAGGTTT
INHBB	AAACTTCACAGTGCCAATA	TTCCTCCTAGCTTTCCTA
TGFBR3	CTGAAAGTCGGCCAAAGC	AAACTCCTCGCCAACAGC
FMO3	TACAGTCCCATCCATCAC	CTCATTTATTGGTCCTTG
NFKBIE	TGAATGGAGTGAAGGAGGAA	AAGGAGGAAGTGAGGTAAGT
