# Supplementary material for: Genome-Wide Analysis of Histone H3 Lysine9 Modifications in Human Mesenchymal Stem Cell Osteogenic Differentiation
Source: PLoS One. 2009 Aug 27;4(8):e6792. doi: 10.1371/journal.pone.0006792 (PMC2729372; doi:10.1371/journal.pone.0006792)
Supplement: Table S2 — the genes with changes of H3K9 modifications (1.04 MB XLS) [file pone.0006792.s004.xls]

## Sheet: Sheet1
Differential enrichments of H3K9Ac and H3K9Me2 in MSC osteogenic differentiation
H3K9Ac Decresed					H3K9Ac Incresed					H3K9Me2 Decresed					H3K9Me2 Incresed
NUCLEOTIDE.ACCESSION	chrom	chromStart	chromEnd	p-value	NUCLEOTIDE.ACCESSION	chrom	chromStart	chromEnd	p-value	NUCLEOTIDE.ACCESSION	chrom	chromStart	chromEnd	p-value	NUCLEOTIDE.ACCESSION	chrom	chromStart	chromEnd	p-value
NM_198851	chr22	48237604	48238603	1.71e-06	XM_372894	chr22	20674079	20675078	0.00905215	NM_002269	chr6	117047221	117048220	5.06e-06	NM_015926	chr3	51663620	51664619	0.0092242
NM_001228	chr2	202300060	202301059	1.71e-06	NM_021733	chr19	54958059	54959058	0.00905215	NM_018164	chr12	26982234	26983233	5.07e-06	NM_144603	chr16	1971169	1972168	0.0091509
NM_018472	chrX	128333839	128334838	1.71e-06	XM_066040	chr20	55861480	55862479	0.00693578	NM_015435	chr8	101271770	101272769	5.07e-06	NM_032016	chr7	37957890	37958889	0.00979529
XM_373779	chr18	57443986	57444985	1.71e-06	NM_006560	chr11	47538689	47539688	0.00693578	NM_013247	chr2	74727650	74728649	5.07e-06	NM_006434	chr10	96906715	96907714	0.00979529
NM_000956	chr14	50770452	50771451	1.71e-06	NM_031467	chr5	139767593	139768592	0.00561638	NM_017493	chr4	146676637	146677636	5.07e-06	NM_006653	chr6	41794193	41795192	0.00979529
NM_020984	chr10	50161045	50162044	1.71e-06	NM_153255	chr6	119236555	119237554	0.0066206	NM_003806	chr12	115730885	115731884	5.08e-06	NM_053281	chrX	84174620	84175619	0.00979529
XM_069616	chr7	143217248	143218247	1.71e-06	XM_085138	chr14	55374313	55375312	0.00373021	NM_152463	chr17	48924529	48925528	5.08e-06	NM_013323	chr17	46658850	46659849	0.00918976
NM_019894	chr11	117484697	117485696	0.502081	NM_000905	chr7	24065380	24066379	0.00693578	NM_004137	chr5	169797244	169798243	5.08e-06	NM_017746	chr9	98494734	98495733	0.00943131
NM_002269	chr6	117047221	117048220	1.71e-06	XM_374370	chr7	158195802	158196801	0.00693578	NM_018073	chr11	4593467	4594466	5.08e-06	NM_006399	chr14	73978129	73979128	0.00930146
NM_013335	chr2	220565448	220566447	1.71e-06	NM_000798	chr4	9533438	9534437	0.00693578	NM_014944	chr1	9593830	9594829	5.08e-06	NM_022124	chr10	72500598	72501597	0.00953679
NM_020677	chr16	4524889	4525888	1.71e-06	NM_138328	chr17	30738046	30739045	0.00693578	XM_290552	chr11	6219557	6220556	5.08e-06	NM_017721	chr19	13864294	13865293	0.00979529
NM_015660	chr7	149773836	149774835	1.71e-06	NM_080740	chr22	21198923	21199922	0.00869417	NM_017779	chr1	68332332	68333331	5.08e-06	NM_032664	chr8	33388098	33389097	0.00979529
NM_014175	chr8	55097042	55098041	1.71e-06	XM_294077	chr6	27464095	27465094	0.00693578	NM_018453	chr14	32998701	32999700	5.08e-06	NM_002938	chr4	2431748	2432747	0.00979529
NM_152717	chr11	60299013	60300012	1.71e-06	XM_166164	chr11	124518854	124519853	0.00647535	NM_015981	chr5	149697557	149698556	5.08e-06	NM_022474	chr14	65697390	65698389	0.00979529
NM_000169	chrX	99434562	99435561	1.71e-06	NM_144669	chr12	127690379	127691378	0.00598032	NM_014157	chr16	58058551	58059550	5.08e-06	NM_014517	chr3	33453335	33454334	0.00979529
NM_006846	chr5	147471377	147472376	1.71e-06	XM_208069	chr12	78999307	79000306	0.00920628	NM_016329	chr3	53037116	53038115	5.08e-06	NM_006260	chr13	94026712	94027711	0.00908226
NM_014578	chr11	66598982	66599981	1.71e-06	NM_017818	chr1	3349336	3350335	0.00693578	NM_024295	chr8	124010840	124011839	5.09e-06	NM_145244	chr4	101569706	101570705	0.00911831
XM_034000	chr1	159180686	159181685	1.71e-06	NM_005135	chr15	32326686	32327685	0.00693578	XM_371201	chr19	63653966	63654965	5.09e-06	NM_000428	chr14	73068764	73069763	0.00909469
NM_015859	chr14	79677007	79678006	1.71e-06	NM_181614	chr21	30853755	30854754	0.00588344	NM_018111	chr19	54313906	54314905	5.09e-06	XM_070233	chr8	34238528	34239527	0.00910671
NM_019557	chr1	25750438	25751437	1.71e-06	NM_173073	chr20	45678170	45679169	0.00693578	NM_020828	chr19	61741411	61742410	5.09e-06	NM_004856	chr15	67421769	67422768	0.00814655
NM_130387	chr3	57270028	57271027	1.71e-06	NM_006114	chr19	50085632	50086631	0.00693578	NM_173828	chr5	141044319	141045318	5.09e-06	NM_032280	chr5	80680796	80681795	0.00979529
NM_025228	chr1	207008067	207009066	1.72e-06	NM_175878	chr22	15676836	15677835	0.00664692	NM_020128	chr12	67012033	67013032	0.302976	XM_047707	chr2	196724400	196725399	0.00943672
XM_293352	chrX	23693485	23694484	1.72e-06	XM_071096	chr9	102710588	102711587	0.00549453	NM_015338	chr20	31690431	31691430	5.1e-06	NM_005562	chr1	180394055	180395054	0.00979529
NM_000231	chr13	21552392	21553391	1.72e-06	XM_087182	chr2	217937338	217938337	0.00693578	NM_019066	chr15	21438236	21439235	5.11e-06	NM_014314	chr9	32516022	32517021	0.00924
NM_000740	chr1	236923293	236924292	1.72e-06	NM_182621	chr1	52468235	52469234	0.00693578	NM_015932	chr13	27030548	27031547	5.11e-06	NM_014814	chr3	63966677	63967676	0.00935068
NM_024865	chr12	7832563	7833562	0.113289	NM_000478	chr1	21304645	21305644	0.0854383	NM_020677	chr16	4524889	4525888	5.11e-06	NM_004839	chr15	81340941	81341940	0.00979529
NM_020147	chr15	68900604	68901603	1.72e-06	NM_032803	chrX	69017428	69018427	0.00622158	NM_012346	chr19	55124282	55125281	5.11e-06	NM_018181	chr18	54680126	54681125	0.00899725
NM_001912	chr9	85796854	85797853	1.72e-06	XM_373140	chr6	164052175	164053174	0.013384	XM_042978	chrX	105540977	105541976	5.11e-06	NM_016230	chr6	84564302	84565301	0.00883613
NM_016056	chr12	64849731	64850730	1.72e-06	NM_024300	chr8	57173487	57174486	0.00693578	NM_015046	chr9	130506117	130507116	5.11e-06	XM_068121	chr4	1127090	1128089	0.00979529
XM_374490	chr7	92917928	92918927	1.72e-06	XM_374565	chr7	141775285	141776284	0.00402232	NM_002477	chr4	661012	662011	5.12e-06	NM_005191	chr3	120599050	120600049	0.00979529
NM_004171	chr11	35404557	35405556	1.72e-06	NM_017625	chr1	158071540	158072539	0.00693578	NM_020147	chr15	68900604	68901603	5.12e-06	NM_018087	chr1	53673840	53674839	0.00979529
NM_024637	chr7	99377470	99378469	1.72e-06	XM_170749	chr14	34131961	34132960	0.00608482	NM_152679	chr4	48400203	48401202	5.12e-06	NM_022740	chr7	138884554	138885553	0.00916604
NM_014977	chr14	21554651	21555650	1.72e-06	NM_000342	chr17	42820360	42821359	0.00778358	NM_031290	chr13	50233419	50234418	5.12e-06	NM_175904	chr17	57096067	57097066	0.00979529
NM_005561	chr13	111898904	111899903	1.73e-06	NM_021048	chrX	149924338	149925337	0.00693578	NM_001424	chr16	10640687	10641686	5.13e-06	XM_371664	chr3	130033528	130034527	0.0089004
NM_017410	chr12	52618117	52619116	1.73e-06	NM_001945	chr5	139754389	139755388	0.00633251	NM_031950	chr4	15715888	15716887	5.13e-06	NM_033647	chr12	64981924	64982923	0.00845007
NM_017742	chr18	58355212	58356211	1.73e-06	XM_166813	chr11	55702853	55703852	0.00693578	NM_014521	chr2	236146668	236147667	5.13e-06	NM_016235	chr16	19862418	19863417	0.00905144
NM_014004	chr5	140797526	140798525	1.73e-06	XM_058967	chr19	14040941	14041940	0.00693578	NM_017754	chr6	34805951	34806950	5.13e-06	NM_018699	chr4	122302534	122303533	0.00845007
NM_004438	chr2	222639243	222640242	1.73e-06	NM_017687	chr10	115336866	115337865	0.00534786	NM_015032	chr13	30957893	30958892	5.14e-06	NM_005591	chr11	93914863	93915862	0.00925128
XM_374542	chr7	141364832	141365831	1.73e-06	XM_290462	chr10	133579399	133580398	0.00633251	NM_020771	chr6	105353063	105354062	5.14e-06	NM_014241	chr10	17663182	17664181	0.00902035
NM_032042	chr5	93521105	93522104	1.73e-06	XM_371344	chr1	220827730	220828729	0.00693578	XM_032693	chr16	4997075	4998074	5.14e-06	XM_113706	chr12	122599284	122600283	0.00907587
NM_004373	chr12	119287025	119288024	1.73e-06	NM_152906	chr22	18382486	18383485	0.00651277	XM_290799	chr17	36988162	36989161	5.14e-06	NM_016945	chr7	122189957	122190956	0.00919876
NM_033030	chr2	198852317	198853316	1.73e-06	NM_014708	chr12	121448636	121449635	0.00652121	NM_015161	chr16	18779170	18780169	5.15e-06	NM_032992	chr4	111083149	111084148	0.00979529
NM_014450	chr9	35640644	35641643	1.74e-06	NM_002546	chr8	119920599	119921598	0.00612896	NM_002187	chr5	158738076	158739075	5.15e-06	NM_000312	chr2	128268586	128269585	0.00898107
NM_014104	chr11	66739698	66740697	1.75e-06	NM_153692	chr8	38848352	38849351	0.00647535	NM_005288	chr13	25132605	25133604	5.15e-06	NM_024292	chr19	9798869	9799868	0.00814655
NM_017772	chr6	37271704	37272703	1.84e-06	NM_101395	chr21	37658933	37659932	0.00669401	NM_004792	chr2	170642708	170643707	5.17e-06	XM_372430	chr11	97975139	97976138	0.00882451
NM_144636	chr3	14141032	14142031	1.85e-06	NM_001637	chr7	36504991	36505990	0.00905215	XM_096642	chr12	34080414	34081413	5.31e-06	NM_032276	chr2	227902594	227903593	0.00931619
NM_014571	chr1	39518634	39519633	1.94e-06	NM_014475	chr19	54128052	54129051	0.00555777	NM_145035	chr3	162411281	162412280	5.15e-06	XM_371477	chr2	17919228	17920227	0.00903502
NM_017875	chr3	39384732	39385731	1.93e-06	XM_371736	chr5	40847019	40848018	0.00516821	XM_374490	chr7	92917928	92918927	5.26e-06	XM_291142	chr5	72335248	72336247	0.00979529
NM_017807	chr14	18913062	18914061	1.91e-06	NM_139248	chr3	186590982	186591981	0.00625295	NM_172140	chr19	44478106	44479105	5.34e-06	NM_024743	chr4	70132749	70133748	0.00909469
NM_138416	chr11	133683157	133684156	1.92e-06	NM_024046	chr3	49866071	49867070	0.00851608	NM_016350	chr14	49280094	49281093	5.44e-06	NM_032573	chr12	121695904	121696903	0.00862629
NM_005085	chr9	129276319	129277318	1.92e-06	XM_067193	chr3	192901050	192902049	0.00373021	NM_000177	chr9	119437411	119438410	5.43e-06	NM_002199	chr4	186091294	186092293	0.00906275
NM_002045	chr3	116662360	116663359	2.05e-06	NM_147147	chr6	105629492	105630491	0.00646846	NM_002442	chr12	119218636	119219635	5.68e-06	NM_002485	chr8	90953178	90954177	0.00899725
NM_015449	chr1	151409699	151410698	2.07e-06	NM_130775	chrX	51807320	51808319	0.00693578	NM_001233	chr7	115693248	115694247	5.98e-06	NM_006748	chr8	134071357	134072356	0.00979529
NM_014429	chr3	110157611	110158610	2.14e-06	NM_152688	chr6	62992668	62993667	0.00534786	NM_001668	chr1	148065497	148066496	6.16e-06	NM_183244	chr20	58980976	58981975	0.00837848
NM_005723	chr4	100037864	100038863	2.11e-06	NM_002972	chr22	49045573	49046572	0.00641944	XM_373797	chr19	18868221	18869220	6.29e-06	NM_145258	chr1	74033468	74034467	0.00842701
NM_017573	chr19	1434543	1435542	2.2e-06	NM_007069	chr11	63157083	63158082	0.00650696	NM_016282	chr9	4730927	4731926	6.22e-06	NM_031212	chr10	101044499	101045498	0.00748422
NM_014466	chr1	35976639	35977638	2.18e-06	NM_001374	chr16	2225042	2226041	0.00637601	NM_002386	chr16	89725819	89726818	6.47e-06	NM_006151	chr17	56789787	56790786	0.00795846
XM_374666	chr7	141469204	141470203	2.25e-06	NM_001273	chr12	6586560	6587559	0.00629518	NM_001252	chr19	6541850	6542849	6.17e-06	NM_001709	chr11	27685999	27686998	0.00884747
NM_003562	chr17	5043757	5044756	2.21e-06	NM_014847	chr1	151408748	151409747	0.0062786	NM_052849	chr15	38573007	38574006	6.41e-06	NM_152531	chr3	196311069	196312068	0.00877502
NM_016024	chrX	128240903	128241902	2.39e-06	NM_006479	chr12	4517497	4518496	0.00611836	NM_016209	chr16	88666916	88667915	6.41e-06	XM_373738	chr17	46447730	46448729	0.00930146
XM_373184	chr7	103529060	103530059	2.36e-06	XM_373711	chr17	7540980	7541979	0.00693578	NM_016224	chr6	158152881	158153880	6.44e-06	NM_006876	chr11	65890198	65891197	0.00871624
NM_006134	chr21	33772367	33773366	2.62e-06	NM_003547	chr6	26354884	26355883	0.00693578	NM_000548	chr16	2037252	2038251	6.7e-06	NM_014634	chr22	20631454	20632453	0.00832758
NM_002537	chr15	62710956	62711955	2.65e-06	NM_024096	chr16	30477122	30478121	0.00638592	NM_145241	chr9	111478297	111479296	6.69e-06	NM_006670	chr6	83067976	83068975	0.00874844
NM_016376	chr17	4352035	4353034	2.69e-06	NM_004346	chr4	186266203	186267202	0.0061872	NM_152499	chr1	43869875	43870874	6.94e-06	XM_373278	chr9	21168887	21169886	0.00904914
NM_024015	chr17	47130083	47131082	2.78e-06	XM_373996	chr2	100388225	100389224	0.00693578	NM_002591	chr20	56820859	56821858	6.94e-06	NM_002291	chr7	107204035	107205034	0.00877502
NM_016166	chr15	66061660	66062659	2.85e-06	NM_006093	chr11	56923683	56924682	0.00604842	NM_016021	chr6	90057915	90058914	6.79e-06	NM_006478	chr22	28026427	28027426	0.00816882
NM_020529	chr14	33864146	33865145	2.88e-06	XM_370543	chr10	36816942	36817941	0.00373021	NM_001965	chr2	73494950	73495949	7.25e-06	NM_005033	chr4	123180870	123181869	0.0090128
NM_032887	chr9	134979629	134980628	2.97e-06	NM_152496	chr1	37688107	37689106	0.0057652	NM_000658	chr21	44565651	44566650	7.09e-06	NM_153368	chr10	35897645	35898644	0.00882451
NM_032132	chr1	147909637	147910636	3e-06	NM_001563	chr6	76777687	76778686	0.00591784	NM_173577	chr10	29139354	29140353	7.09e-06	NM_080818	chr13	95344305	95345304	0.00821158
NM_014384	chr11	133660360	133661359	2.98e-06	NM_020151	chr2	96392739	96393738	0.00538724	NM_014116	chr2	211684138	211685137	7.14e-06	XM_209728	chr5	97979730	97980729	0.00885855
NM_017519	chr6	157129377	157130376	3.02e-06	NM_005497	chr17	43360117	43361116	0.00693578	NM_001617	chr2	70969702	70970701	7.1e-06	NM_181847	chr12	45759704	45760703	0.00853507
NM_018244	chr20	34715074	34716073	3.24e-06	NM_002272	chr12	51494302	51495301	0.00633251	NM_018321	chr5	34960281	34961280	7.07e-06	NM_032932	chr17	29863506	29864505	0.00893868
NM_019117	chrX	85543910	85544909	3.09e-06	NM_170743	chr1	23864619	23865618	0.00604419	XM_371191	chr19	58201878	58202877	7.25e-06	NM_002476	chr17	45760669	45761668	0.00979529
NM_018109	chr10	30641935	30642934	3.16e-06	NM_152684	chr4	15978470	15979469	0.00605737	NM_017861	chr3	197765051	197766050	7.47e-06	NM_000807	chr4	46307187	46308186	0.00874844
NM_014169	chr14	22672903	22673902	3.35e-06	NM_133498	chr19	53801111	53802110	0.00693578	NM_007035	chr12	89954299	89955298	7.61e-06	NM_006825	chr12	105143951	105144950	0.00883229
NM_002187	chr5	158738076	158739075	3.52e-06	XM_208771	chr15	46116481	46117480	0.00643063	XM_036612	chr1	206680873	206681872	7.61e-06	XM_372005	chr7	156734633	156735632	0.0092242
NM_058182	chr21	34667497	34668496	3.49e-06	NM_014448	chr1	3153524	3154523	0.00552665	NM_176826	chr19	15096668	15097667	7.98e-06	XM_374315	chr9	135380158	135381157	0.0076095
NM_004937	chr17	3745691	3746690	3.82e-06	NM_199126	chr19	42354873	42355872	0.00573494	NM_025134	chr16	53038232	53039231	7.66e-06	NM_015172	chr1	168693329	168694328	0.00979529
NM_005908	chr4	104140259	104141258	4.01e-06	XM_373288	chr9	35851164	35852163	0.00693578	NM_005966	chr2	191715803	191716802	7.84e-06	NM_052967	chr6	29563247	29564246	0.00807595
NM_014891	chr7	98617549	98618548	3.96e-06	NM_021232	chr19	40995741	40996740	0.00637601	NM_017839	chr16	55320816	55321815	7.95e-06	NM_002469	chr12	79603196	79604195	0.00865947
NM_014819	chr5	108821563	108822562	4.08e-06	XM_374672	chr7	141779511	141780510	0.00610431	NM_032579	chr3	109796731	109797730	8.06e-06	NM_182533	chr1	1995315	1996314	0.00979529
NM_000227	chr18	19704289	19705288	4.2e-06	NM_054032	chr11	18158414	18159413	0.00516821	NM_003707	chr3	129163332	129164331	8.02e-06	NM_003420	chr3	44650148	44651147	0.00855352
NM_015711	chr19	52873332	52874331	4.4e-06	XM_371316	chr1	151568055	151569054	0.00567031	NM_024506	chr2	220312396	220313395	7.88e-06	NM_015638	chr20	34395972	34396971	0.00827166
XM_374500	chr7	99672991	99673990	4.7e-06	NM_014003	chr16	71903192	71904191	0.00577616	NM_002388	chr6	52196118	52197117	8.41e-06	NM_020383	chr10	111347544	111348543	0.00881254
XM_374566	chr7	141794764	141795763	4.57e-06	NM_152344	chr17	42619852	42620851	0.00693578	NM_000461	chr3	24510967	24511966	8.38e-06	NM_006692	chr4	75387067	75388066	0.00832758
NM_173662	chr4	155258714	155259713	4.69e-06	NM_021082	chr3	122933441	122934440	0.0062048	NM_014388	chr1	207080019	207081018	8.44e-06	NM_017835	chr21	32905252	32906251	0.00904214
NM_016282	chr9	4730927	4731926	5.48e-06	NM_080614	chr20	45105661	45106660	0.00569485	NM_021634	chr4	160019828	160020827	8.61e-06	NM_000966	chr12	51911968	51912967	0.00886938
NM_052953	chr3	26638565	26639564	5.47e-06	NM_130463	chr6	31618642	31619641	0.00633251	NM_004606	chrX	69452206	69453205	8.52e-06	NM_020919	chr2	202848155	202849154	0.00874844
NM_015446	chr1	244041150	244042149	5.53e-06	NM_178527	chr1	170811309	170812308	0.00614935	NM_032194	chr6	111348106	111349105	8.49e-06	NM_004759	chr1	203941289	203942288	0.00892942
NM_003453	chr13	18330110	18331109	5.7e-06	NM_182830	chr14	45802133	45803132	0.00638592	NM_015942	chr8	97227213	97228212	8.82e-06	NM_004274	chr14	30787844	30788843	0.00837848
NM_014925	chr12	55977429	55978428	5.72e-06	NM_013244	chr12	85734813	85735812	0.00622158	NM_014481	chrX	53992541	53993540	8.71e-06	NM_080817	chrX	40613647	40614646	0.00909469
NM_002084	chr5	150427730	150428729	6.56e-06	NM_000043	chr10	90414166	90415165	0.0607264	NM_002596	chr1	202650461	202651460	9.49e-06	NM_181506	chr5	61889748	61890747	0.00851483
NM_024522	chr1	31163173	31164172	6.5e-06	NM_001496	chr5	137686197	137687196	0.00588344	NM_017831	chr18	27849623	27850622	9.29e-06	NM_173512	chr2	166014279	166015278	0.00859101
NM_015352	chr20	31539997	31540996	6.66e-06	NM_003305	chr4	123313132	123314131	0.00598032	XM_373777	chr18	40505616	40506615	9.8e-06	NM_006145	chr19	14489974	14490973	0.00979529
NM_001174	chrX	11044947	11045946	7.11e-06	XM_298151	chr3	108259795	108260794	0.00571921	NM_173589	chr11	6493051	6494050	9.76e-06	NM_145062	chr6	117035217	117036216	0.00864316
NM_018338	chr3	114480941	114481940	7.3e-06	XM_373932	chr21	38674899	38675898	0.00542472	NM_005149	chr1	165436956	165437955	9.87e-06	NM_001551	chrX	68219391	68220390	0.00656016
NM_016612	chr8	23407598	23408597	7.51e-06	NM_003688	chrX	40812906	40813905	0.00583199	NM_053006	chr22	17492176	17493175	9.67e-06	NM_002732	chr9	67085858	67086857	0.00910671
NM_012309	chr11	70233880	70234879	7.78e-06	NM_000494	chr10	105509954	105510953	0.00500443	NM_153835	chr2	26516152	26517151	9.96e-06	NM_015629	chr19	59309956	59310955	0.00846131
NM_031897	chr19	59186655	59187654	8.32e-06	NM_152932	chr3	52694683	52695682	0.00614935	NM_002888	chr3	159770999	159771998	9.96e-06	XM_291169	chr6	35794977	35795976	0.00855352
NM_001176	chr16	269908	270907	8.42e-06	XM_371818	chr6	36688656	36689655	0.00437491	XM_373576	chr13	110502653	110503652	1.08e-05	NM_015946	chr5	52098760	52099759	0.00851483
NM_015431	chr1	244917170	244918169	8.29e-06	NM_006492	chr1	109911661	109912660	0.00511676	NM_182924	chr7	1243143	1244142	1.09e-05	NM_004190	chr10	90088095	90089094	0.00877502
NM_005178	chr19	49943116	49944115	8.74e-06	NM_001115	chr8	132010961	132011960	0.00693578	NM_144625	chr1	238887332	238888331	1.08e-05	NM_001483	chr7	55773328	55774327	0.0084112
XM_086650	chr20	57569616	57570615	9.36e-06	XM_292624	chr17	55043486	55044485	0.00447517	NM_173662	chr4	155258714	155259713	1.09e-05	NM_003033	chr8	134540578	134541577	0.00861476
NM_014008	chrX	48112847	48113846	9.45e-06	NM_152577	chrX	21651787	21652786	0.00580785	NM_024670	chr10	14924206	14925205	1.08e-05	NM_018457	chr12	52121014	52122013	0.00851483
XM_042066	chr5	56125451	56126450	1.01e-05	XM_372756	chr1	4382093	4383092	0.00577616	XM_292745	chr19	44378736	44379735	1.07e-05	NM_000388	chr3	123222732	123223731	0.00845758
NM_004203	chr16	3030459	3031458	1.02e-05	NM_152889	chr3	127563386	127564385	0.00615917	NM_020680	chr11	65067244	65068243	1.14e-05	NM_005903	chr5	135544053	135545052	0.00815776
XM_293599	chr3	113082027	113083026	1.04e-05	NM_032124	chr18	42928558	42929557	0.00593098	NM_198538	chr19	40710806	40711805	1.16e-05	XM_172230	chr3	144921589	144922588	0.00784706
NM_139166	chr8	107738756	107739755	1.13e-05	NM_004270	chr5	156566625	156567624	0.00487727	NM_030587	chr1	43857443	43858442	1.17e-05	NM_004517	chr11	6588622	6589621	0.00814655
NM_032182	chr10	126064087	126065086	1.13e-05	NM_152878	chr22	36851882	36852881	0.00447517	XM_018432	chr16	17986310	17987309	1.17e-05	NM_018387	chr9	121406599	121407598	0.00840316
NM_031442	chrX	34036532	34037531	1.14e-05	NM_005546	chr5	156588074	156589073	0.00693578	NM_017673	chr1	182364973	182365972	1.23e-05	NM_000639	chr1	169866835	169867834	0.00845007
XM_293903	chr5	167936395	167937394	1.18e-05	NM_017580	chr10	126204393	126205392	0.00571079	XM_067605	chr3	102557913	102558912	1.08e-05	NM_032045	chr22	27792888	27793887	0.00892942
NM_003806	chr12	115730885	115731884	1.2e-05	NM_153709	chr1	6006150	6007149	0.00603559	NM_006821	chr14	72024290	72025289	1.21e-05	NM_175874	chr12	14847074	14848073	0.00831399
NM_000591	chr5	140040975	140041974	1.25e-05	XM_371844	chr6	116646363	116647362	0.00571921	NM_024909	chr6	30700107	30701106	1.19e-05	NM_133436	chr7	97112557	97113556	0.00788592
NM_054023	chr5	147286085	147287084	1.29e-05	NM_003447	chr6	28153852	28154851	0.00693578	NM_018215	chr19	51666317	51667316	1.14e-05	NM_004367	chr6	167444846	167445845	0.00882451
NM_014268	chr18	30872670	30873669	1.37e-05	NM_003154	chr4	71176529	71177528	0.00500443	NM_000825	chr8	25303782	25304781	1.22e-05	XM_352677	chr7	137102060	137103059	0.00811199
NM_000332	chr6	16869386	16870385	1.32e-05	NM_002378	chr19	3752510	3753509	0.00608482	NM_012239	chr11	226155	227154	1.2e-05	NM_004984	chr12	56229381	56230380	0.00739241
XM_374039	chr3	51810803	51811802	1.43e-05	XM_040910	chr14	101558056	101559055	0.00526281	XM_291223	chr7	44759163	44760162	1.3e-05	NM_016315	chr2	189359364	189360363	0.00889029
NM_014278	chr4	129161568	129162567	1.4e-05	NM_144663	chr11	4563059	4564058	0.00447517	XM_096317	chr10	49686368	49687367	1.21e-05	XM_062735	chr12	108191496	108192495	0.00877502
NM_182585	chr2	178459659	178460658	1.45e-05	XM_291838	chr11	123313806	123314805	0.00447517	NM_022467	chr19	38866575	38867574	1.31e-05	NM_153367	chr10	80549679	80550678	0.0077737
NM_018320	chr11	71365687	71366686	1.48e-05	NM_005420	chr4	71041115	71042114	0.00693578	XM_036115	chr17	74377361	74378360	1.23e-05	NM_032824	chr2	112907261	112908260	0.00807595
NM_012413	chr2	37545478	37546477	1.48e-05	NM_000934	chr17	1854178	1855177	0.00593421	NM_020350	chr1	11505005	11506004	1.28e-05	NM_152271	chr8	12604537	12605536	0.00908226
NM_006161	chr5	134947555	134948554	1.52e-05	XM_373706	chr17	406320	407319	0.00693578	NM_030763	chrX	79212962	79213961	1.22e-05	NM_003634	chr22	28301582	28302581	0.00780369
NM_005588	chr6	46807264	46808263	1.48e-05	NM_002605	chr15	83252740	83253739	0.0057652	NM_001634	chr6	111240858	111241857	1.29e-05	NM_005431	chr7	151764691	151765690	0.00821158
NM_017931	chr22	44875462	44876461	1.53e-05	XM_208658	chr12	93443772	93444771	0.00600878	NM_181720	chr1	158256252	158257251	1.25e-05	NM_014045	chr14	21330412	21331411	0.00857256
NM_018161	chr11	70889844	70890843	1.57e-05	NM_002689	chr11	64803897	64804896	0.00475875	XM_066701	chrX	15545346	15546345	1.23e-05	NM_032728	chr9	129440182	129441181	0.00763873
NM_152789	chr7	91831433	91832432	1.67e-05	NM_006922	chr2	166262797	166263796	0.00549453	NM_002571	chr9	133892245	133893244	1.28e-05	NM_138784	chr1	163759831	163760830	0.00862629
NM_007179	chr9	5175368	5176367	1.8e-05	XM_168354	chrX	113717697	113718696	0.00465309	NM_032833	chr1	201558128	201559127	1.35e-05	NM_021190	chr1	96658323	96659322	0.00772167
NM_024546	chr13	77031001	77032000	1.74e-05	XM_373510	chr11	76937007	76938006	0.00526281	NM_004708	chr19	37763247	37764246	1.31e-05	NM_003921	chr1	85165876	85166875	0.00791562
NM_000693	chr15	99154146	99155145	1.82e-05	XM_374133	chr5	118807566	118808565	0.00567031	XM_374719	chr7	28927773	28928772	1.31e-05	NM_178019	chr5	134379113	134380112	0.00793729
NM_024592	chr4	56127257	56128256	1.77e-05	NM_173696	chrX	8412556	8413555	0.0060609	NM_005694	chr3	120716832	120717831	1.25e-05	NM_030767	chr9	112532432	112533431	0.00855352
NM_031216	chr18	12937193	12938192	1.83e-05	NM_021912	chr15	24565980	24566979	0.00693578	XM_171528	chr11	6155565	6156564	1.29e-05	NM_014574	chr14	29485328	29486327	0.00807595
NM_004113	chr3	193765985	193766984	1.88e-05	NM_006398	chr6	29635298	29636297	0.00567031	NM_080752	chr20	45170994	45171993	1.31e-05	NM_000889	chr12	51886986	51887985	0.00829069
NM_016292	chr16	3767535	3768534	1.95e-05	NM_020166	chr3	184133008	184134007	0.0055073	NM_015292	chr12	54807555	54808554	1.35e-05	NM_000601	chr7	81011265	81012264	0.00779047
NM_015438	chr12	6535194	6536193	1.96e-05	XM_372575	chr15	63305378	63306377	0.00608482	XM_373549	chr12	114422589	114423588	1.36e-05	NM_015106	chr3	51533945	51534944	0.00763873
XM_097347	chr19	37207909	37208908	2.04e-05	XM_084357	chr10	96617845	96618844	0.00437491	NM_000130	chr1	166742846	166743845	1.4e-05	NM_016364	chr10	76213246	76214245	0.00810015
NM_022782	chr12	122154884	122155883	1.98e-05	NM_024307	chr16	30162177	30163176	0.00574265	NM_024891	chr11	117844860	117845859	1.37e-05	XM_291311	chr9	22436141	22437140	0.00799939
XM_209041	chr17	7820539	7821538	2e-05	NM_153604	chr17	12769173	12770172	0.00513424	XM_373795	chr19	15807513	15808512	1.52e-05	XM_294328	chr7	93085431	93086430	0.00830941
XM_371256	chr1	62154700	62155699	2.05e-05	XM_294692	chr11	10395918	10396917	0.00693578	NM_173617	chr16	88969074	88970073	1.41e-05	NM_004816	chr9	67400661	67401660	0.00807595
NM_016021	chr6	90057915	90058914	2e-05	XM_032059	chr19	61962836	61963835	0.00534786	NM_003483	chr12	64503479	64504478	1.39e-05	NM_005652	chr16	69195762	69196761	0.00847236
NM_000351	chrX	6598278	6599277	2.24e-05	NM_003845	chr12	4568806	4569805	0.00693578	NM_024841	chr11	36361198	36362197	1.43e-05	NM_030960	chr6	88752404	88753403	0.00830002
NM_000557	chr20	34741156	34742155	2.13e-05	NM_173635	chr19	56452077	56453076	0.00693578	NM_013265	chr11	64631457	64632456	1.55e-05	NM_173800	chr5	115404996	115405995	0.00864316
NM_005210	chr2	209213123	209214122	2.17e-05	XM_294316	chr7	143183243	143184242	0.00475875	NM_002799	chr9	122553447	122554446	1.51e-05	NM_014483	chr3	29296821	29297820	0.00872037
NM_145764	chr12	16396919	16397918	2.48e-05	NM_173661	chr4	3609274	3610273	0.00534786	NM_007252	chr7	38786489	38787488	1.47e-05	NM_024818	chr3	133698551	133699550	0.00724051
XM_062025	chr11	110197083	110198082	2.58e-05	NM_017609	chr10	134105336	134106335	0.00456733	NM_032127	chr11	6219924	6220923	1.5e-05	XM_211749	chr2	42135098	42136097	0.0076095
NM_175607	chr3	2116548	2117547	2.18e-05	NM_003944	chr1	148561463	148562462	0.00600878	NM_015420	chr8	104382826	104383825	1.55e-05	NM_015584	chr17	26829867	26830866	0.00734362
NM_018164	chr12	26982234	26983233	2.34e-05	XM_374284	chr8	144493105	144494104	0.00567031	NM_052879	chr12	49080218	49081217	1.55e-05	NM_018186	chr1	166950862	166951861	0.0077635
NM_020474	chr18	31485823	31486822	2.38e-05	NM_000149	chr19	5802182	5803181	0.00561638	NM_138278	chr1	148224935	148225934	1.38e-05	NM_033107	chr7	89587320	89588319	0.00780548
NM_138497	chr9	94236416	94237415	2.37e-05	NM_032562	chr10	74058813	74059812	0.00527761	XM_371575	chr2	153776153	153777152	1.53e-05	NM_000164	chr19	50862643	50863642	0.0076095
NM_017907	chr11	71540441	71541440	2.4e-05	NM_007052	chrX	98900891	98901890	0.00580785	NM_000808	chrX	150237143	150238142	1.48e-05	NM_005925	chr18	28021276	28022275	0.00817972
NM_017825	chr1	35981452	35982451	2.4e-05	XM_374593	chr7	253239	254238	0.00514285	NM_015937	chr20	44729511	44730510	1.5e-05	XM_085236	chr15	53416080	53417079	0.00787986
NM_004558	chr19	5774119	5775118	2.42e-05	NM_006664	chr9	34655726	34656725	0.00542472	NM_005480	chr12	48002630	48003629	1.48e-05	NM_005982	chr14	59105919	59106918	0.0078232
NM_002406	chr5	180339410	180340409	2.55e-05	NM_006049	chr15	64505671	64506670	0.00503954	XM_050495	chr16	85427602	85428601	1.58e-05	NM_006068	chr4	38728040	38729039	0.0076095
NM_178135	chr4	88702153	88703152	2.49e-05	NM_002980	chr2	120376978	120377977	0.00693578	NM_015442	chr3	32697767	32698766	1.57e-05	NM_145804	chr11	34342811	34343810	0.00772167
NM_020549	chr10	50165960	50166959	2.36e-05	XM_098317	chr5	54269259	54270258	0.00693578	NM_006375	chrX	128742539	128743538	1.61e-05	NM_021803	chr4	124000741	124001740	0.00829069
NM_018912	chr5	140737857	140738856	2.39e-05	NM_014498	chr3	169134358	169135357	0.0052168	NM_016523	chr12	9870645	9871644	1.62e-05	XM_035863	chr10	38409657	38410656	0.00785489
NM_014066	chr8	146082948	146083947	2.61e-05	XM_374272	chr8	68310136	68311135	0.00530644	NM_003620	chr17	59151266	59152265	1.71e-05	NM_014121	chr1	109859203	109860202	0.00763873
NM_005324	chr17	74372827	74373826	2.73e-05	NM_032528	chr2	107124650	107125649	0.00524471	NM_020774	chr18	17572833	17573832	1.63e-05	NM_031220	chr17	6660142	6661141	0.00832758
NM_032174	chr1	158412187	158413186	2.72e-05	XM_293360	chrX	35004616	35005615	0.00561638	NM_178823	chr6	88112632	88113631	1.62e-05	NM_005915	chr2	136844492	136845491	0.0076095
NM_014507	chr22	41770006	41771005	3.23e-05	NM_005750	chr4	5590726	5591725	0.00600878	NM_001816	chr19	47790606	47791605	1.69e-05	NM_000862	chr1	119395503	119396502	0.00768548
NM_001371	chr6	38730493	38731492	3.23e-05	XM_091809	chr18	20850822	20851821	0.00693578	NM_153840	chr6	47031042	47032041	1.71e-05	XM_034570	chr16	1603275	1604274	0.00877502
NM_030760	chr19	10488812	10489811	2.96e-05	XM_060278	chr1	105978349	105979348	0.00480763	NM_033304	chr8	26744296	26745295	1.73e-05	NM_014889	chr10	3168712	3169711	0.0078232
NM_013235	chr5	31577385	31578384	3e-05	NM_198692	chr21	44921834	44922833	0.00506226	NM_002849	chr12	69600553	69601552	1.67e-05	XM_371756	chr5	75096839	75097838	0.00746514
NM_018669	chr21	43193499	43194498	3.09e-05	NM_017943	chr14	53727421	53728420	0.00532048	NM_001775	chr4	15530115	15531114	1.71e-05	NM_016593	chr6	46667075	46668074	0.00748422
NM_015481	chr12	53064459	53065458	3.07e-05	XM_095168	chr7	148862080	148863079	0.0052168	XM_290684	chr16	67087629	67088628	1.69e-05	NM_003954	chr17	43843462	43844461	0.00780697
NM_017840	chr11	59353405	59354404	3.18e-05	NM_173497	chr10	92833929	92834928	0.00527894	XM_039570	chr2	73066255	73067254	1.69e-05	XM_370924	chr16	794745	795744	0.00802541
NM_004674	chr8	37979732	37980731	3.2e-05	XM_372387	chr11	55369356	55370355	0.00511676	NM_053005	chr11	1474596	1475595	1.76e-05	NM_012247	chr10	13393986	13394985	0.00754859
NM_017928	chr17	49319217	49320216	3.26e-05	NM_018559	chr13	43360990	43361989	0.00516821	NM_002588	chr5	140883244	140884243	1.69e-05	NM_003429	chr19	20922688	20923687	0.00787986
NM_032839	chr3	123833848	123834847	3.35e-05	NM_004011	chrX	31791493	31792492	0.00419018	NM_002164	chr8	39787997	39788996	1.67e-05	NM_139073	chr2	232062681	232063680	0.0077737
NM_014944	chr1	9593830	9594829	3.34e-05	NM_182523	chr3	28257381	28258380	0.00480763	XM_373184	chr7	103529060	103530059	1.67e-05	NM_001734	chr12	7037581	7038580	0.0076095
XM_371955	chr7	134849246	134850245	3.58e-05	NM_002893	chrX	16249687	16250686	0.00513424	NM_015983	chr7	43705774	43706773	1.71e-05	NM_173044	chr11	71435547	71436546	0.00724051
NM_080474	chr18	59371663	59372662	3.34e-05	XM_371248	chr1	46506744	46507743	0.00693578	NM_003258	chr17	76780137	76781136	1.78e-05	NM_001428	chr1	8648574	8649573	0.00795846
XM_292184	chr13	75320800	75321799	3.31e-05	NM_033132	chr13	98321879	98322878	0.0057652	NM_032207	chr19	16467518	16468517	1.71e-05	NM_005434	chr2	110585338	110586337	0.00754859
NM_012112	chr20	31071205	31072204	3.64e-05	NM_001838	chr17	39094589	39095588	0.00494296	XM_374079	chr4	27020146	27021145	1.73e-05	XM_030669	chr3	130468103	130469102	0.00729301
NM_015065	chr11	108001709	108002708	3.81e-05	NM_005621	chr1	150564407	150565406	0.00555777	NM_019012	chr12	19173197	19174196	1.78e-05	NM_002163	chr16	85713579	85714578	0.0077635
NM_015912	chr8	139135403	139136402	3.87e-05	NM_144727	chr7	150528540	150529539	0.00598032	NM_024773	chr16	27180683	27181682	1.82e-05	NM_024006	chr16	31143025	31144024	0.00772167
NM_012408	chr20	46670689	46671688	3.92e-05	NM_001693	chr8	20064278	20065277	0.00510611	NM_003029	chr1	152163398	152164397	1.8e-05	XM_209204	chr19	19035103	19036102	0.0071848
NM_145047	chr1	36343414	36344413	3.72e-05	NM_019027	chr4	40433230	40434229	0.00426738	NM_178525	chr19	8669872	8670871	1.8e-05	NM_003677	chr12	121674196	121675195	0.0077001
NM_005825	chr11	64287988	64288987	3.83e-05	NM_006940	chr12	23993604	23994603	0.00516821	NM_182626	chr2	10302549	10303548	1.73e-05	XM_068682	chr5	180276420	180277419	0.00700558
NM_020383	chr10	111347544	111348543	3.83e-05	NM_016308	chr1	47168695	47169694	0.00514285	NM_145018	chr11	82338349	82339348	1.72e-05	XM_370867	chr15	54742040	54743039	0.00705263
NM_000260	chr11	76564919	76565918	3.93e-05	NM_007224	chr12	55896146	55897145	0.00511676	NM_001939	chrX	99245991	99246990	1.81e-05	XM_048362	chr19	7566088	7567087	0.00814655
NM_001424	chr16	10640687	10641686	4.24e-05	NM_032493	chr19	16168981	16169980	0.00494296	XM_374664	chr7	141415016	141416015	1.79e-05	NM_002298	chr13	44554079	44555078	0.00734362
NM_021809	chr20	35886621	35887620	4.14e-05	XM_295058	chr2	127745634	127746633	0.00546045	NM_002192	chr7	41483186	41484185	1.78e-05	NM_006325	chr12	129708981	129709980	0.00712815
NM_001223	chr11	104509580	104510579	4.18e-05	XM_373485	chr11	1050990	1051989	0.00477135	XM_210180	chr11	5163849	5164848	1.82e-05	NM_001527	chr6	114337606	114338605	0.00745741
NM_024324	chr22	48530946	48531945	4.35e-05	NM_033126	chr8	87038074	87039073	0.00494296	NM_020899	chr17	7587782	7588781	1.99e-05	XM_373660	chr16	3050887	3051886	0.00754859
XM_374563	chr7	141729698	141730697	4.18e-05	NM_153006	chr17	42556471	42557470	0.00539994	XM_374111	chr5	3647862	3648861	1.85e-05	NM_015669	chr5	140542602	140543601	0.00739241
NM_002211	chr10	33250985	33251984	4.19e-05	NM_003438	chr19	57791022	57792021	0.00693578	NM_145805	chr15	74344242	74345241	1.89e-05	NM_199280	chr2	29230133	29231132	0.00741603
NM_005440	chr17	41549733	41550732	4.27e-05	NM_005622	chr16	20741188	20742187	0.00501628	NM_015510	chr17	21191597	21192596	1.78e-05	NM_005105	chr1	143255601	143256600	0.00726703
XM_166086	chr10	83298975	83299974	4.24e-05	XM_373522	chr12	7162179	7163178	0.00693578	NM_003446	chrX	46275265	46276264	1.92e-05	NM_052855	chr17	49259587	49260586	0.00728268
NM_005924	chr7	15470472	15471471	4.37e-05	XM_373882	chr1	200530744	200531743	0.00529215	NM_024666	chr15	65262521	65263520	1.83e-05	NM_000043	chr10	90414166	90415165	0.275311
NM_014952	chr15	38447277	38448276	4.44e-05	XM_374544	chr7	141434712	141435711	0.00415007	NM_015668	chr8	101074592	101075591	1.84e-05	NM_152622	chr5	56252545	56253544	0.00730586
NM_001203	chr4	96136823	96137822	4.46e-05	NM_181720	chr1	158256252	158257251	0.00693578	NM_017792	chr2	102129082	102130081	1.88e-05	NM_006386	chr22	37145058	37146057	0.00772167
NM_031908	chr5	159778319	159779318	4.65e-05	NM_004180	chr2	162195265	162196264	0.00483632	NM_002727	chr10	70191749	70192748	1.9e-05	XM_291793	chr11	4197531	4198530	0.00729301
NM_015461	chr18	21183799	21184798	4.66e-05	NM_173620	chr17	81054674	81055673	0.00477484	NM_022059	chr17	4849566	4850565	1.9e-05	NM_001078	chr1	100647529	100648528	0.0397845
NM_025027	chr19	63207825	63208824	4.24e-05	NM_003143	chr7	140844740	140845739	0.00512262	NM_004890	chr17	5071362	5072361	1.77e-05	NM_005841	chr4	124778805	124779804	0.00774801
NM_000852	chr11	67125727	67126726	4.53e-05	XM_371857	chr6	159856587	159857586	0.00506226	XM_372429	chr11	94433368	94434367	2.05e-05	NM_000266	chrX	42878432	42879431	0.00723282
XM_371596	chr2	228685610	228686609	4.98e-05	XM_374360	chr18	74364264	74365263	0.00494296	NM_000680	chr8	26744532	26745531	1.88e-05	NM_152657	chr19	43570208	43571207	0.00791562
NM_013352	chr6	116736991	116737990	4.71e-05	NM_003938	chr19	2102237	2103236	0.00498124	XM_373805	chr19	45141179	45142178	1.96e-05	NM_080747	chr12	51281259	51282258	0.00736832
XM_371005	chr17	4840415	4841414	4.96e-05	NM_021902	chr19	40320869	40321868	0.00443563	NM_033504	chr1	32869155	32870154	1.92e-05	NM_153712	chr2	113334178	113335177	0.00679944
NM_173485	chr20	52273669	52274668	5.06e-05	XM_069743	chr7	123670229	123671228	0.00434005	XM_373442	chr12	29549416	29550415	1.98e-05	NM_004592	chr12	130689402	130690401	0.0071848
NM_003028	chr9	38058914	38059913	5.03e-05	XM_063138	chr14	64813851	64814850	0.00426738	NM_053276	chr2	36897718	36898717	2.04e-05	NM_001274	chr11	125033189	125034188	0.00693997
NM_018971	chr3	71722552	71723551	5e-05	NM_013396	chr21	16023516	16024515	0.00500443	NM_000592	chr6	32053328	32054327	1.93e-05	NM_000834	chr12	14024019	14025018	0.00715686
NM_021185	chr19	43517726	43518725	4.68e-05	NM_016641	chr16	19499686	19500685	0.00477816	NM_000414	chr5	118863721	118864720	2.09e-05	NM_138399	chr3	195673218	195674217	0.00725118
NM_014389	chr17	4813711	4814710	5.08e-05	NM_021216	chr19	61797760	61798759	0.0046292	NM_031285	chr12	3263280	3264279	2.2e-05	NM_017925	chr9	19287367	19288366	0.00772167
NM_138820	chr5	175795972	175796971	5.19e-05	NM_016447	chr7	24354470	24355469	0.004855	XM_372687	chr18	3401707	3402706	2.18e-05	NM_003941	chr7	122943328	122944327	0.00688536
NM_025149	chr17	48977404	48978403	5e-05	NM_004705	chr11	75818010	75819009	0.00522621	NM_002202	chr5	50694144	50695143	2.06e-05	NM_003593	chr17	26995824	26996823	0.00714212
NM_013943	chr1	24422280	24423279	5.4e-05	NM_176822	chr11	7023407	7024406	0.00516821	XM_291716	chr10	124433582	124434581	2.07e-05	NM_002563	chr3	153872946	153873945	0.00676214
NM_001863	chr19	40830313	40831312	5.23e-05	NM_001801	chr5	115228553	115229552	0.00477424	NM_177991	chr20	31203048	31204047	2.07e-05	NM_016178	chr1	148951937	148952936	0.00690609
NM_198844	chr17	38398733	38399732	5.37e-05	NM_022663	chr18	18249565	18250564	0.00402232	NM_138995	chr2	171236500	171237499	2.06e-05	NM_006135	chr1	112459811	112460810	0.00731011
XM_374763	chr7	155313269	155314268	5.49e-05	NM_153251	chr13	19747698	19748697	0.00434005	NM_004438	chr2	222639243	222640242	2.11e-05	NM_016010	chr8	79627296	79628295	0.00698631
XM_167275	chr7	20610547	20611546	5.98e-05	NM_018301	chrX	105133591	105134590	0.00516821	NM_138697	chr1	6324281	6325280	2.11e-05	NM_138737	chrX	64248755	64249754	0.00703712
NM_006158	chr8	24835857	24836856	5.7e-05	NM_001007	chrX	70363635	70364634	0.00469963	NM_017742	chr18	58355212	58356211	2.11e-05	NM_007075	chrX	47963372	47964371	0.00739241
NM_019002	chr2	67598286	67599285	5.62e-05	NM_006722	chr3	69745333	69746332	0.0048282	NM_001867	chr5	85997116	85998115	2.16e-05	NM_052839	chr22	48790505	48791504	0.00708816
XM_059037	chr19	39664021	39665020	5.67e-05	NM_014757	chr5	179268810	179269809	0.00474021	NM_003238	chr1	215575376	215576375	2.31e-05	NM_054108	chr11	63033726	63034725	0.00569496
NM_001332	chr5	11956548	11957547	5.59e-05	NM_021132	chr10	74600065	74601064	0.00494296	NM_000518	chr11	5212435	5213434	2.13e-05	NM_024032	chr17	42693778	42694777	0.00787071
NM_017830	chr4	48747928	48748927	5.72e-05	XM_166845	chr11	56205823	56206822	0.00555777	NM_001430	chr2	46498398	46499397	2.15e-05	NM_138701	chr7	39914883	39915882	0.0071848
NM_005868	chr7	93245396	93246395	5.74e-05	NM_172200	chr10	6023848	6024847	0.00511676	XM_059702	chr5	148679242	148680241	2.18e-05	NM_004178	chr12	52180305	52181304	0.00752754
NM_013368	chr19	45640045	45641044	5.77e-05	XM_370587	chr10	133770055	133771054	0.00534786	NM_018717	chr4	141652577	141653576	2.25e-05	NM_182907	chr6	106591686	106592685	0.00737318
NM_003375	chr10	76314807	76315806	5.8e-05	NM_144987	chr19	40927867	40928866	0.00478503	NM_006799	chr16	2866750	2867749	2.18e-05	NM_006874	chr4	140582974	140583973	0.00692071
NM_024311	chr17	75330086	75331085	5.84e-05	NM_178151	chrX	109418977	109419976	0.00693578	NM_032284	chr1	52239455	52240454	2.34e-05	NM_007040	chr19	46461223	46462222	0.0413913
NM_152335	chr15	74067298	74068297	5.8e-05	NM_033031	chrX	48886057	48887056	0.00483946	NM_183235	chr15	53297769	53298768	2.33e-05	NM_003531	chr6	26152892	26153891	0.00656016
NM_000234	chr19	53365371	53366370	5.9e-05	NM_001622	chr3	187651076	187652075	0.00473321	NM_152709	chr10	69931503	69932502	2.27e-05	NM_007117	chr3	131013756	131014755	0.00689132
XM_088686	chrX	69753357	69754356	5.81e-05	XM_372346	chr11	4401130	4402129	0.00693578	NM_016242	chr4	101897350	101898349	2.3e-05	NM_173487	chr4	130472995	130473994	0.00700558
NM_007278	chr17	7346001	7347000	6.26e-05	NM_031949	chr6	167647181	167648180	0.00356194	NM_004722	chr7	99309860	99310859	2.25e-05	XM_166549	chr7	5195817	5196816	0.00734362
NM_018299	chr8	74840771	74841770	6.08e-05	NM_173655	chr3	98478666	98479665	0.00415007	NM_006504	chr10	129179026	129180025	2.26e-05	XM_060171	chr1	5063674	5064673	0.00679944
NM_001487	chr12	54395398	54396397	5.99e-05	NM_004415	chr6	7486170	7487169	0.0049803	XM_370640	chr11	77610434	77611433	2.35e-05	NM_138763	chr19	54149211	54150210	0.12149
XM_371083	chr17	79838727	79839726	6.2e-05	NM_002011	chr5	176494111	176495110	0.004409	NM_000544	chr6	32853209	32854208	2.33e-05	NM_006412	chr9	134938897	134939896	0.00694981
NM_001632	chr2	233445242	233446241	6.21e-05	NM_003123	chr16	29711520	29712519	0.00506226	NM_002578	chrX	109011698	109012697	2.43e-05	NM_014952	chr15	38447277	38448276	0.00676413
NM_019072	chr5	65033511	65034510	6.39e-05	NM_003269	chr6	108532133	108533132	0.00240209	NM_001949	chr6	20509417	20510416	2.52e-05	NM_014282	chr9	94591576	94592575	0.00668472
XM_293090	chr2	109608710	109609709	6.79e-05	NM_014677	chr8	104787332	104788331	0.00419018	NM_024029	chr19	10900060	10901059	2.29e-05	XM_370562	chr10	76529511	76530510	0.0070853
NM_003664	chr5	77674291	77675290	6.49e-05	NM_024994	chr5	60204972	60205971	0.00693578	NM_019092	chr15	56778842	56779841	2.35e-05	NM_152289	chr19	9592599	9593598	0.00656016
XM_372564	chr15	32525198	32526197	6.89e-05	XM_117548	chrX	114377966	114378965	0.00584664	XM_374670	chr7	141684522	141685521	2.4e-05	NM_138698	chr4	113967327	113968326	0.00720856
NM_014652	chr1	43825091	43826090	6.64e-05	NM_001932	chr17	42385169	42386168	0.00473321	NM_012127	chr9	126342371	126343370	2.44e-05	NM_015201	chr8	145519610	145520609	0.00668472
NM_033111	chr13	30861977	30862976	7.01e-05	NM_000873	chr17	62571010	62572009	0.00415007	XM_067904	chr4	100073349	100074348	2.35e-05	NM_022911	chr3	48633217	48634216	0.00832758
XM_373688	chr16	54742436	54743435	6.73e-05	XM_370631	chr11	64713458	64714457	0.00534786	NM_032192	chr17	38157425	38158424	2.42e-05	NM_020142	chr12	55920494	55921493	0.00653136
XM_373803	chr19	41671684	41672683	6.75e-05	XM_088684	chrX	69192945	69193944	0.00516821	NM_020313	chr16	57256536	57257535	2.46e-05	NM_018309	chr3	101300055	101301054	0.00700558
NM_004484	chrX	131824956	131825955	7.01e-05	NM_173820	chr1	84522996	84523995	0.00693578	NM_000895	chr12	94931565	94932564	2.45e-05	NM_172250	chr4	147117065	147118064	0.00706797
NM_000510	chr11	30217060	30218059	6.94e-05	XM_372330	chr10	124880484	124881483	0.00567031	XM_373520	chr11	130127718	130128717	2.44e-05	NM_015542	chr10	12088546	12089545	0.00715686
NM_001006	chr4	152597707	152598706	7.19e-05	NM_006222	chr1	69754222	69755221	0.00693578	NM_182518	chr1	43281441	43282440	2.4e-05	NM_053282	chr1	159569020	159570019	0.00686132
NM_000247	chr6	31473434	31474433	7.09e-05	NM_018941	chr8	1698665	1699664	0.00435418	NM_000946	chr12	55432056	55433055	2.45e-05	NM_007181	chr19	43800104	43801103	0.00715098
NM_018059	chr7	4667356	4668355	7.42e-05	NM_173357	chrX	47012371	47013370	0.00426738	NM_024749	chr1	210179725	210180724	2.44e-05	XM_114156	chr20	62931640	62932639	0.00689132
NM_000156	chr19	1352242	1353241	7.48e-05	XM_291464	chr1	75530426	75531425	0.00465309	XM_098350	chr5	4692883	4693882	2.59e-05	NM_031219	chr9	111514307	111515306	0.00659198
NM_003662	chrX	14872870	14873869	7.47e-05	NM_021072	chr5	45741421	45742420	0.00415007	XM_098163	chr3	154522494	154523493	2.48e-05	NM_022461	chr3	28365196	28366195	0.00615634
NM_002614	chr1	143475686	143476685	7.53e-05	NM_000565	chr1	151593762	151594761	0.00473321	XM_374139	chr5	135172225	135173224	2.61e-05	NM_003878	chr8	64001387	64002386	0.00661078
XM_372052	chr8	93112949	93113948	8.41e-05	NM_178505	chr10	62557299	62558298	0.00447517	XM_031561	chr15	38390279	38391278	2.62e-05	NM_002759	chr2	37350638	37351637	0.00656016
NM_032192	chr17	38157425	38158424	7.87e-05	XM_041162	chr13	77852589	77853588	0.00436335	NM_006179	chr19	54259610	54260609	2.59e-05	XM_291059	chr3	30936458	30937457	0.00669385
XM_373557	chr13	18330278	18331277	7.77e-05	XM_372055	chr8	103872384	103873383	0.00426738	NM_016356	chr6	24465959	24466958	2.63e-05	NM_015305	chr14	75268967	75269966	0.00696677
NM_013302	chr16	22183462	22184461	7.78e-05	XM_372431	chr11	114074189	114075188	0.00461096	NM_019034	chr12	120629600	120630599	2.88e-05	NM_001240	chr12	47396748	47397747	0.00693158
NM_147175	chrX	130800734	130801733	7.91e-05	NM_015057	chr13	75698878	75699877	0.00440287	NM_020739	chr15	53416409	53417408	2.68e-05	NM_014308	chr17	9016100	9017099	0.00683585
NM_018985	chr6	29868509	29869508	7.77e-05	NM_032046	chr11	117337449	117338448	0.00393091	NM_021133	chr1	179795189	179796188	2.69e-05	NM_002773	chr16	31182911	31183910	0.00690609
NM_004457	chr2	223927492	223928491	7.89e-05	NM_018977	chrX	69230778	69231777	0.00452846	NM_003012	chr8	41184058	41185057	2.93e-05	NM_004745	chr8	1436240	1437239	0.00661078
XM_088525	chr9	124450407	124451406	7.67e-05	XM_166838	chr11	56085793	56086792	0.00465309	NM_005949	chr16	56466308	56467307	2.8e-05	NM_032478	chr17	74498297	74499296	0.00679944
NM_003890	chr19	45132073	45133072	8.39e-05	NM_001710	chr6	32017274	32018273	0.00456733	NM_006843	chr12	112253346	112254345	2.75e-05	NM_152493	chr1	33266329	33267328	0.00671795
NM_012392	chr1	31612647	31613646	8.13e-05	NM_024790	chr8	68025865	68026864	0.00426738	XM_114129	chr1	241461962	241462961	2.68e-05	NM_015099	chr17	5091212	5092211	0.00602195
NM_021973	chr4	175146184	175147183	8.56e-05	NM_005396	chr10	118044240	118045239	0.00494296	NM_018979	chr12	731651	732650	2.68e-05	NM_016098	chr6	166705474	166706473	0.00673493
NM_016204	chr10	47811200	47812199	8.99e-05	XM_116936	chr13	101054353	101055352	0.00412539	NM_020909	chr2	120865049	120866048	2.8e-05	NM_031415	chr8	130755423	130756422	0.00696677
NM_013293	chr7	23313628	23314627	8.57e-05	NM_144628	chr20	437894	438893	0.00447517	NM_014146	chr7	73035124	73036123	2.77e-05	NM_181599	chr21	30688090	30689089	0.00748422
NM_019885	chr2	72349201	72350200	8.38e-05	NM_152568	chr8	41521946	41522945	0.00426738	XM_294099	chr6	33336879	33337878	2.79e-05	NM_173616	chr16	66611460	66612459	0.00635567
NM_000552	chr12	6103797	6104796	8.85e-05	NM_198993	chr17	37756637	37757636	0.00402232	NM_012324	chr22	49170838	49171837	2.82e-05	NM_032895	chr17	1823311	1824310	0.00652303
NM_000221	chr2	27283374	27284373	8.97e-05	NM_020678	chr3	54919116	54920115	0.00402232	NM_004182	chrX	46564225	46565224	2.88e-05	NM_001798	chr12	54646135	54647134	0.17759
NM_001908	chr8	11762726	11763725	9.21e-05	NM_005736	chr10	103926758	103927757	0.00449626	NM_001031	chr19	8291343	8292342	2.74e-05	NM_012106	chr16	57053784	57054783	0.00637969
NM_000500	chr6	32076829	32077828	9.45e-05	NM_013340	chr5	140458781	140459780	0.00410859	NM_016642	chr15	39902031	39903030	2.86e-05	NM_052924	chr8	144555698	144556697	0.00615634
XM_173160	chr5	148470691	148471690	9.32e-05	NM_020465	chr16	58272328	58273327	0.00463221	XM_065050	chr19	15058178	15059177	3.27e-05	NM_153708	chr3	188235487	188236486	0.00666073
NM_017686	chr1	117818297	117819296	9.62e-05	NM_001081	chr10	17175496	17176495	0.00434005	NM_004927	chr11	64664386	64665385	3.07e-05	NM_016217	chr6	139436112	139437111	0.00675457
NM_013266	chr10	68800230	68801229	9.25e-05	NM_003247	chr6	169410379	169411378	0.00433293	NM_145167	chr1	157218267	157219266	2.93e-05	NM_152280	chr1	153045393	153046392	0.00630888
XM_352937	chr1	118878260	118879259	9.51e-05	NM_006145	chr19	14489974	14490973	0.0043818	NM_006295	chr6	31867722	31868721	3e-05	NM_021070	chr11	65100759	65101758	0.00617782
XM_291247	chr7	82403659	82404658	9.62e-05	XM_372536	chr14	103641000	103641999	0.00436335	NM_000508	chr4	156089391	156090390	2.88e-05	XM_093813	chr3	128962115	128963114	0.00656016
NM_003922	chr15	61841642	61842641	0.000100678	XM_373318	chr9	127090397	127091396	0.00395415	NM_152375	chr1	18240248	18241247	2.88e-05	XM_067176	chr3	168103785	168104784	0.00662319
NM_178516	chr16	67000017	67001016	0.000106842	NM_003824	chr11	69774878	69775877	0.00450222	NM_005792	chr16	81983207	81984206	2.68e-05	NM_014182	chr12	54498350	54499349	0.00648543
NM_003511	chr6	27940387	27941386	9.66e-05	XM_095725	chr9	81694463	81695462	0.00420985	NM_005239	chr21	39096928	39097927	3e-05	NM_001886	chr22	25341783	25342782	0.00633132
NM_145116	chr14	63558963	63559962	9.99e-05	NM_003760	chr1	20965390	20966389	0.00437491	NM_175612	chr3	3055609	3056608	2.9e-05	NM_005912	chr18	56188696	56189695	0.0068307
NM_022781	chr9	36389996	36390995	0.000101515	NM_014064	chr9	127763781	127764780	0.00422865	NM_032356	chr17	7961475	7962474	2.95e-05	NM_002147	chr17	47145661	47146660	0.00640338
NM_020482	chr6	97055334	97056333	9.32e-05	NM_022648	chr2	219011038	219012037	0.00393091	NM_006803	chr8	42027250	42028249	2.7e-05	NM_004332	chr6	3062910	3063909	0.0067142
NM_032270	chr1	89564976	89565975	0.000103703	NM_002282	chr12	51001138	51002137	0.00480763	NM_033136	chr5	142021929	142022928	2.86e-05	NM_000408	chr2	157494746	157495745	0.00628159
NM_182754	chr8	11004346	11005345	0.000106285	NM_173355	chr2	159053538	159054537	0.00402232	NM_139240	chr1	169628507	169629506	2.99e-05	NM_022161	chr20	62592456	62593455	0.00622004
NM_181705	chr5	130582005	130583004	0.000104765	NM_032375	chr19	55072101	55073100	0.00423234	NM_024921	chrX	83406305	83407304	3.04e-05	NM_005510	chr6	32043928	32044927	0.000316783
NM_032561	chr22	36592393	36593392	0.000109117	NM_018144	chr10	12174953	12175952	0.00427916	XM_373345	chrX	47119181	47120180	2.92e-05	XM_371311	chr1	148909891	148910890	0.00635567
NM_031894	chrX	30451296	30452295	0.000110782	NM_006003	chr19	34395665	34396664	0.00428968	XM_113708	chr12	31773397	31774396	2.97e-05	NM_001402	chr6	74226260	74227259	0.00645438
NM_001817	chr19	46824982	46825981	0.000115345	XM_370652	chr11	102517178	102518177	0.00388297	NM_007158	chr1	114599025	114600024	2.93e-05	NM_173667	chr5	60948822	60949821	0.00708012
NM_024785	chr2	225469041	225470040	0.000109459	NM_025263	chr6	30630121	30631120	0.00425122	NM_052863	chr5	180127902	180128901	2.97e-05	XM_061055	chr10	127784135	127785134	0.00645438
NM_003596	chr7	65081231	65082230	0.000111845	XM_372995	chr3	78318690	78319689	0.00693578	NM_016301	chr12	109317649	109318648	2.98e-05	NM_017606	chr8	28227382	28228381	0.00628159
NM_000080	chr17	5006689	5007688	0.000106285	NM_003302	chr7	100075470	100076469	0.00412539	NM_080865	chr3	51947744	51948743	2.92e-05	NM_001244	chr9	113068616	113069615	0.00653861
NM_000562	chr1	56689698	56690697	0.000119553	NM_014016	chr3	45690747	45691746	0.00423898	NM_000375	chr10	127085943	127086942	2.98e-05	NM_078626	chr1	50804838	50805837	0.00688536
NM_173828	chr5	141044319	141045318	0.000112654	NM_016057	chr12	53004498	53005497	0.00397295	NM_005856	chr7	44937479	44938478	3.05e-05	NM_178822	chr3	152497106	152498105	0.00666762
XM_172825	chr10	124003617	124004616	0.000110973	NM_018962	chr21	37298560	37299559	0.00439547	NM_031891	chr18	57306045	57307044	3.01e-05	NM_138344	chr14	92374600	92375599	0.00595112
NM_021253	chr6	30399927	30400926	0.000115747	NM_014152	chr8	131265068	131266067	0.00442571	NM_032024	chr10	76886423	76887422	3.02e-05	NM_176812	chr20	33114096	33115095	0.00595112
NM_015895	chr6	24882476	24883475	0.00011522	XM_373175	chr7	96094827	96095826	0.00426738	NM_012479	chr7	75600097	75601096	3.07e-05	NM_176798	chr11	72706548	72707547	0.00645438
NM_001100	chr1	226530753	226531752	0.000112654	XM_373560	chr13	21398864	21399863	0.00373021	NM_138448	chr2	54316245	54317244	3.09e-05	XM_062553	chr12	46883769	46884768	0.0063411
NM_133264	chr17	38749818	38750817	0.000118732	NM_004811	chr11	58118414	58119413	0.0039115	NM_152542	chr4	89664016	89665015	3.08e-05	NM_017713	chr3	47515471	47516470	0.00637969
NM_031414	chr7	23491411	23492410	0.000118123	NM_024501	chr2	177255152	177256151	0.00418035	NM_153345	chr7	142452279	142453278	3.11e-05	NM_002084	chr5	150427730	150428729	0.00639867
NM_005276	chr12	48783366	48784365	0.000102306	NM_002509	chr20	21489364	21490363	0.00426738	XM_373752	chr17	77975766	77976765	3.12e-05	NM_005441	chr21	36677392	36678391	0.00641404
NM_023112	chr14	92482066	92483065	0.000121821	NM_019897	chr9	35947765	35948764	0.00388297	XM_050846	chr2	220127428	220128427	3.25e-05	NM_017793	chr15	72965344	72966343	0.00709815
NM_004605	chr19	53769910	53770909	0.000115459	NM_022141	chr22	42834450	42835449	0.00373021	NM_030639	chrX	100746812	100747811	3.33e-05	NM_020993	chr12	120856634	120857633	0.00610524
XM_370732	chr13	106216784	106217783	0.000120946	NM_004068	chr3	185212837	185213836	0.00415007	NM_001559	chr1	67142264	67143263	3.21e-05	NM_178454	chr1	110981089	110982088	0.0063596
NM_018909	chr5	140235365	140236364	0.000216533	NM_004430	chr8	22572453	22573452	0.00406607	NM_024046	chr3	49866071	49867070	3.35e-05	NM_006494	chr19	47450844	47451843	0.00656016
NM_198835	chr17	35911309	35912308	0.000124947	NM_019863	chrX	152556989	152557988	0.00402232	XM_087171	chr2	33927506	33928505	3.42e-05	NM_172337	chr14	55262109	55263108	0.00576196
NM_000809	chr4	46911666	46912665	0.000122896	XM_372246	chrX	129635576	129636575	0.00408749	NM_012130	chr21	36758835	36759834	3.24e-05	NM_022748	chr7	47191862	47192861	0.00628159
NM_018328	chr2	149426108	149427107	0.000112654	NM_004915	chr21	42532816	42533815	0.00452185	NM_002979	chr1	52762186	52763185	3.16e-05	NM_032738	chr1	158863440	158864439	0.00643937
NM_005319	chr6	26164366	26165365	0.000125788	NM_017583	chr11	35647903	35648902	0.00403281	NM_012445	chr4	1156152	1157151	3.24e-05	NM_199420	chr3	122585454	122586453	0.00659648
NM_022910	chr16	58272903	58273902	0.000132852	NM_152425	chrX	113188521	113189520	0.00407467	NM_176821	chr11	7949209	7950208	3.16e-05	NM_020235	chr3	108562009	108563008	0.00576196
NM_015419	chrX	2859512	2860511	0.000120828	XM_372681	chr17	74213637	74214636	0.00388297	NM_145171	chr14	61774305	61775304	3.69e-05	NM_002648	chr6	37184126	37185125	0.00679944
NM_030916	chr1	158275828	158276827	0.000125873	NM_003785	chrX	48377588	48378587	0.00383364	NM_007331	chr4	1854831	1855830	3.27e-05	NM_014864	chr1	176233708	176234707	0.00628159
XM_055636	chr2	56385093	56386092	0.000125653	NM_000615	chr11	112369108	112370107	0.00420145	NM_152784	chr19	5703823	5704822	3.46e-05	NM_016102	chr1	225578837	225579836	0.00662319
NM_015219	chr17	74714481	74715480	0.000125011	NM_144676	chr16	69161600	69162599	0.00380839	NM_018982	chr1	53725081	53726080	3.46e-05	NM_007205	chrX	151228582	151229581	0.00637969
XM_064859	chr19	63418702	63419701	0.000124054	NM_025160	chr1	221581649	221582648	0.00480763	NM_016290	chr5	176414390	176415389	3.42e-05	NM_006577	chr2	62397083	62398082	0.00589893
NM_020904	chr19	54063387	54064386	0.000127314	XM_210891	chr11	8665280	8666279	0.00423898	NM_001785	chr1	20384311	20385310	3.27e-05	NM_021003	chr14	58705328	58706327	0.00582715
NM_005506	chr4	77593141	77594140	0.00013265	NM_015878	chr8	103832680	103833679	0.00393676	NM_030971	chr10	102454899	102455898	3.41e-05	NM_020673	chr20	57569474	57570473	0.00623443
NM_015633	chr12	26981831	26982830	0.00013225	NM_021195	chr16	3066031	3067030	0.00437491	NM_024731	chr16	84461093	84462092	3.66e-05	NM_152743	chr7	2339399	2340398	0.00623784
NM_001390	chr18	30541524	30542523	0.00013265	NM_002955	chr6	7083778	7084777	0.00447517	XM_372614	chr16	22142758	22143757	3.5e-05	NM_002926	chr4	3346552	3347551	0.00609994
NM_032030	chr6	27399858	27400857	0.000130991	XM_373536	chr12	64322109	64323108	0.00337632	NM_005719	chr12	109299757	109300756	3.12e-05	NM_182502	chr4	69114489	69115488	0.00649463
NM_004339	chr21	45149654	45150653	0.000134132	NM_177455	chr7	97452302	97453301	0.00395415	NM_178503	chr22	16633943	16634942	3.74e-05	NM_199204	chr2	170125390	170126389	0.00615093
NM_001738	chr8	86365602	86366601	0.000153538	XM_371183	chr19	51319471	51320470	0.00309675	XM_374329	chrX	64101425	64102424	3.54e-05	NM_002895	chr20	36409521	36410520	0.497967
NM_004866	chr5	77739728	77740727	0.00013677	NM_001886	chr22	25341783	25342782	0.00364803	XM_353429	chr7	78694438	78695437	4.01e-05	NM_002117	chr6	31344302	31345301	0.00642675
NM_015061	chr9	6746942	6747941	0.000136437	NM_031415	chr8	130755423	130756422	0.00420985	XM_291019	chr2	62060789	62061788	3.6e-05	NM_012164	chr9	118931387	118932386	0.00585887
NM_020144	chr7	4645675	4646674	0.0001466	NM_144703	chr20	61382899	61383898	0.00384273	NM_016103	chr5	134044594	134045593	3.27e-05	XM_085830	chr19	56789142	56790141	0.00564902
NM_018405	chr17	30331557	30332556	0.000142928	XM_039067	chr7	150320605	150321604	0.00368697	NM_000018	chr17	7322997	7323996	3.4e-05	NM_015143	chr4	100374484	100375483	0.00595112
XM_374568	chr7	141868107	141869106	0.000153538	XM_087225	chr2	235081434	235082433	0.00447517	NM_005112	chr4	9869241	9870240	3.45e-05	NM_000134	chr4	120701837	120702836	0.00602967
NM_021215	chr20	37346783	37347782	0.000123798	XM_058073	chr7	134658064	134659063	0.00400166	NM_198391	chr20	14312970	14313969	3.53e-05	XM_113743	chr12	43972034	43973033	0.00585887
NM_032505	chr3	66981098	66982097	0.000139253	XM_374624	chr7	76567715	76568714	0.00426738	NM_004213	chr15	83156962	83157961	3.79e-05	NM_004953	chr3	185358315	185359314	0.00572202
XM_351290	chr1	144035117	144036116	0.000118896	NM_031435	chr12	70343259	70344258	0.0039055	NM_182978	chr18	11678564	11679563	3.55e-05	NM_014857	chr1	172007701	172008700	0.00595112
NM_153835	chr2	26516152	26517151	0.000149078	NM_153236	chr7	149602805	149603804	0.00268667	XM_290667	chr16	11004127	11005126	3.4e-05	NM_152433	chr11	105485603	105486602	0.00628159
NM_198124	chr8	114345665	114346664	0.000143326	NM_175914	chr20	43668820	43669819	0.00402232	NM_004848	chr1	27803079	27804078	3.48e-05	NM_016383	chrX	113287847	113288846	0.00635567
NM_003557	chr1	148386913	148387912	0.00014558	NM_052818	chr13	30788540	30789539	0.00465309	NM_052903	chr15	20380482	20381481	3.81e-05	NM_024043	chr16	89818729	89819728	0.00601562
NM_003532	chr6	26331677	26332676	0.000147388	NM_006825	chr12	105143951	105144950	0.00395415	XM_210365	chr18	53653996	53654995	3.82e-05	NM_004134	chr5	137987022	137988021	0.00555475
XM_371688	chr4	8132624	8133623	0.0001466	NM_153759	chr2	25449419	25450418	0.00394425	NM_003249	chr19	2735818	2736817	3.91e-05	NM_019846	chr5	43457694	43458693	0.00642675
NM_002209	chr16	30519366	30520365	0.000134316	NM_018025	chr19	38262927	38263926	0.00364242	NM_014172	chr9	135099030	135100029	3.6e-05	XM_040149	chr4	140675741	140676740	0.00595112
NM_019020	chr17	78709478	78710477	0.000149598	XM_043624	chr3	41719645	41720644	0.00494296	XM_372742	chr19	57057957	57058956	3.97e-05	NM_054111	chr6	33761314	33762313	0.00608197
XM_371856	chr6	159547916	159548915	0.000168026	XM_114180	chr20	32470953	32471952	0.00419018	NM_000823	chr7	30745209	30746208	3.82e-05	NM_001344	chr14	21047967	21048966	0.00468608
XM_210908	chr11	122838011	122839010	0.00015079	NM_000280	chr11	31797234	31798233	0.00373021	NM_032955	chr6	31687385	31688384	4.15e-05	NM_003775	chr19	3128901	3129900	0.00601032
NM_002476	chr17	45760669	45761668	0.000158484	NM_012267	chr19	60483308	60484307	0.00396796	NM_005973	chr1	153953329	153954328	3.58e-05	NM_003073	chr22	22453002	22454001	0.00620432
NM_025059	chr6	151845463	151846462	0.000154591	NM_014499	chrX	76956004	76957003	0.00380593	XM_372413	chr11	59057047	59058046	4.1e-05	NM_014379	chr8	110943269	110944268	0.00605642
XM_371644	chr3	52827955	52828954	0.000157259	XM_059399	chr2	26838446	26839445	0.00208407	NM_000120	chr1	222986908	222987907	4.24e-05	XM_373843	chr1	46282832	46283831	0.00600583
NM_175744	chr1	112548176	112549175	0.000157955	NM_178827	chr7	122729334	122730333	0.00391915	XM_371035	chr17	26939661	26940660	4.09e-05	NM_022094	chr3	9895440	9896439	0.00603926
XM_097433	chr1	113728596	113729595	0.000155066	NM_152303	chr19	2770193	2771192	0.00378743	NM_152747	chr7	30149027	30150026	3.94e-05	NM_006352	chr1	241162532	241163531	0.00527664
NM_032045	chr22	27792888	27793887	0.000167805	NM_153446	chr17	47684268	47685267	0.00337632	NM_022075	chr1	148157850	148158849	4.45e-05	NM_138820	chr5	175795972	175796971	0.00601032
XM_211408	chr18	38017944	38018943	0.00016894	XM_371329	chr1	179536240	179537239	0.00693578	NM_199202	chr19	326709	327708	4.05e-05	NM_016380	chr6	111862338	111863337	0.00605642
XM_373455	chr10	42331976	42332975	0.000178697	NM_030923	chr2	135687035	135688034	0.00353655	XM_371258	chr1	64579184	64580183	3.9e-05	NM_033405	chr20	62925475	62926474	0.00572202
NM_015110	chr9	68330309	68331308	0.000169418	XM_042936	chr3	14558292	14559291	0.00494296	NM_012455	chr2	114026004	114027003	4.02e-05	NM_001512	chr6	52906943	52907942	0.00614188
NM_153747	chr1	169652302	169653301	0.000167326	XM_064265	chr17	70213543	70214542	0.00426738	NM_182517	chr1	43164244	43165243	4.43e-05	NM_199205	chr8	22483496	22484495	0.00642675
NM_012468	chr14	94106857	94107856	0.000153538	XM_166747	chr11	130736415	130737414	0.00465309	NM_018348	chr16	71099391	71100390	4.12e-05	NM_014306	chr22	31132489	31133488	0.00637969
NM_023067	chr3	139986554	139987553	0.000165062	XM_211089	chr14	86266664	86267663	0.00693578	NM_024643	chr14	73525689	73526688	4.2e-05	NM_005891	chr6	160091072	160092071	0.00623044
NM_032262	chr22	19379257	19380256	0.000176402	XM_372669	chr17	39495973	39496972	0.00388297	NM_001299	chr19	11509719	11510718	3.94e-05	NM_017694	chr2	191474925	191475924	0.00609432
NM_017678	chr11	114003824	114004823	0.000171487	NM_005357	chr19	47623118	47624117	0.0034403	NM_006521	chrX	47926796	47927795	4.1e-05	NM_018246	chr8	27651770	27652769	0.00602967
NM_024624	chr2	17919310	17920309	0.000176229	NM_000882	chr3	161026751	161027750	0.00388297	NM_181502	chr20	44860145	44861144	4.21e-05	NM_024994	chr5	60204972	60205971	0.00595112
XM_374557	chr7	141628308	141629307	0.000169237	NM_002382	chr14	63558988	63559987	0.00384612	NM_012351	chr1	156625642	156626641	3.91e-05	NM_022114	chr1	2768027	2769026	0.00620432
NM_014028	chr6	108441215	108442214	0.000180204	XM_056298	chr8	56064276	56065275	0.00382181	NM_006868	chr18	9697566	9698565	3.88e-05	NM_004098	chr10	118965844	118966843	0.00580142
NM_015321	chr19	18654726	18655725	0.000180093	NM_001727	chrX	134275033	134276032	0.00382592	XM_372759	chr1	11999356	12000355	4.07e-05	NM_003991	chr13	76290670	76291669	0.00555475
NM_002759	chr2	37350638	37351637	0.000175847	XM_172230	chr3	144921589	144922588	0.00356194	NM_005538	chr12	56114111	56115110	4.14e-05	NM_018372	chr1	110804989	110805988	0.00624336
NM_024665	chr3	178235732	178236731	0.000180615	NM_153374	chr15	49746070	49747069	0.00526281	XM_294666	chr10	27236988	27237987	4.14e-05	NM_013396	chr21	16023516	16024515	0.00600197
NM_004859	chr17	58170996	58171995	0.000183653	NM_002115	chr5	176306963	176307962	0.00277479	NM_005264	chr10	117697263	117698262	4.67e-05	NM_018140	chr5	664426	665425	0.00606778
NM_002850	chr19	5237099	5238098	0.000171487	NM_022350	chr5	96285064	96286063	0.00426738	NM_000971	chr1	96616683	96617682	4.17e-05	XM_351366	chr20	34910582	34911581	0.00592084
NM_020650	chr19	54721988	54722987	0.000177119	NM_006001	chr13	17553647	17554646	0.00305902	NM_176823	chr1	150604883	150605882	4.31e-05	NM_014227	chr22	30975580	30976579	0.00709815
NM_001120	chr4	2967291	2968290	0.000193192	NM_021077	chr15	82931270	82932269	0.00359688	NM_006502	chr6	43590068	43591067	4.07e-05	NM_173597	chr12	108340393	108341392	0.00576196
NM_006617	chr1	153863666	153864665	0.000194037	XM_372943	chr2	106526660	106527659	0.00693578	NM_017740	chr16	84824519	84825518	4.21e-05	NM_198040	chr1	33360542	33361541	0.00560798
NM_001782	chr9	35609239	35610238	0.000174086	NM_002449	chr5	174131799	174132798	0.00337632	NM_014253	chrX	122795121	122796120	4.63e-05	NM_000721	chr1	178691398	178692397	0.00563971
NM_012426	chr16	70333174	70334173	0.000185635	XM_370715	chr13	22274494	22275493	0.00406607	NM_005476	chr9	36248150	36249149	3.94e-05	NM_003765	chr19	13121877	13122876	0.0061086
NM_006559	chr1	31981083	31982082	0.000184782	NM_198939	chr9	126266219	126267218	0.00374698	XM_371796	chr6	5030020	5031019	4.5e-05	XM_035601	chr1	34797760	34798759	0.0058155
NM_002577	chr3	197792737	197793736	0.000196598	NM_006571	chr8	30070782	30071781	0.00373021	NM_003192	chr6	42761113	42762112	4.2e-05	NM_018147	chr3	139648129	139649128	0.00608197
NM_004013	chrX	31534777	31535776	0.000191324	NM_016931	chr11	88912586	88913585	0.00373021	NM_001040	chr17	7733337	7734336	4.24e-05	NM_002793	chr6	170718594	170719593	0.00598686
NM_152436	chr12	74070418	74071417	0.000216533	NM_052952	chr2	189857074	189858073	0.00347989	NM_022096	chr20	10009948	10010947	4.86e-05	XM_088463	chr9	135101989	135102988	0.00589009
NM_002469	chr12	79603196	79604195	0.000193192	NM_015571	chr6	76306123	76307122	0.0037447	NM_021075	chr21	43193183	43194182	4.52e-05	NM_006432	chr14	72949956	72950955	0.00573351
NM_002456	chr1	152379210	152380209	0.000193836	NM_017708	chr19	53808331	53809330	0.00402232	NM_181787	chr8	95687991	95688990	4.54e-05	XM_066621	chrX	95873419	95874418	0.00622004
XM_371684	chr3	199160555	199161554	0.00017944	NM_004673	chr1	176079332	176080331	0.00373021	NM_006281	chr8	99794192	99795191	3.85e-05	NM_152395	chr3	132420828	132421827	0.00560205
NM_133494	chr1	195413724	195414723	0.000196236	NM_005652	chr16	69195762	69196761	0.00381926	NM_006054	chr11	63223633	63224632	4.54e-05	NM_001751	chr11	3042676	3043675	0.00639867
NM_006670	chr6	83067976	83068975	0.000197063	NM_000878	chr22	35788701	35789700	0.00356194	NM_014858	chr1	202392353	202393352	4.43e-05	XM_292046	chr12	52312906	52313905	0.0056813
NM_006887	chr2	43427965	43428964	0.00019904	NM_130776	chrX	51862823	51863822	0.00324149	NM_012139	chr11	17998696	17999695	4.76e-05	NM_004565	chr1	10243650	10244649	0.00591473
XM_209597	chr3	131120884	131121883	0.000194037	XM_290768	chr17	79010734	79011733	0.00324149	NM_033197	chr20	32585997	32586996	4.51e-05	NM_032152	chr19	8473213	8474212	0.00507065
NM_032780	chr11	117939440	117940439	0.000190807	NM_173633	chr19	47508629	47509628	0.00356194	XM_372792	chr1	144819474	144820473	4.52e-05	XM_371241	chr1	34880774	34881773	0.00567541
NM_052969	chr3	188177880	188178879	0.00019963	NM_032826	chr7	133417650	133418649	0.00363397	NM_002290	chr6	112621182	112622181	5.09e-05	XM_113594	chr10	134446564	134447563	0.00585159
NM_002870	chr12	54660818	54661817	0.000196848	NM_014439	chr2	113764995	113765994	0.00506226	NM_004746	chr18	3869835	3870834	4.86e-05	NM_006685	chr4	71563641	71564640	0.00581176
XM_114222	chr2	120396489	120397488	0.000199423	NM_006344	chr17	7183894	7184893	0.00173111	NM_004542	chr19	59297276	59298275	4.57e-05	NM_031279	chr4	110142730	110143729	0.00592084
NM_003436	chr19	63261725	63262724	0.000201138	NM_052879	chr12	49080218	49081217	0.00354222	NM_005387	chr11	3782951	3783950	8.24e-05	NM_002959	chr1	109238997	109239996	0.00589893
NM_145016	chr11	58387317	58388316	0.000198539	NM_016341	chr10	95417634	95418633	0.00359688	XM_292958	chr2	88659465	88660464	4.6e-05	NM_016077	chr17	58258977	58259976	0.00586933
NM_017798	chr20	62573635	62574634	0.000208973	NM_001796	chr16	61845652	61846651	0.00294181	NM_144671	chr12	110218583	110219582	5.82e-05	XM_168530	chr7	82207888	82208887	0.00584534
NM_022165	chr19	54308731	54309730	0.000213132	NM_014564	chr9	134534029	134535028	0.00342451	NM_002891	chr15	77098625	77099624	4.86e-05	NM_182507	chr12	50865500	50866499	0.00589009
XM_088112	chr7	128362176	128363175	0.000216533	NM_021225	chr4	71578445	71579444	0.00342451	NM_001461	chr1	144203975	144204974	4.67e-05	NM_152757	chr20	61831726	61832725	0.00572202
NM_005427	chr1	3351386	3352385	0.000200795	NM_003793	chr11	66111114	66112113	0.00324149	XM_168583	chr7	100234660	100235659	4.21e-05	NM_014788	chr9	96261282	96262281	0.00463387
NM_021920	chr11	617131	618130	0.000216533	NM_152314	chr11	33656881	33657880	0.00317052	NM_002608	chr22	37883799	37884798	5.28e-05	NM_033123	chr12	18781913	18782912	0.00529831
XM_371837	chr6	99667460	99668459	0.000185008	NM_015399	chr11	65887640	65888639	0.00366125	NM_153208	chr16	19693632	19694631	4.86e-05	NM_001550	chr7	111650347	111651346	0.0054427
NM_005260	chr5	132276141	132277140	0.000203423	NM_007318	chr14	71592522	71593521	0.0035795	XM_352250	chr19	14554197	14555196	4.94e-05	NM_153426	chr4	112021637	112022636	0.00497972
NM_016646	chr1	50791955	50792954	0.000222354	NM_000950	chrX	36276031	36277030	0.00309675	NM_057168	chr7	120522894	120523893	4.93e-05	NM_001230	chr2	202249679	202250678	0.00535155
NM_003786	chr17	49186115	49187114	0.000223438	NM_002694	chr16	57270997	57271996	0.00294181	XM_086933	chr2	184675176	184676175	4.94e-05	NM_004311	chr10	104138453	104139452	0.00622004
NM_020536	chr20	18112800	18113799	0.000221622	XM_050625	chr4	155287546	155288545	0.00337632	NM_001831	chr8	27490484	27491483	5.02e-05	NM_177553	chr11	22653263	22654262	0.0056606
NM_006268	chr11	64875982	64876981	0.000222725	NM_182580	chr1	109334729	109335728	0.00342767	NM_181724	chr12	107494060	107495059	4.93e-05	NM_016256	chr16	5083924	5084923	0.0057158
NM_024878	chr8	133771679	133772678	0.000246732	NM_000606	chr9	135196292	135197291	0.00322877	NM_080425	chr20	58113414	58114413	4.97e-05	NM_145274	chr17	39347861	39348860	0.00562566
NM_152318	chr12	103881870	103882869	0.000226582	NM_024893	chr20	24444136	24445135	0.00302084	NM_175906	chr18	52962624	52963623	5.26e-05	NM_024833	chr19	62930511	62931510	0.00569496
XM_059318	chr22	23526048	23527047	0.000229331	NM_018965	chr6	41177479	41178478	0.00367598	NM_033646	chr18	61565758	61566757	4.93e-05	NM_000383	chr21	44561242	44562241	0.0057158
NM_130784	chr10	134854772	134855771	0.000237854	NM_153031	chr2	200536463	200537462	0.00300972	NM_006136	chr7	116056369	116057368	5.34e-05	XM_371002	chr17	2415777	2416776	0.00564902
NM_152575	chr9	111755400	111756399	0.00025318	NM_000232	chr4	52819719	52820718	0.00415007	NM_021817	chr1	153805179	153806178	5.13e-05	NM_021916	chr22	22417533	22418532	0.00580142
NM_006500	chr11	118725185	118726184	0.000233922	NM_021167	chr7	91688102	91689101	0.00357546	XM_371590	chr2	207364551	207365550	4.71e-05	NM_031854	chr17	39653284	39654283	0.00526369
NM_144651	chr8	52371164	52372163	0.000226347	NM_021631	chr8	36802582	36803581	0.00437491	XM_371153	chr19	21356315	21357314	5.2e-05	XM_372814	chr1	213307902	213308901	0.00571191
NM_024628	chr3	126252184	126253183	0.000237854	NM_007124	chr6	144592836	144593835	0.00373021	NM_000930	chr8	42082249	42083248	5.3e-05	NM_022901	chr9	26995391	26996390	0.00496112
NM_022767	chr15	86893605	86894604	0.000236587	NM_178822	chr3	152497106	152498105	0.00393091	NM_018015	chrX	104626363	104627362	5.44e-05	NM_020939	chr6	36854333	36855332	0.00589009
NM_006833	chr7	99297296	99298295	0.000239704	XM_372584	chr15	77300747	77301746	0.00327605	NM_001535	chr21	46910582	46911581	5.22e-05	XM_370544	chr10	37629649	37630648	0.0052906
NM_000554	chr19	53016210	53017209	0.000240136	NM_012266	chr9	34978939	34979938	0.0032315	NM_013452	chrX	7221109	7222108	5.34e-05	NM_017915	chr12	101015684	101016683	0.00576196
NM_007033	chr1	2191975	2192974	0.000251166	NM_015393	chr4	76315984	76316983	0.00305902	NM_000892	chr4	187843863	187844862	4.98e-05	NM_002552	chr2	148988778	148989777	0.00586612
NM_002021	chr1	168456341	168457340	0.000238097	XM_208072	chr12	31298305	31299304	0.00402232	NM_001506	chr19	55964834	55965833	5.34e-05	XM_291387	chr1	148994164	148995163	0.00524307
NM_153265	chr11	62154913	62155912	0.000258537	NM_022075	chr1	148157850	148158849	0.00331002	NM_032483	chr8	38143777	38144776	5.27e-05	NM_182758	chr15	51767615	51768614	0.0055973
NM_004354	chr4	78536088	78537087	0.000259393	NM_005335	chr3	122700343	122701342	0.00317052	XM_294692	chr11	10395918	10396917	5.7e-05	NM_013277	chr12	48705230	48706229	0.00563206
XM_293976	chr5	79939611	79940610	0.000259686	NM_032726	chr2	219674008	219675007	0.00309675	XM_374099	chr4	185121610	185122609	5.65e-05	NM_005559	chr18	7107513	7108512	0.00549936
NM_020765	chr1	19005922	19006921	0.000258185	NM_000395	chr22	35552015	35553014	0.00303631	NM_007235	chr12	63083799	63084798	5.04e-05	XM_032397	chr1	45378320	45379319	0.00567541
NM_005214	chr2	204934365	204935364	0.000245796	XM_084377	chr10	90010397	90011396	0.00353655	NM_152903	chr13	39504638	39505637	4.86e-05	NM_002489	chr7	10723841	10724840	0.00532509
NM_181674	chr5	146463800	146464799	0.00028259	NM_014572	chr13	19433378	19434377	0.00325219	XM_042833	chr15	62506737	62507736	5.29e-05	NM_000540	chr19	43615481	43616480	0.00569496
NM_003974	chr8	21792826	21793825	0.000247729	NM_145754	chr8	145695835	145696834	0.00324149	NM_052958	chr8	69399410	69400409	5.46e-05	NM_178472	chr20	35055433	35056432	0.00555475
XM_113916	chr17	40553018	40554017	0.000268189	XM_291055	chr3	123738372	123739371	0.00240209	NM_032780	chr11	117939440	117940439	5.4e-05	NM_006688	chr17	43520516	43521515	0.00553804
NM_017546	chr2	101489965	101490964	0.000257598	NM_002284	chr12	50981217	50982216	0.00324149	NM_182972	chr1	231829240	231830239	5.07e-05	NM_024302	chr17	34268010	34269009	0.00563971
NM_001161	chr9	34318819	34319818	0.000266649	XM_294365	chr7	134384233	134385232	0.0031463	NM_000578	chr2	219448758	219449757	5.38e-05	NM_003139	chr11	125676161	125677160	0.00532509
NM_022727	chr22	18479072	18480071	0.00027055	NM_022074	chr11	58686913	58687912	0.00337632	NM_032829	chr12	108634593	108635592	5.29e-05	NM_022730	chr2	232853011	232854010	0.00540418
NM_032579	chr3	109796731	109797730	0.000266306	NM_016436	chr20	35074678	35075677	0.00335322	NM_005527	chr6	31886794	31887793	5.47e-05	NM_007284	chr3	52231349	52232348	0.00690609
NM_006440	chr22	18303769	18304768	0.000268947	NM_152545	chr4	82851139	82852138	0.0034403	NM_080792	chr20	1870127	1871126	5.51e-05	NM_017897	chr3	25805855	25806854	0.00552543
NM_000056	chr6	80811247	80812246	0.000265734	NM_020165	chr3	8979827	8980826	0.00323247	NM_152507	chr21	42422394	42423393	5.36e-05	NM_016067	chr4	84834814	84835813	0.00569496
NM_002551	chr17	3388559	3389558	0.000279669	XM_084578	chr11	7498627	7499626	0.00317052	NM_003608	chr14	86460824	86461823	5.6e-05	NM_000442	chr17	62937069	62938068	0.00555475
XM_047550	chr19	22601258	22602257	0.000216533	XM_374094	chr4	156803078	156804077	0.00281768	NM_006144	chr5	54413669	54414668	5.6e-05	NM_005334	chrX	151704239	151705238	0.00571191
NM_178167	chr16	1999500	2000499	0.000289737	NM_015909	chr2	15722887	15723886	0.00329311	NM_152533	chr3	127598417	127599416	5.2e-05	NM_004247	chr17	43451824	43452823	0.00546553
NM_000499	chr15	72733394	72734393	0.000283522	NM_021012	chr17	21479940	21480939	0.00402232	XM_371961	chr7	141218127	141219126	6.03e-05	NM_033121	chr12	108899256	108900255	0.00521926
NM_004260	chr8	145747727	145748726	0.000272561	XM_058681	chr14	98615753	98616752	0.00350213	NM_014239	chr14	73458986	73459985	6.13e-05	NM_144617	chr19	40939459	40940458	0.00562566
NM_001658	chr1	225244338	225245337	0.000283651	NM_182546	chr7	54351040	54352039	0.00303631	NM_002835	chr7	76777767	76778766	5.04e-05	NM_012261	chr20	9489252	9490251	0.00532509
NM_006729	chrX	94710820	94711819	0.000291444	NM_153043	chr7	75525699	75526698	0.00309675	NM_153244	chr10	15143024	15144023	5.77e-05	NM_012461	chr14	22701962	22702961	0.0056606
NM_015120	chr2	73586725	73587724	0.000279425	XM_373625	chr15	37932856	37933855	0.00341497	XM_088683	chrX	68136273	68137272	5.78e-05	NM_006292	chr11	18512488	18513487	0.00530659
XM_088459	chr9	134728526	134729525	0.000288295	XM_294581	chr9	106768252	106769251	0.00307528	NM_015705	chr22	39008931	39009930	5.95e-05	NM_001833	chr9	36180208	36181207	0.00460206
NM_153838	chr6	47699737	47700736	0.00027829	XM_085578	chr17	7857505	7858504	0.00693578	NM_012072	chr20	23061743	23062742	5.76e-05	NM_198086	chr14	21436260	21437259	0.00564902
NM_198907	chr16	29948849	29949848	0.000301239	XM_211896	chr4	186605342	186606341	0.00324149	NM_007208	chr3	132542424	132543423	5.85e-05	NM_000204	chr4	111181825	111182824	0.00563206
NM_177964	chr2	150135882	150136881	0.000282132	NM_144713	chr2	38151443	38152442	0.00307528	NM_014677	chr8	104787332	104788331	6.14e-05	NM_017873	chr9	127780488	127781487	0.00500277
NM_002610	chr2	173622562	173623561	0.000315654	NM_052853	chr7	139779267	139780266	0.00311537	NM_003739	chr10	5089869	5090868	5.86e-05	NM_016388	chr3	109861410	109862409	0.00555475
NM_001157	chr10	81629595	81630594	0.000293263	NM_002651	chr1	148516155	148517154	0.00332222	NM_198545	chr1	11460498	11461497	5.82e-05	NM_021253	chr6	30399927	30400926	0.00520117
NM_000403	chr1	23596417	23597416	0.000298965	NM_000594	chr6	31646955	31647954	0.00393091	NM_007178	chr12	15925382	15926381	5.47e-05	NM_020531	chr20	24968315	24969314	0.00546074
NM_017679	chr17	59228918	59229917	0.000303834	NM_015346	chr14	66273043	66274042	0.00309675	NM_178565	chr8	109050450	109051449	5.47e-05	NM_012267	chr19	60483308	60484307	0.00563971
NM_005193	chrX	71533182	71534181	0.000312654	NM_000330	chrX	18051355	18052354	0.00301486	NM_015461	chr18	21183799	21184798	5.99e-05	XM_351629	chr5	131821817	131822816	0.00545541
NM_024678	chr11	78011917	78012916	0.000302356	XM_048128	chr14	43594482	43595481	0.00301486	NM_005113	chr14	91249936	91250935	6.04e-05	NM_020152	chr21	29372628	29373627	0.00548814
XM_085316	chr15	38360787	38361786	0.000313029	NM_014222	chr9	120297843	120298842	0.00308522	NM_031948	chr16	2770173	2771172	6.01e-05	NM_130767	chr5	80773761	80774760	0.00595112
NM_014257	chr19	7733211	7734210	0.000328697	NM_152680	chr4	154178518	154179517	0.00320124	NM_032168	chr2	190508003	190509002	5.7e-05	NM_001883	chr7	30464235	30465234	0.00536696
NM_019000	chr5	16561469	16562468	0.00032222	NM_002920	chr12	105496718	105497717	0.00197036	NM_005880	chr16	46788401	46789400	6.29e-05	NM_014676	chr1	31040721	31041720	0.0054427
NM_199418	chr11	82337565	82338564	0.000322555	NM_021223	chr7	43921364	43922363	0.00294181	NM_033211	chr5	102669920	102670919	5.94e-05	NM_006638	chr6	4948952	4949951	0.00562566
NM_032588	chr1	25998508	25999507	0.000334069	NM_001561	chr1	7710128	7711127	0.00317052	NM_018248	chr4	178926201	178927200	6.21e-05	NM_005102	chr2	36799551	36800550	0.00569496
NM_001916	chr8	145255255	145256254	0.000328888	NM_014410	chr18	586299	587298	0.00337632	NM_014342	chr11	47628075	47629074	5.7e-05	NM_181501	chr5	52099322	52100321	0.00561557
NM_018980	chr7	140896740	140897739	0.000299999	NM_000817	chr2	171874917	171875916	0.00305902	XM_058720	chr15	81203479	81204478	6.19e-05	NM_173194	chr10	103263901	103264900	0.00486807
NM_174941	chr12	7487715	7488714	0.000346217	NM_004833	chr1	156263345	156264344	0.00331002	NM_015129	chrX	117581145	117582144	6.45e-05	NM_177400	chr10	134033552	134034551	0.00540418
NM_174924	chr16	20382312	20383311	0.000348514	NM_017903	chr22	29690405	29691404	0.00308887	NM_022373	chr7	35475711	35476710	6.39e-05	NM_018000	chr2	217080589	217081588	0.00549562
NM_178019	chr5	134379113	134380112	0.00034154	NM_024526	chr1	109605076	109606075	0.00317052	NM_182776	chr7	99309492	99310491	7.39e-05	NM_022908	chr3	52526118	52527117	0.00517561
NM_173631	chr19	62566004	62567003	0.00034539	NM_007008	chr2	55211772	55212771	0.00319012	NM_175914	chr20	43668820	43669819	5.89e-05	NM_016606	chr5	137850294	137851293	0.00540418
NM_002987	chr16	57213377	57214376	0.000364638	NM_153252	chrX	78730730	78731729	0.00373021	NM_015934	chr2	203332325	203333324	6.29e-05	XM_371658	chr3	111722678	111723677	0.00522643
NM_007059	chr19	52678985	52679984	0.000354383	NM_000164	chr19	50862643	50863642	0.0032965	NM_000982	chr13	25623037	25624036	6.94e-05	XM_372397	chr11	56005937	56006936	0.00589009
NM_014121	chr1	109859203	109860202	0.000360728	XM_064177	chr17	56720701	56721700	0.00251974	NM_032349	chr16	4743297	4744296	7.02e-05	NM_017515	chr11	107336368	107337367	0.00530791
NM_014081	chr13	30777331	30778330	0.00038385	XM_291062	chr3	114703848	114704847	0.00285996	NM_175881	chr15	73731442	73732441	6.43e-05	NM_004396	chr17	63052285	63053284	0.00507065
NM_018413	chr12	103352514	103353513	0.000367474	NM_006291	chr14	101581988	101582987	0.00240209	XM_371070	chr17	57882762	57883761	6.5e-05	NM_022840	chr18	2561221	2562220	0.00488568
NM_012151	chrX	153119864	153120863	0.000364638	NM_002245	chr1	230833047	230834046	0.00297001	NM_004067	chr7	28975670	28976669	7.02e-05	NM_004563	chr14	22552935	22553934	0.00523268
XM_062553	chr12	46883769	46884768	0.00035349	NM_018938	chr5	140529221	140530220	0.00312646	NM_152906	chr22	18382486	18383485	7.32e-05	NM_058166	chr11	5580949	5581948	0.00555475
XM_167640	chr10	64625017	64626016	0.000366407	NM_002302	chr5	135366639	135367638	0.00303631	NM_000307	chrX	81534458	81535457	6.56e-05	NM_032204	chr22	28558498	28559497	0.00555475
NM_018060	chr1	217323061	217324060	0.000357896	NM_181605	chr21	30884533	30885532	0.00240209	NM_152516	chr2	62106645	62107644	6.63e-05	NM_025261	chr6	31793602	31794601	0.00523341
NM_006371	chr3	33126492	33127491	0.000378591	XM_370700	chr12	83933724	83934723	0.0026322	NM_145914	chr7	99258104	99259103	6.39e-05	XM_046570	chr2	137903348	137904347	0.00542625
NM_000937	chr17	7587564	7588563	0.000388524	NM_003185	chr20	61325971	61326970	0.00301566	NM_003227	chr7	99851444	99852443	6.65e-05	NM_007281	chr4	175016207	175017206	0.00555475
NM_001163	chr9	67744094	67745093	0.00039179	NM_004436	chr1	147818352	147819351	0.00291222	NM_018999	chr10	85752325	85753324	6.74e-05	NM_001963	chr4	111292166	111293165	0.00545903
NM_000599	chr2	217762500	217763499	0.000385307	NM_021624	chr18	20291881	20292880	0.00331002	NM_024554	chr1	227548072	227549071	6.94e-05	NM_013937	chr6	29532417	29533416	0.0049552
NM_003422	chr19	63776454	63777453	0.000397926	NM_152760	chr11	65375826	65376825	0.00286326	NM_006650	chr5	175203841	175204840	6.68e-05	NM_194292	chr1	100061134	100062133	0.00595112
NM_020211	chr15	91361901	91362900	0.000403644	NM_001890	chr4	71111645	71112644	0.0032134	NM_022452	chr16	30711139	30712138	7.15e-05	XM_292210	chr13	19466553	19467552	0.0048103
NM_173809	chr10	101710726	101711725	0.000399749	NM_005649	chr5	178271003	178272002	0.00268667	NM_138930	chr12	121147825	121148824	6.68e-05	NM_014391	chr10	92345310	92346309	0.00522348
NM_024889	chr10	115195615	115196614	0.000455435	XM_290498	chr11	118379282	118380281	0.00320124	NM_005212	chr4	71423151	71424150	6.88e-05	NM_022737	chr19	11326413	11327412	0.00573351
NM_017514	chrX	152153828	152154827	0.000380491	NM_005725	chr1	114930548	114931547	0.00307528	NM_007023	chr2	173802407	173803406	6.88e-05	XM_059061	chr1	45378734	45379733	0.00492338
NM_178315	chr22	19680030	19681029	0.000400411	NM_017629	chr1	35700791	35701790	0.00292383	XM_291727	chr10	7861286	7862285	6.7e-05	NM_152425	chrX	113188521	113189520	0.00518453
XM_061610	chr11	5044866	5045865	0.000391383	XM_034904	chr15	46819032	46820031	0.00277479	NM_003357	chr11	61961184	61962183	7.3e-05	NM_007222	chr8	124242835	124243834	0.00524307
NM_004816	chr9	67400661	67401660	0.000444821	NM_182904	chr11	73748707	73749706	0.00294181	NM_012306	chr12	48583967	48584966	7.34e-05	NM_016542	chrX	129862195	129863194	0.00517561
NM_016541	chr16	790433	791432	0.000410784	NM_004742	chr3	65564803	65565802	0.00256852	NM_004755	chr14	89516763	89517762	6.98e-05	XM_085836	chr19	63136843	63137842	0.00499292
NM_024608	chr15	73354509	73355508	0.000423958	NM_030770	chr11	113114447	113115446	0.00320124	NM_153324	chr20	30772712	30773711	7.29e-05	NM_007125	chrY	14600915	14601914	0.00517561
NM_000100	chr21	44052175	44053174	0.000425675	NM_007023	chr2	173802407	173803406	0.00300972	NM_004638	chr6	31692085	31693084	7.73e-05	NM_153442	chr10	124965504	124966503	0.0051189
NM_003062	chr5	168708679	168709678	0.000422523	NM_014764	chr12	49918063	49919062	0.00297375	XM_373839	chr1	40752591	40753590	7.16e-05	NM_000326	chr15	87494476	87495475	0.0050256
NM_139275	chr17	55647912	55648911	0.000467517	NM_003870	chr15	88660519	88661518	0.00284297	XM_294353	chr7	123227295	123228294	7.53e-05	XM_373705	chr17	241630	242629	0.00486807
NM_025025	chr1	2014733	2015732	0.000420714	XM_373302	chr9	79780773	79781772	0.002194	NM_018963	chr21	39605647	39606646	7.21e-05	NM_001283	chr7	100357171	100358170	0.00496112
NM_152515	chr2	113617083	113618082	0.000417662	NM_183412	chr1	11423264	11424263	0.00298167	NM_004581	chr14	22730635	22731634	7.2e-05	NM_178483	chr20	18788671	18789670	0.00472717
NM_003514	chr6	27968642	27969641	0.000424971	XM_044546	chr1	12094420	12095419	0.00294181	NM_001478	chr12	56312935	56313934	7.72e-05	NM_001760	chr6	41956138	41957137	0.0049125
NM_004727	chr15	63629388	63630387	0.000440339	NM_030903	chr6	29120640	29121639	0.00305902	NM_013254	chr12	63131462	63132461	6.79e-05	NM_000107	chr11	47199662	47200661	0.00515842
NM_018174	chr19	17690607	17691606	0.00042894	XM_372690	chr18	13130040	13131039	0.00324149	NM_006615	chr1	227917446	227918445	7.11e-05	XM_373116	chr6	28148374	28149373	0.00492338
NM_015381	chr22	47096797	47097796	0.000434593	NM_016239	chr17	18211887	18212886	0.00256852	NM_005387	chr11	3782951	3783950	8.24e-05	NM_018210	chr13	108965270	108966269	0.00510863
XM_374023	chr2	208405450	208406449	0.000461357	XM_370913	chr15	99263400	99264399	0.00356194	NM_002832	chr1	199418666	199419665	7.51e-05	NM_000883	chr7	127604035	127605034	0.00515842
NM_007019	chr20	45125991	45126990	0.000438302	NM_152697	chr1	75499092	75500091	0.00268667	XM_211923	chr4	28155064	28156063	7.44e-05	NM_024612	chr17	58116608	58117607	0.00500277
NM_198482	chr2	85635759	85636758	0.000439511	NM_173561	chr6	41053493	41054492	0.00298956	NM_006002	chr13	73921222	73922221	6.99e-05	XM_208349	chr6	80775026	80776025	0.00510024
XM_373626	chr15	38331614	38332613	0.000557067	NM_032781	chr11	18778277	18779276	0.00281768	NM_007122	chr1	158229644	158230643	7.8e-05	NM_030793	chr5	147791382	147792381	0.00540418
NM_014647	chr16	15703163	15704162	0.000448503	NM_139054	chr16	77248238	77249237	0.00274992	NM_014597	chr1	93816254	93817253	8.24e-05	NM_138435	chr22	38648032	38649031	0.00478771
NM_000756	chr8	67140541	67141540	0.000454442	XM_373092	chr5	84379871	84380870	0.00240209	NM_138980	chr4	87739433	87740432	7.67e-05	NM_018315	chr4	153851388	153852387	0.00549135
NM_001088	chr17	75060054	75061053	0.000461357	NM_024017	chr17	47178055	47179054	0.00268667	NM_003682	chr11	47254809	47255808	6.64e-05	NM_006418	chr13	51400261	51401260	0.00512367
XM_042698	chr17	21108802	21109801	0.000458885	NM_030953	chr5	149408940	149409939	0.00279633	NM_033512	chr8	98246475	98247474	7.23e-05	NM_005556	chr12	50912323	50913322	0.00542625
NM_015555	chr6	57000973	57001972	0.000463395	NM_000339	chr16	56673829	56674828	0.00305902	NM_003386	chr7	99941947	99942946	7.55e-05	NM_021833	chr4	142067334	142068333	0.00471183
NM_024419	chr17	76971159	76972158	0.000459265	NM_003627	chr11	57057418	57058417	0.00277479	NM_020961	chr4	120064692	120065691	7.68e-05	NM_145007	chr19	61021115	61022114	0.0050104
NM_003329	chr9	108398354	108399353	0.00046161	NM_182541	chrX	101736995	101737994	0.00231464	NM_182691	chr7	104469724	104470723	7.58e-05	NM_198474	chr11	7470323	7471322	0.00497129
NM_018894	chr2	56123439	56124438	0.000467984	XM_086931	chr2	139271709	139272708	0.00373021	NM_198276	chr2	62707838	62708837	7.56e-05	NM_053030	chr3	124740274	124741273	0.00507065
XM_371848	chr6	139329518	139330517	0.00049363	NM_020233	chr17	10808093	10809092	0.0028663	NM_005992	chr22	18118081	18119080	7.15e-05	NM_002014	chr12	2773725	2774724	0.00470082
NM_021222	chr1	148196797	148197796	0.000482084	NM_004795	chr13	31387862	31388861	0.0027399	NM_015652	chr10	98404876	98405875	7.8e-05	XM_374303	chr9	107913889	107914888	0.0049125
NM_001943	chr18	27349489	27350488	0.000492132	NM_152489	chr1	64038514	64039513	0.00317052	NM_021807	chr7	132353359	132354358	7.64e-05	NM_004871	chr17	28949303	28950302	0.00507065
NM_172206	chr17	4000327	4001326	0.000462142	XM_294794	chr16	67825750	67826749	0.00240209	NM_198504	chr3	144002864	144003863	7.37e-05	XM_373841	chr1	44693638	44694637	0.00520117
NM_152614	chr2	232659428	232660427	0.000512186	NM_025008	chr1	147738297	147739296	0.00258103	NM_030814	chr9	121253142	121254141	7.72e-05	NM_007051	chr1	50795543	50796542	0.00507065
NM_002343	chr3	46466945	46467944	0.000492812	NM_024620	chr19	63346077	63347076	0.00305902	NM_004009	chrX	32507671	32508670	7.62e-05	NM_012289	chr19	10474295	10475294	0.00491993
NM_006183	chr12	84769590	84770589	0.000391383	XM_290732	chr17	74837926	74838925	0.00224742	NM_022083	chr1	182183083	182184082	7.52e-05	NM_022090	chr5	159807698	159808697	0.00507065
NM_006092	chr7	30260304	30261303	0.000488116	XM_113950	chr17	74437620	74438619	0.00261213	NM_175738	chr17	73263141	73264140	7.91e-05	NM_000137	chr15	78160147	78161146	0.0045264
NM_030938	chr17	58258630	58259629	0.000489845	XM_166923	chr11	57903090	57904089	0.00259518	NM_152324	chr13	109670317	109671316	8.24e-05	NM_152445	chr14	72403051	72404050	0.00555475
NM_144704	chr22	19643289	19644288	0.000488116	NM_005213	chr3	123364199	123365198	0.00173111	NM_015120	chr2	73586725	73587724	7.11e-05	NM_000126	chr15	74319337	74320336	0.00460206
NM_017980	chr2	128525660	128526659	0.000496247	XM_372375	chr11	44033197	44034196	0.00224742	NM_004496	chr14	36054228	36055227	8.24e-05	NM_024865	chr12	7832563	7833562	0.211128
NM_030963	chr6	127567870	127568869	0.000498242	NM_032245	chr19	18415855	18416854	0.0025611	NM_013939	chr19	15699155	15700154	7.72e-05	NM_023930	chr11	77460348	77461347	0.00497972
NM_001222	chr10	74978635	74979634	0.000508154	XM_049078	chr4	37253470	37254469	0.00285996	NM_012074	chr14	71350546	71351545	7.35e-05	NM_000100	chr21	44052175	44053174	0.00474001
NM_001388	chr17	18191106	18192105	0.000516871	NM_152541	chr4	21223328	21224327	0.00231464	XM_290796	chr17	27862346	27863345	7.8e-05	NM_080677	chr17	56634728	56635727	0.00471183
NM_152720	chr13	50531211	50532210	0.000508505	NM_003235	chr8	133835095	133836094	0.00227897	XM_294319	chr7	144094004	144095003	8.38e-05	NM_031419	chr3	102888560	102889559	0.00484676
NM_030796	chr7	55381635	55382634	0.000511271	NM_002472	chr17	10525288	10526287	0.00305902	XM_292384	chr15	88624611	88625610	8.72e-05	NM_014079	chr3	127396867	127397866	0.00451857
NM_000795	chr11	112883244	112884243	0.000507055	NM_020415	chr19	7639273	7640272	0.00268667	NM_004441	chr3	135834325	135835324	8.11e-05	NM_152372	chr1	23743937	23744936	0.00537248
XM_290799	chr17	36988162	36989161	0.000509828	NM_178034	chr15	40102504	40103503	0.00285996	NM_006903	chr4	106853741	106854740	8.53e-05	NM_181715	chr1	151147568	151148567	0.00515842
NM_018448	chr12	65948693	65949692	0.000522929	NM_152539	chr3	120185199	120186198	0.00261213	NM_017679	chr17	59228918	59229917	8.46e-05	NM_001989	chr7	27023994	27024993	0.0048558
NM_024753	chr2	167012597	167013596	0.000526905	NM_174980	chr16	31855934	31856933	0.00259518	NM_006990	chr1	27421057	27422056	8.06e-05	NM_006016	chr6	109748973	109749972	0.00499817
NM_006194	chr14	35120245	35121244	0.000488116	NM_130900	chr6	150377364	150378363	0.00277479	NM_007118	chr5	14195985	14196984	8.34e-05	XM_293325	chrX	39512306	39513305	0.00447111
NM_016094	chr3	150790874	150791873	0.00053631	NM_022567	chrX	40336926	40337925	0.00259518	NM_019850	chr2	234080177	234081176	8.35e-05	NM_030651	chr6	32190892	32191891	0.00535905
NM_015458	chr8	11178669	11179668	0.00056339	XM_058957	chr19	5631621	5632620	0.00263871	NM_000986	chr3	102726141	102727140	8.24e-05	NM_030876	chr6	29431765	29432764	0.00473734
NM_014884	chr19	19005068	19006067	0.000537168	NM_006139	chr2	204773042	204774041	0.00294181	NM_144613	chr19	60557694	60558693	8.47e-05	NM_002502	chr10	103819327	103820326	0.00478771
NM_182597	chr7	111680878	111681877	0.000488116	NM_152570	chr9	28709003	28710002	0.00294181	NM_005874	chr19	59476551	59477550	8.38e-05	NM_006682	chr7	76440906	76441905	0.00507065
NM_020379	chr1	25547952	25548951	0.000510946	XM_374369	chr4	191445247	191446246	0.00317052	NM_152995	chr4	47831895	47832894	9.01e-05	NM_021103	chr2	85106620	85107619	0.00471183
NM_024321	chr19	40810719	40811718	0.00053397	NM_181647	chr3	53081838	53082837	0.00240209	NM_003203	chr2	75912354	75913353	7.64e-05	NM_148975	chr11	59822735	59823734	0.0049125
NM_004805	chr2	128708668	128709667	0.000562444	NM_173859	chr20	32496388	32497387	0.00224742	XM_291137	chr5	144345	145344	8.7e-05	NM_004323	chr9	33254430	33255429	0.0048299
NM_177550	chr17	6816943	6817942	0.00053397	XM_063308	chr14	18473180	18474179	0.00224742	XM_294473	chr8	57550222	57551221	8.73e-05	NM_021164	chr19	19292007	19293006	0.00507065
NM_173216	chr3	187968529	187969528	0.000544721	XM_373442	chr12	29549416	29550415	0.00265658	NM_183240	chr2	120288727	120289726	8.87e-05	XM_372505	chr14	18601324	18602323	0.00451543
NM_025087	chr4	48903108	48904107	0.000559535	NM_199137	chr11	45756593	45757592	0.00187656	NM_153645	chr22	43836394	43837393	9.03e-05	XM_168354	chrX	113717697	113718696	0.00470082
NM_017431	chr2	219898752	219899751	0.000561574	NM_138390	chr2	217148434	217149433	0.00277479	XM_372900	chr22	22690607	22691606	8.83e-05	NM_031298	chr17	3778008	3779007	0.00465278
NM_020469	chr9	131426350	131427349	0.000560273	NM_020130	chr8	40027670	40028669	0.00208407	XM_294468	chr4	101329515	101330514	8.72e-05	NM_006945	chr1	150259597	150260596	0.00451025
NM_021935	chr3	71754289	71755288	0.000515118	NM_018052	chr16	70610953	70611952	0.00216691	NM_000787	chr9	131842528	131843527	8.24e-05	NM_003759	chr4	72670323	72671322	0.00477472
NM_013373	chr22	18493227	18494226	0.000578279	NM_022369	chr15	72210711	72211710	0.00249304	XM_371244	chr1	42668250	42669249	8.59e-05	NM_182521	chr2	187916136	187917135	0.00493287
NM_138723	chr12	12114415	12115414	0.000518867	NM_031208	chr16	1816254	1817253	0.00236649	NM_033258	chr19	51829479	51830478	8.79e-05	NM_178861	chr13	96527210	96528209	0.00452219
NM_052947	chr18	54444858	54445857	0.000630605	XM_171008	chr2	74620055	74621054	0.0024447	XM_292723	chr19	61400771	61401770	9.29e-05	NM_012475	chr1	158345358	158346357	0.00483694
XM_115974	chr3	97815981	97816980	0.000557067	XM_372765	chr1	13582129	13583128	0.00268667	NM_001125	chr3	120621114	120622113	9.35e-05	NM_012082	chr8	106286587	106287586	0.0043738
NM_031911	chr4	15091744	15092743	0.000616897	NM_003026	chr9	17568369	17569368	0.00275305	NM_138401	chr19	17390960	17391959	9.29e-05	XM_096885	chr15	65528525	65529524	0.00435726
NM_005604	chr6	99327479	99328478	0.000597408	NM_014212	chr12	52652497	52653496	0.00208407	XM_372821	chr1	245009054	245010053	9.15e-05	NM_005987	chr1	150173590	150174589	0.00456525
NM_001166	chr11	101755029	101756028	0.000584237	NM_022112	chr11	128350699	128351698	0.00250048	NM_001675	chr22	38158610	38159609	9.58e-05	NM_058190	chr21	45215456	45216455	0.00497972
NM_012271	chr3	47165358	47166357	0.000572257	XM_371758	chr5	86264503	86265502	0.00240209	NM_014384	chr11	133660360	133661359	9.29e-05	NM_006154	chr15	54001591	54002590	0.00427319
NM_016337	chr14	98521109	98522108	0.000622434	NM_000807	chr4	46307187	46308186	0.00294181	NM_002214	chr7	20114342	20115341	9.23e-05	NM_015147	chr2	65257395	65258394	0.00485329
NM_005517	chr1	26402493	26403492	0.0005904	XM_031744	chr15	40589922	40590921	0.00221546	XM_373579	chr13	112007466	112008465	9.77e-05	NM_015187	chr4	25615027	25616026	0.00460206
NM_014640	chr2	219777458	219778457	0.000609873	NM_000680	chr8	26744532	26745531	0.00183559	NM_145303	chr6	159187650	159188649	9.15e-05	NM_018465	chr9	5427602	5428601	0.00480489
NM_006106	chr11	101518210	101519209	0.000619893	XM_372437	chr11	123447060	123448059	0.0027399	NM_032843	chr9	129089978	129090977	9.77e-05	NM_020155	chr11	63827972	63828971	0.00484676
XM_371934	chr7	96246511	96247510	0.000669054	NM_005937	chr17	37236150	37237149	0.00241829	XM_371644	chr3	52827955	52828954	9.49e-05	XM_372774	chr1	27483014	27484013	0.00411554
NM_198955	chr17	75465153	75466152	0.000623804	XM_292027	chr12	26937940	26938939	0.00193715	NM_001432	chr4	75696412	75697411	9.95e-05	NM_002990	chr16	57167416	57168415	0.00460878
NM_006011	chr15	90666127	90667126	0.000624025	XM_373516	chr11	124605749	124606748	0.00147673	NM_000981	chr17	37730834	37731833	0.000107083	NM_017421	chr6	99887368	99888367	0.00478771
NM_002443	chr10	50893457	50894456	0.0006056	XM_371151	chr19	20096101	20097100	0.00197036	NM_003644	chr17	10063032	10064031	9.26e-05	XM_371358	chr1	245299125	245300124	0.00582715
NM_018252	chr1	209644420	209645419	0.000626088	XM_372085	chr9	34828283	34829282	0.00120928	XM_351775	chr8	27953539	27954538	9.76e-05	NM_001332	chr5	11956548	11957547	0.00463814
NM_001960	chr8	144785005	144786004	0.00060886	NM_003386	chr7	99941947	99942946	0.00227897	NM_002154	chr5	132463179	132464178	9.57e-05	NM_001363	chrX	152457891	152458890	0.00434669
NM_000971	chr1	96616683	96617682	0.000659799	NM_007225	chr17	48127034	48128033	0.00240209	NM_181509	chr20	33849635	33850634	0.000102255	NM_018374	chr7	11994534	11995533	0.00461768
NM_018176	chr4	24782920	24783919	0.000635626	NM_021779	chr4	176547325	176548324	0.00212116	NM_024734	chr14	93775986	93776985	9.69e-05	NM_006820	chr1	78508010	78509009	0.00488568
NM_022135	chr3	120700038	120701037	0.000652441	NM_024958	chr20	323774	324773	0.0023733	NM_003931	chr6	110546118	110547117	0.000101204	NM_032550	chr10	115828824	115829823	0.0045904
NM_079834	chr19	1855686	1856685	0.000645222	NM_144714	chr3	20028451	20029450	0.00251974	NM_005553	chr11	70985075	70986074	9.41e-05	NM_173078	chrX	141416321	141417320	0.00463387
NM_014155	chr11	129721918	129722917	0.000647329	NM_018438	chr1	11433037	11434036	0.00240209	NM_015371	chr22	22671512	22672511	0.000100813	NM_003002	chr11	111494547	111495546	0.00464439
NM_002568	chr8	101690588	101691587	0.000648648	XM_374029	chr2	240534584	240535583	0.00093387	NM_020195	chr14	22901808	22902807	8.77e-05	NM_182665	chr1	203813492	203814491	0.00488568
XM_039570	chr2	73066255	73067254	0.000663976	XM_040486	chrX	99958557	99959556	0.00221546	XM_040592	chr16	88240161	88241160	9.9e-05	NM_198450	chrX	83029990	83030989	0.00472717
XM_372599	chr15	100117442	100118441	0.000679354	NM_005453	chr6	33332100	33333099	0.00234929	NM_130759	chr7	149804741	149805740	0.000108343	NM_007346	chr20	62161835	62162834	0.00482048
NM_006235	chr11	110787766	110788765	0.000663386	NM_032563	chr1	149769262	149770261	0.00268667	NM_006923	chr17	27134456	27135455	9.88e-05	NM_004380	chr16	3930696	3931695	0.00459405
NM_032565	chr13	48063428	48064427	0.000648319	NM_001285	chr1	86355945	86356944	0.00213162	NM_024545	chr2	128877834	128878833	9.4e-05	NM_016044	chr2	95552518	95553517	0.00406133
XM_040265	chr10	889940	890939	0.000690888	NM_032253	chr17	81240567	81241566	0.00203583	NM_178502	chr12	56283974	56284973	0.000103942	NM_002216	chr10	7748543	7749542	0.00462455
NM_007015	chr13	51111648	51112647	0.000665285	XM_371114	chr18	32184420	32185419	0.00240209	NM_144592	chr10	102336214	102337213	0.000103942	NM_194463	chrX	104741036	104742035	0.00468608
NM_014620	chr12	52696260	52697259	0.000691734	NM_015022	chr5	31843795	31844794	0.00173111	NM_018477	chr14	56656160	56657159	0.000100179	NM_002562	chr12	119981901	119982900	0.00411554
NM_025207	chr1	152171922	152172921	0.000669054	NM_198283	chr6	66284995	66285994	0.00256852	NM_022058	chr2	162682765	162683764	0.000110493	XM_071098	chr9	102669028	102670027	0.00453422
XM_374125	chr5	72825723	72826722	0.00070689	NM_015642	chr3	115798388	115799387	0.00250925	XM_374283	chr8	142306173	142307172	9.67e-05	NM_004924	chr19	43829424	43830423	0.0042168
NM_015669	chr5	140542602	140543601	0.000652441	NM_003810	chr3	173561910	173562909	0.00309675	NM_000539	chr3	130567700	130568699	9.84e-05	NM_018157	chr12	105669792	105670791	0.00407319
XM_036589	chr1	197996244	197997243	0.000682114	XM_294743	chr14	73725727	73726726	0.00216691	NM_004052	chr10	133229585	133230584	0.000100995	NM_016085	chr2	27408617	27409616	0.0043957
NM_004829	chr19	60108621	60109620	0.000714773	XM_371466	chr22	37268677	37269676	0.00208407	NM_024674	chr1	26341258	26342257	0.000101039	XM_293868	chr5	143165114	143166113	0.00467012
NM_012192	chr11	6466304	6467303	0.000705327	NM_006447	chr21	29318143	29319142	0.00225975	XM_042698	chr17	21108802	21109801	0.000103528	XM_098940	chr9	94996003	94997002	0.0049125
NM_032937	chr9	135731653	135732652	0.000704537	NM_000613	chr11	6426201	6427200	0.00233805	NM_014394	chr10	85563143	85564142	0.000101573	NM_014640	chr2	219777458	219778457	0.00427319
NM_171828	chr3	180305451	180306450	0.000692413	NM_002808	chr3	185337206	185338205	0.0023102	NM_005082	chr17	55465733	55466732	0.000102925	XM_374125	chr5	72825723	72826722	0.00460206
NM_004741	chr10	103575834	103576833	0.000724965	NM_000605	chr9	21375096	21376095	0.00253249	XM_371606	chr2	241290313	241291312	0.000102607	NM_006949	chr19	7607307	7608306	0.00440956
NM_181336	chr6	33801106	33802105	0.000710232	NM_000284	chrX	18722795	18723794	0.00215062	NM_199286	chr12	7754618	7755617	9.88e-05	NM_000272	chr2	110698584	110699583	0.00425741
NM_138401	chr19	17390960	17391959	0.000719853	XM_292817	chr19	9489127	9490126	0.00173111	NM_021188	chr14	72342680	72343679	9.75e-05	NM_145254	chr16	75277888	75278887	0.00434669
XM_372233	chrX	71855107	71856106	0.000858072	NM_138343	chr6	43054671	43055670	0.00250925	NM_005759	chr2	204395006	204396005	0.000104227	XM_031357	chr18	8771387	8772386	0.00443903
NM_000921	chr12	20412758	20413757	0.000715684	NM_181512	chr11	68446355	68447354	0.00220744	NM_173798	chrX	116711003	116712002	0.000107372	NM_015173	chr4	37912998	37913997	0.00470082
NM_000386	chr17	28764465	28765464	0.00071146	NM_153764	chr11	128274620	128275619	0.00215062	NM_031903	chr7	42712011	42713010	0.000110794	NM_002293	chr1	180231235	180232234	0.0045264
NM_020188	chr16	80819950	80820949	0.00073266	NM_005299	chr6	167480399	167481398	0.00201633	NM_014506	chr9	127940778	127941777	0.000118868	NM_032686	chr17	17339698	17340697	0.00419018
NM_012272	chr12	48302971	48303970	0.000728504	XM_290865	chr19	20520326	20521325	0.00191216	NM_032872	chr1	27272500	27273499	0.000101329	XM_092778	chr20	31202724	31203723	0.00445074
NM_002637	chrX	70800408	70801407	0.000734722	NM_015392	chr9	135298120	135299119	0.00240209	NM_032505	chr3	66981098	66982097	0.000114987	NM_001983	chr19	50619265	50620264	0.00488568
NM_000829	chr11	105017824	105018823	0.000706092	XM_373924	chr20	63394419	63395418	0.00213162	NM_015117	chr8	144728440	144729439	0.000113197	XM_373479	chr10	131040809	131041808	0.00466531
NM_018085	chr1	199085896	199086895	0.000728219	NM_000171	chr5	151332613	151333612	0.00212116	NM_002449	chr5	174131799	174132798	0.000107307	XM_371329	chr1	179536240	179537239	0.00414969
NM_022742	chr7	127985335	127986334	0.000707846	NM_016652	chr20	20031390	20032389	0.00192803	NM_024113	chr11	46912498	46913497	0.000114987	NM_001002	chr12	119050551	119051550	0.00452421
NM_153437	chr9	126594458	126595457	0.000669054	NM_058222	chr10	113707381	113708380	0.00294181	NM_033272	chr2	163897484	163898483	0.000104314	NM_003926	chr19	1543565	1544564	0.00447111
NM_052968	chr11	116200459	116201458	0.000911449	NM_058169	chr12	12400496	12401495	0.002194	NM_002928	chr1	179812608	179813607	0.000103777	NM_178557	chr4	2022440	2023439	0.00474458
NM_032591	chrX	45664285	45665284	0.000766017	NM_002780	chr19	48401327	48402326	0.00246809	NM_003215	chr6	87602071	87603070	0.000111154	NM_002831	chr12	6930057	6931056	0.00488568
NM_000946	chr12	55432056	55433055	0.00074182	NM_015849	chr1	15164594	15165593	0.00202437	NM_020182	chr20	56970184	56971183	0.000104838	NM_013359	chr19	49146538	49147537	0.00429866
XM_035371	chr4	2323147	2324146	0.000709693	XM_210826	chrX	46660574	46661573	0.002194	NM_003855	chr2	102599798	102600797	0.000112068	NM_007363	chrX	69369564	69370563	0.00447111
NM_152343	chr17	43814601	43815600	0.000748248	XM_373967	chr22	46657233	46658232	0.00208407	NM_020384	chrX	104934792	104935791	0.000112068	NM_144687	chr19	59019160	59020159	0.00447111
NM_153216	chr5	93151082	93152081	0.00073555	NM_006084	chr14	22619691	22620690	0.00215062	NM_018431	chr20	53776888	53777887	0.000107535	NM_003340	chr4	104207311	104208310	0.00463387
NM_002499	chr15	71059993	71060992	0.000790812	NM_002752	chr5	179828396	179829395	0.00214903	NM_032160	chr18	63332886	63333885	0.000109385	NM_000543	chr11	6375166	6376165	0.00433396
NM_012319	chr18	31960892	31961891	0.000766233	XM_373447	chr10	6210005	6211004	0.00231866	NM_130795	chr9	111639053	111640052	0.000114987	NM_024649	chr11	66052779	66053778	0.00433396
XM_372158	chr9	135015958	135016957	0.00077704	NM_007000	chr19	40848856	40849855	0.00204662	NM_000773	chr10	134813459	134814458	0.000105939	NM_019606	chr7	99637718	99638717	0.00468608
NM_016456	chr1	198411575	198412574	0.000796414	NM_003808	chr17	7661327	7662326	0.00213162	NM_153266	chr11	65834012	65835011	0.000108679	XM_352749	chr8	119550598	119551597	0.00419018
NM_152296	chr19	47189892	47190891	0.000911449	XM_291419	chr1	6026438	6027437	0.00215062	NM_024864	chr17	35152877	35153876	0.000108067	XM_374563	chr7	141729698	141730697	0.00455907
NM_001118	chr7	30833715	30834714	0.000750317	NM_153694	chr12	100635411	100636410	0.00240209	NM_004747	chr10	78993565	78994564	0.000114987	NM_144664	chr11	95210808	95211807	0.00463387
NM_015224	chr3	56655407	56656406	0.000776028	NM_018584	chr1	20281861	20282860	0.00202772	NM_006596	chr3	122586089	122587088	0.000114987	XM_374203	chr7	17422195	17423194	0.00465636
NM_024067	chr7	6373290	6374289	0.000790812	NM_024721	chr8	77665543	77666542	0.00216691	NM_000956	chr14	50770452	50771451	0.000110971	XM_370686	chr12	27739995	27740994	0.00460206
NM_006123	chrX	147292330	147293329	0.117837	NM_014926	chr3	166235082	166236081	0.00208407	NM_002024	chrX	145660457	145661456	0.000114987	NM_145245	chr19	7800452	7801451	0.00452219
NM_152444	chr14	72307988	72308987	0.000775266	NM_000913	chr20	63437084	63438083	0.00199463	NM_005561	chr13	111898904	111899903	0.000114987	NM_025208	chr11	103572524	103573523	0.00441474
NM_019102	chr7	26925253	26926252	0.000803286	NM_080618	chr20	56785386	56786385	0.00240209	XM_211197	chr15	99444339	99445338	0.000120373	NM_015431	chr1	244917170	244918169	0.00433396
NM_025227	chr20	32310384	32311383	0.000780535	NM_198515	chr10	117747828	117748827	0.00151389	XM_294910	chr19	56788926	56789925	0.000119756	XM_056282	chr22	36036275	36037274	0.00426294
NM_183387	chr14	87248912	87249911	0.000790812	NM_004532	chr3	196865369	196866368	0.00187656	NM_001847	chrX	106454284	106455283	0.000114688	NM_007223	chr15	37928849	37929848	0.00406815
XM_166256	chr11	75106400	75107399	0.000747417	XM_049037	chr16	52359091	52360090	0.00173111	NM_153687	chr12	97540997	97541996	0.000113577	NM_016192	chr2	193262678	193263677	0.00429866
NM_006565	chr16	67372015	67373014	0.000803074	NM_019010	chr17	39414348	39415347	0.00240209	NM_017867	chr4	171374675	171375674	0.000114987	XM_046751	chr1	200283182	200284181	0.00411554
NM_004375	chr17	53520484	53521483	0.000792638	NM_182907	chr6	106591686	106592685	0.00207633	NM_015388	chr6	43531226	43532225	0.000116275	NM_015444	chr3	45228106	45229105	0.00423854
NM_032926	chrX	101633986	101634985	0.000814805	XM_373504	chr11	65205047	65206046	0.00211765	NM_015341	chr2	96485555	96486554	0.000116436	NM_017814	chr19	19109983	19110982	0.0042656
NM_003129	chr8	125966637	125967636	0.000825709	NM_003954	chr17	43843462	43844461	0.00204191	NM_002075	chr12	6818937	6819936	0.000120881	NM_018437	chr9	96086672	96087671	0.00431832
NM_013292	chr16	30421483	30422482	0.000844922	XM_031689	chr15	39667967	39668966	0.00204006	NM_022479	chr7	70009040	70010039	0.000113338	NM_173661	chr4	3609274	3610273	0.00427319
XM_374139	chr5	135172225	135173224	0.000830189	NM_004864	chr19	18357071	18358070	0.00215062	NM_003004	chr17	80970139	80971138	0.00012258	NM_032336	chr8	41403425	41404424	0.00460206
NM_031432	chr9	129682391	129683390	0.000838956	NM_005486	chr17	53452048	53453047	0.00211451	NM_033666	chr10	33285087	33286086	0.266201	XM_371628	chr3	39360882	39361881	0.00417789
NM_005657	chr15	41518568	41519567	0.000812101	NM_021815	chr2	108223681	108224680	0.00204662	NM_000321	chr13	46675169	46676168	0.000104409	NM_016369	chr3	139049189	139050188	0.00417789
XM_034056	chr12	115087199	115088198	0.000790812	NM_005549	chr1	110360224	110361223	0.00208407	NM_000400	chr19	50565716	50566715	0.000123341	NM_002622	chr5	139711263	139712262	0.00438614
NM_004182	chrX	46564225	46565224	0.000810455	XM_291063	chr3	42937745	42938744	0.00187656	NM_016107	chr5	32490040	32491039	0.000112575	NM_021992	chrX	100543232	100544231	0.0043281
NM_173084	chr3	161488230	161489229	0.000840123	XM_373493	chr11	30565970	30566969	0.00254841	NM_015931	chr3	8668460	8669459	0.000125226	NM_004288	chr2	158502807	158503806	0.0038085
NM_003391	chr7	116517532	116518531	0.00085346	NM_152420	chr9	73100212	73101211	0.00200422	NM_002842	chr19	60412386	60413385	0.000121174	NM_006409	chr7	98534213	98535212	0.00403914
XM_062272	chr11	6019576	6020575	0.000959121	XM_293220	chr22	17396641	17397640	0.00229983	XM_374127	chr5	79950319	79951318	0.000128774	NM_152330	chr14	50107920	50108919	0.00403914
NM_005409	chr4	77415445	77416444	0.000891525	XM_065006	chr19	39275788	39276787	0.00154172	NM_002711	chr7	113113267	113114266	0.000126141	NM_030572	chr12	21569800	21570799	0.00411554
NM_016362	chr3	10307245	10308244	0.000921812	XM_294680	chr11	68714090	68715089	0.00199916	NM_025124	chr11	67011803	67012802	0.000125729	NM_020212	chr15	87963097	87964096	0.00417789
NM_130459	chr9	125873314	125874313	0.000837454	NM_030802	chr17	48315857	48316856	0.00208407	XM_374064	chr3	185757705	185758704	0.000129176	NM_014400	chr19	48661352	48662351	0.126441
NM_002770	chr7	141938880	141939879	0.000884498	NM_000743	chr15	76629156	76630155	0.00204662	NM_005623	chr17	32790917	32791916	0.000130209	NM_024541	chr10	103433451	103434450	0.00420851
NM_016228	chr4	171706773	171707772	0.000872075	NM_021187	chr19	15906299	15907298	0.00173111	XM_371722	chr5	243665	244664	0.000123283	NM_024334	chr3	14140742	14141741	0.00414175
NM_016355	chr12	12769431	12770430	0.000915947	NM_144488	chr9	111582357	111583356	0.00202437	NM_015993	chr16	57093681	57094680	0.000126943	NM_024954	chr10	98922583	98923582	0.00388097
NM_138571	chr6	126257742	126258741	0.000882846	NM_022659	chr8	25768932	25769931	0.002194	NM_003681	chr21	43994496	43995495	0.000116671	NM_001080	chr6	24602315	24603314	0.00436336
NM_024529	chr1	190378678	190379677	0.000882004	XM_167072	chr6	41056392	41057391	0.00240209	NM_175897	chr14	89306736	89307735	0.000123099	NM_013267	chr12	55168148	55169147	0.00414237
NM_005011	chr7	128803869	128804868	0.000804984	XM_371201	chr19	63653966	63654965	0.00190167	NM_178860	chr17	27478426	27479425	0.000126141	NM_015713	chr8	103207629	103208628	0.00359143
NM_000121	chr19	11355719	11356718	0.000890992	XM_370738	chr14	19889845	19890844	0.00213162	NM_003283	chr19	60352086	60353085	0.000124351	NM_002515	chr14	25056701	25057700	0.00416905
NM_002701	chr6	31239985	31240984	0.00123797	NM_006692	chr4	75387067	75388066	0.00208407	XM_351854	chr9	128581015	128582014	0.000140274	XM_372062	chr8	144760507	144761506	0.00359143
XM_374426	chr7	38097608	38098607	0.000889204	NM_004710	chr17	76761093	76762092	0.00195251	NM_024513	chr3	45997592	45998591	0.000124824	NM_000614	chr11	58164811	58165810	0.00441911
NM_004668	chr7	141102257	141103256	0.000904996	NM_144641	chr3	52237829	52238828	0.00189608	NM_021961	chr11	12730198	12731197	0.000125226	NM_006225	chr3	38031448	38032447	0.00393923
NM_002583	chr12	78586972	78587971	0.000880502	XM_166820	chr11	55775721	55776720	0.00208407	NM_030961	chr7	100288203	100289202	0.000121174	NM_006732	chr19	50662394	50663393	0.0037993
NM_024657	chrX	105000030	105001029	0.000907887	NM_004824	chr6	4650693	4651692	0.00373021	NM_153342	chr2	85804107	85805106	0.000124597	NM_014482	chr2	69072883	69073882	0.00419018
NM_018715	chr1	17147001	17148000	0.000909025	NM_025191	chr1	181963078	181964077	0.00195142	XM_086659	chr20	44762111	44763110	0.000139632	NM_175739	chr14	92932411	92933410	0.00413903
NM_006397	chr19	12777703	12778702	0.000913955	NM_004615	chrX	37450949	37451948	0.00190745	NM_004529	chr9	20612242	20613241	0.000131408	NM_153219	chr19	60804358	60805357	0.00393923
NM_152427	chr10	89242537	89243536	0.000908082	NM_021941	chr21	44032769	44033768	0.00195251	NM_015169	chr8	67390522	67391521	0.000143399	NM_000465	chr2	215876662	215877661	0.0043957
NM_032021	chr11	100399459	100400458	0.000902629	XM_085932	chr19	51343222	51344221	0.00197036	NM_019003	chrX	56129921	56130920	0.000138951	NM_022843	chr13	59799683	59800682	0.00423854
NM_000867	chr2	232190807	232191806	0.000872307	XM_098980	chrX	35524117	35525116	0.00203583	NM_004100	chr6	133542366	133543365	0.000144617	XM_374542	chr7	141364832	141365831	0.00465636
NM_020903	chr19	62331124	62332123	0.000845902	NM_000441	chr7	106860912	106861911	0.00181263	NM_138422	chr19	1858327	1859326	0.000140159	XM_371599	chr2	232504208	232505207	0.00447111
NM_022477	chr20	36035319	36036318	0.000941316	NM_016954	chrX	78025430	78026429	0.00187656	NM_032186	chr1	90953782	90954781	0.000134619	NM_153261	chr16	49836475	49837474	0.00401981
NM_025049	chr15	62832070	62833069	0.000906857	NM_003531	chr6	26152892	26153891	0.00185028	NM_153270	chrX	21037657	21038656	0.000136486	NM_002548	chr17	3202581	3203580	0.00411554
XM_295097	chr3	59601258	59602257	0.000916993	NM_002215	chr3	52768265	52769264	0.00191216	NM_153358	chr19	12582043	12583042	0.000147147	NM_130387	chr3	57270028	57271027	0.00405198
NM_014869	chr3	13003236	13004235	0.000900594	NM_005510	chr6	32043928	32044927	0.0154924	NM_017628	chr4	106525153	106526152	0.000140667	NM_000037	chr8	41672208	41673207	0.00403914
XM_370541	chr10	27707003	27708002	0.000877257	NM_019066	chr15	21438236	21439235	0.00189753	NM_177403	chr3	130134618	130135617	0.000141092	NM_006252	chr1	56480214	56481213	0.00396729
XM_372464	chr12	54150014	54151013	0.00093258	NM_152592	chr14	93908376	93909375	0.00337632	NM_017857	chr11	66845661	66846660	0.000130209	NM_033412	chr9	37894039	37895038	0.00362892
NM_022304	chr5	175065263	175066262	0.00100123	NM_018019	chr17	17580100	17581099	0.00192803	NM_016352	chr7	129485316	129486315	0.000137938	NM_145025	chr6	110057690	110058689	0.00381997
NM_004360	chr16	68546691	68547690	0.000929774	XM_208108	chr15	28052000	28052999	0.00160578	NM_012452	chr17	17075679	17076678	0.000144617	NM_199227	chr2	173066649	173067648	0.00414059
NM_020927	chr16	77601326	77602325	0.000902629	XM_293284	chrX	46800448	46801447	0.00240209	NM_004933	chr16	88981585	88982584	0.000139292	NM_000305	chr7	94676088	94677087	0.00419018
NM_017899	chr12	115949090	115950089	0.00093865	NM_014579	chr14	19456878	19457877	0.00212116	NM_033550	chr20	46003398	46004397	0.000136861	NM_153246	chr6	44014493	44015492	0.00429866
NM_014494	chr16	24707424	24708423	0.000963573	XM_291141	chr5	66362324	66363323	0.00189255	XM_055095	chr12	124420213	124421212	0.000147147	NM_005433	chr18	802105	803104	0.00426294
NM_175903	chr17	11664340	11665339	0.00106139	NM_003012	chr8	41184058	41185057	0.00185975	NM_139265	chr15	39980480	39981479	0.000143741	NM_178553	chr2	27336554	27337553	0.00387323
NM_031947	chr5	140711813	140712812	0.000979321	NM_023004	chr22	18630176	18631175	0.00173111	NM_178529	chr2	43428316	43429315	0.00014858	NM_001319	chr19	1891473	1892472	0.00398738
NM_021089	chr19	63481431	63482430	0.000964744	NM_005467	chr11	89555333	89556332	0.00193715	NM_004127	chr17	80687885	80688884	0.000138951	NM_020393	chr1	150537598	150538597	0.00384697
NM_020531	chr20	24968315	24969314	0.000948607	NM_000384	chr2	21241181	21242180	0.00195251	NM_000356	chr5	149765028	149766027	0.000137516	XM_061677	chr11	4417468	4418467	0.00381997
XM_087804	chr6	158979673	158980672	0.00102965	NM_005185	chr10	5520234	5521233	0.00165627	NM_002349	chr2	160963491	160964490	0.000140987	XM_374564	chr7	141764313	141765312	0.00385397
XM_068430	chr5	126039927	126040926	0.000790812	NM_007188	chr7	150116593	150117592	0.00190663	NM_025080	chr11	61879591	61880590	0.000150146	NM_017610	chr15	56995219	56996218	0.00402726
NM_002140	chr9	82052349	82053348	0.000972241	NM_182581	chr1	159533721	159534720	0.00163741	NM_006617	chr1	153863666	153864665	0.000147037	XM_171490	chr11	48290487	48291486	0.0036434
NM_152567	chr8	13434032	13435031	0.000977925	NM_017711	chrX	68509065	68510064	0.00185685	NM_031472	chr11	63768767	63769766	0.000147885	NM_003265	chr4	187685499	187686498	0.00397107
NM_031417	chr19	50445691	50446690	0.000972532	NM_006495	chr17	29786370	29787369	0.00202437	NM_033515	chr6	130011616	130012615	0.000147665	NM_005765	chrX	39470406	39471405	0.00402442
NM_001233	chr7	115693248	115694247	0.000967498	NM_020698	chr12	93546517	93547516	0.00173111	NM_031304	chr19	3451612	3452611	0.00014621	NM_000937	chr17	7587564	7588563	0.00411554
NM_199347	chr3	27385352	27386351	0.00101118	XM_371127	chr19	3540921	3541920	0.00140154	NM_052943	chr1	26943850	26944849	0.000143651	XM_371678	chr3	169287617	169288616	0.00386632
NM_004625	chr3	13896323	13897322	0.000990584	NM_000446	chr7	94618718	94619717	0.00216691	NM_172200	chr10	6023848	6024847	0.000154873	XM_372131	chr9	94525475	94526474	0.00391326
NM_023070	chr1	40328366	40329365	0.000985868	NM_004357	chr11	823705	824704	0.00184074	NM_152785	chr3	113172707	113173706	0.000145518	NM_015361	chr2	136499095	136500094	0.00406815
NM_032732	chr3	9933095	9934094	0.000990584	NM_033197	chr20	32585997	32586996	0.00158025	NM_152309	chr10	98093655	98094654	0.000150433	XM_372459	chr12	53999952	54000951	0.00401981
NM_006886	chr20	58292508	58293507	0.00100007	NM_178000	chr9	127248960	127249959	0.00178565	NM_014499	chrX	76956004	76957003	0.000148432	NM_133263	chr5	149137666	149138665	0.00388097
XM_372065	chr8	146131325	146132324	0.000994709	NM_145080	chr16	27246142	27247141	0.0017566	NM_021941	chr21	44032769	44033768	0.000153419	NM_152684	chr4	15978470	15979469	0.00398738
NM_138811	chr7	24961891	24962890	0.000978816	NM_032858	chr1	164144669	164145668	0.00254841	XM_291204	chr7	49879784	49880783	0.000145733	XM_060563	chr1	244993962	244994961	0.0037149
XM_208371	chr7	128319584	128320583	0.00103457	NM_022147	chr3	188406334	188407333	0.00183559	NM_001241	chr2	135885873	135886872	0.000147147	NM_006420	chr20	48222998	48223997	0.00385397
NM_015897	chr19	3957945	3958944	0.00101118	NM_153022	chr12	10222125	10223124	0.00114093	XM_373080	chr5	18005455	18006454	0.000147398	NM_006003	chr19	34395665	34396664	0.0037149
NM_178431	chr1	149811861	149812860	0.00103818	NM_006344	chr17	7183894	7184893	0.00173111	NM_030752	chr6	160119672	160120671	0.000164666	NM_004684	chr4	88908647	88909646	0.0040482
NM_019845	chr2	154537641	154538640	0.000984201	NM_006860	chr22	35414903	35415902	0.00184074	NM_033132	chr13	98321879	98322878	0.000155272	NM_080874	chr4	177885867	177886866	0.00375979
NM_030784	chr6	97330498	97331497	0.000999743	NM_017696	chr6	119182106	119183105	0.00208407	NM_013308	chr3	152241599	152242598	0.000151789	NM_006951	chr10	104791612	104792611	0.0037149
NM_017623	chr2	96966029	96967028	0.00102769	XM_370711	chr13	19658903	19659902	0.00215062	NM_006574	chr3	47580556	47581555	0.000152974	NM_016180	chr5	34029939	34030938	0.00393923
NM_182511	chr18	68360231	68361230	0.00102068	NM_004990	chr12	56166645	56167644	0.00163116	NM_001318	chr17	62461759	62462758	0.000159201	XM_353151	chr17	75303910	75304909	0.00390584
NM_000358	chr5	135440182	135441181	0.00105817	NM_000929	chr1	19823703	19824702	0.00173111	NM_006416	chr6	88177592	88178591	0.000155543	NM_016648	chr4	114016403	114017402	0.00351327
XM_290867	chr19	11390706	11391705	0.0010876	NM_006090	chr1	110980625	110981624	0.00173111	NM_001631	chr2	233522705	233523704	0.000145733	XM_209612	chr4	187807662	187808661	0.00394998
NM_022763	chr3	173150454	173151453	0.000488116	NM_031276	chrX	68995058	68996057	0.00181263	NM_032631	chr19	4422549	4423548	0.000142968	XM_171094	chr5	176051805	176052804	0.00400804
NM_015242	chr11	72159374	72160373	0.0010311	NM_177998	chr4	4292863	4293862	0.00183559	XM_088636	chrX	81887649	81888648	0.000145518	NM_003828	chrX	148501616	148502615	0.00386632
NM_017577	chr3	114953507	114954506	0.0010876	XM_371770	chr5	126925374	126926373	0.00208407	NM_003599	chr6	45392245	45393244	0.000155543	NM_000075	chr12	56432208	56433207	0.248405
NM_000245	chr7	115866263	115867262	0.00103397	NM_000179	chr2	47984138	47985137	0.00168246	NM_001845	chr13	108657205	108658204	0.000154247	NM_005492	chr20	23466039	23467038	0.00386632
NM_198086	chr14	21436260	21437259	0.0010267	NM_138332	chr21	29888108	29889107	0.00160578	NM_007013	chr8	87310782	87311781	0.000204714	NM_199171	chr20	56971662	56972661	0.0036434
NM_014478	chr7	64990780	64991779	0.00103213	NM_031214	chr1	10793092	10794091	0.00161555	NM_178348	chr1	150015832	150016831	0.000164796	NM_004050	chr14	21765386	21766385	0.00395661
NM_014099	chr14	88031902	88032901	0.00101334	NM_018039	chr11	94417747	94418746	0.00154172	NM_004132	chr10	114976685	114977684	0.00017095	NM_004452	chr14	74827068	74828067	0.00378011
NM_004589	chr17	10801109	10802108	0.00104847	XM_210382	chr19	8701692	8702691	0.00173111	NM_002652	chr7	142299401	142300400	0.00016738	NM_000638	chr17	26842981	26843980	0.00379662
NM_004322	chr11	63827158	63828157	0.0010483	NM_000323	chr10	42855827	42856826	0.00179794	NM_153252	chrX	78730730	78731729	0.000156993	NM_005397	chr7	130657316	130658315	0.00361353
NM_016562	chrX	12245929	12246928	0.00110122	NM_005664	chr15	21357495	21358494	0.0014242	XM_373910	chr20	20832185	20833184	0.000158184	NM_181610	chr21	30789575	30790574	0.00396729
NM_002145	chr17	47096730	47097729	0.00104946	NM_003739	chr10	5089869	5090868	0.00177209	NM_002333	chr19	38376631	38377630	0.00017095	NM_000084	chrX	48750797	48751796	0.0037149
NM_024604	chr12	46385749	46386748	0.00106574	NM_021957	chr12	21648739	21649738	0.00185272	NM_007243	chr6	30765064	30766063	0.000149649	NM_002360	chr7	1314007	1315006	0.00379848
NM_001287	chr16	1465282	1466281	0.00108575	NM_057088	chr12	51475793	51476792	0.00126369	NM_005517	chr1	26402493	26403492	0.000159648	XM_059729	chr6	79572167	79573166	0.0036071
NM_174908	chr3	192367080	192368079	0.00105152	NM_001843	chr12	39371827	39372826	0.00177718	NM_017564	chr12	102482819	102483818	0.000157808	NM_001093	chr12	108039232	108040231	0.00388772
NM_016361	chr1	144649411	144650410	0.00104633	XM_290936	chr1	242463005	242464004	0.00120928	XM_209936	chr8	67990447	67991446	0.00017095	NM_006651	chr4	809477	810476	0.00382765
XM_085023	chr13	73910639	73911638	0.00110959	XM_166213	chr11	58713563	58714562	0.00173111	NM_017583	chr11	35647903	35648902	0.000162828	NM_024531	chr8	145586343	145587342	0.00363306
NM_178121	chr19	47571060	47572059	0.00111618	NM_012257	chr7	106369292	106370291	0.00187656	NM_021920	chr11	617131	618130	0.0001672	NM_005541	chr2	234126911	234127910	0.00346379
NM_002750	chr10	48858601	48859600	0.00112254	XM_370848	chr15	28890750	28891749	0.00183559	XM_088459	chr9	134728526	134729525	0.000159561	XM_067171	chr3	133440307	133441306	0.0036071
NM_021938	chr19	3174972	3175971	0.00101508	NM_173544	chr19	17494411	17495410	0.00152006	XM_373556	chr12	130906768	130907767	0.000163575	NM_133467	chr1	40741012	40742011	0.00357043
NM_001719	chr20	56526801	56527800	0.00112543	XM_294070	chr6	166307637	166308636	0.00208407	NM_006024	chr7	27521311	27522310	0.000167692	NM_021973	chr4	175146184	175147183	0.00349618
NM_152456	chr16	70389279	70390278	0.00112711	NM_018638	chr12	22668577	22669576	0.00168267	XM_371085	chr17	80329236	80330235	0.00017095	NM_001908	chr8	11762726	11763725	0.758745
NM_024772	chr1	34971935	34972934	0.00112641	XM_373751	chr17	77615977	77616976	0.00154172	NM_005532	chr14	92566443	92567442	0.000166533	NM_014764	chr12	49918063	49919062	0.00398738
NM_013446	chr7	139586287	139587286	0.00114328	NM_198232	chr14	19260471	19261470	0.00158025	XM_211009	chr12	46705132	46706131	0.000155543	NM_019023	chr16	68120461	68121460	0.00354082
NM_017731	chr17	46373538	46374537	0.00112516	NM_023938	chr1	204289491	204290490	0.00268667	NM_172005	chr20	45015385	45016384	0.000166254	NM_019619	chr10	35107923	35108922	0.00358514
NM_007003	chrX	48510545	48511544	0.00112836	NM_002565	chrX	68346145	68347144	0.0014242	NM_032793	chr1	39833429	39834428	0.000174918	NM_003721	chr19	19163309	19164308	0.0037149
NM_004091	chr1	23326888	23327887	0.00116346	NM_001478	chr12	56312935	56313934	0.00173111	NM_004870	chr17	7686840	7687839	0.000175461	NM_000030	chr2	242127937	242128936	0.00375758
NM_020307	chr3	158199162	158200161	0.00115103	NM_003476	chr11	19178034	19179033	0.0014242	NM_174902	chr11	35929238	35930237	0.000175887	NM_173669	chr5	17269594	17270593	0.0037149
NM_032477	chr9	135664259	135665258	0.00115081	NM_005988	chr1	150245493	150246492	0.00134441	NM_194314	chr1	194457631	194458630	0.00017095	NM_175068	chr12	51298310	51299309	0.00398738
XM_040592	chr16	88240161	88241160	0.00117397	NM_025214	chr18	50775426	50776425	0.00156777	NM_007168	chr17	67548347	67549346	0.000175677	NM_005145	chr19	2505890	2506889	0.00419018
XM_291623	chr1	44685334	44686333	0.00114667	NM_017799	chr14	55035853	55036852	0.00173111	NM_004249	chr4	13236539	13237538	0.000181263	NM_001324	chr20	55652300	55653299	0.00381997
NM_017735	chr2	32826923	32827922	0.00120231	NM_000969	chr1	92768700	92769699	0.00156687	NM_004681	chrY	21582096	21583095	0.000169238	NM_025019	chr2	220319805	220320804	0.00396124
NM_033481	chr6	52975933	52976932	0.00110442	NM_138931	chr3	188775489	188776488	0.00144915	NM_024877	chr19	45424104	45425103	0.000187643	NM_000501	chr7	72853821	72854820	0.00358514
NM_004452	chr14	74827068	74828067	0.00119185	NM_177531	chr8	110330590	110331589	0.00173111	NM_024345	chr9	37790597	37791596	0.000165575	NM_006869	chr7	738301	739300	0.00373293
NM_020315	chr22	36297056	36298055	0.0011734	NM_016267	chrX	134319236	134320235	0.00154172	NM_002131	chr6	34250761	34251760	0.0123149	NM_153449	chr12	7916475	7917474	0.0037149
NM_024301	chr19	51942424	51943423	0.00107939	XM_209083	chr18	14368456	14369455	0.0016845	NM_000780	chr8	59462382	59463381	0.000181507	XM_372715	chr19	14864316	14865315	0.0036434
NM_015115	chr4	52624009	52625008	0.00118209	NM_006688	chr17	43520516	43521515	0.00156644	NM_153606	chr1	209853615	209854614	0.000191033	NM_005669	chr5	112333966	112334965	0.00362892
NM_002982	chr17	32727147	32728146	0.00119185	NM_000208	chr19	7244711	7245710	0.00163741	XM_373447	chr10	6210005	6211004	0.000177294	NM_016090	chr11	113808270	113809269	0.00359143
NM_004051	chr3	198609235	198610234	0.00123561	NM_018228	chr14	72804537	72805536	0.00173111	NM_004212	chr15	43259791	43260790	0.00017095	NM_000509	chr4	156111287	156112286	0.0037149
NM_182947	chr12	56290764	56291763	0.00116152	NM_001190	chr19	54005888	54006887	0.00148723	NM_021100	chr20	35002399	35003398	0.000188631	NM_003661	chr22	34920238	34921237	0.00375979
XM_374248	chr8	10734477	10735476	0.00114784	XM_371463	chr22	29085845	29086844	0.00158025	NM_022662	chr2	112737088	112738087	0.000179459	NM_006119	chr10	103200114	103201113	0.00354082
XM_047995	chr5	167162137	167163136	0.00123893	XM_062468	chr12	54316244	54317243	0.00120928	NM_004154	chr11	72708176	72709175	0.000190171	NM_003624	chr19	5929020	5930019	0.0038139
NM_152221	chr22	36956216	36957215	0.00119637	NM_003332	chr19	41090726	41091725	0.00151389	NM_001832	chr6	35811655	35812654	0.000176573	NM_004657	chr2	192914225	192915224	0.00356175
NM_017594	chr9	88746251	88747250	0.00110959	XM_060880	chr1	44033637	44034636	0.00128688	NM_173698	chrX	91700363	91701362	0.000176468	XM_373731	chr17	39630643	39631642	0.00380366
NM_020708	chr20	45342561	45343560	0.00124126	NM_133645	chr6	74166380	74167379	0.00148444	NM_014508	chr22	37652428	37653427	0.000179736	NM_133494	chr1	195413724	195414723	0.00357043
NM_000889	chr12	51886986	51887985	0.00136294	NM_145052	chrX	73360022	73361021	0.00153779	NM_001964	chr5	137876698	137877697	0.000185234	NM_005236	chr16	13979764	13980763	0.00343932
NM_198900	chr12	48386962	48387961	0.00126262	NM_199452	chr10	63624111	63625110	0.00093387	NM_004636	chr3	50264646	50265645	0.000182928	NM_006476	chr11	117808820	117809819	0.00381997
NM_032848	chr12	112034631	112035630	0.00123987	NM_025155	chr11	73313656	73314655	0.00161246	XM_292707	chr18	56012057	56013056	0.000198472	NM_005505	chr12	123701318	123702317	0.00392128
NM_005389	chr6	150100872	150101871	0.00126668	NM_021233	chr1	84286109	84287108	0.00124333	NM_003317	chr14	34978639	34979638	0.000159201	NM_139280	chr17	38458511	38459510	0.00357043
XM_294584	chr9	95004272	95005271	0.00123388	NM_032770	chr10	42254266	42255265	0.00147673	NM_005491	chrX	148253489	148254488	0.000184212	NM_004689	chr14	103857157	103858156	0.00333137
NM_175892	chr11	82895611	82896610	0.00107939	XM_374160	chr6	11202663	11203662	0.00151389	NM_000991	chr19	60587825	60588824	0.000184934	NM_016938	chr11	65415465	65416464	0.00387081
NM_022063	chr10	119766111	119767110	0.00122097	NM_000024	chr5	148232619	148233618	0.0014242	NM_152436	chr12	74070418	74071417	0.000198472	NM_032860	chr6	144144358	144145357	0.00361353
NM_000168	chr7	42003375	42004374	0.00122606	NM_005535	chr19	18070430	18071429	0.00138085	NM_015986	chr17	29297041	29298040	0.000194632	NM_198514	chr10	115278308	115279307	0.00375979
NM_144998	chr17	80659254	80660253	0.00123561	NM_005191	chr3	120599050	120600049	0.00129957	NM_015509	chr12	8125450	8126449	0.000188631	XM_167254	chr7	26804930	26805929	0.00366739
NM_025106	chr1	9061808	9062807	0.00126687	NM_031945	chr17	80299544	80300543	0.00154906	NM_012408	chr20	46670689	46671688	0.000188912	XM_292803	chr19	4853564	4854563	0.00363682
NM_019049	chr1	194810215	194811214	0.00127133	NM_001524	chr17	40710335	40711334	0.00156315	NM_173495	chrX	22713822	22714821	0.000194172	NM_005680	chr2	10004523	10005522	0.00349618
NM_178460	chr20	1533043	1534042	0.00127867	NM_004929	chr8	91051390	91052389	0.00154172	NM_012321	chr19	18294701	18295700	0.000190462	NM_020403	chr13	65602169	65603168	0.0036071
NM_004157	chr3	48843988	48844987	0.00129296	NM_139074	chr20	132412	133411	0.00154172	XM_208237	chrX	21319470	21320469	0.000186109	NM_005439	chr12	6732635	6733634	0.00354082
XM_371838	chr6	99981471	99982470	0.00124582	NM_032880	chr1	17866626	17867625	0.00181263	NM_003312	chr22	35658212	35659211	0.000192801	NM_152774	chr7	19557232	19558231	0.0034811
NM_001527	chr6	114337606	114338605	0.00129913	NM_015719	chr19	9981847	9982846	0.00149677	NM_005511	chr9	5880166	5881165	0.000188221	NM_001315	chr6	36041671	36042670	0.00352095
NM_018119	chr16	22274600	22275599	0.00131719	NM_007272	chr1	15126962	15127961	0.00154172	NM_012201	chr16	74420273	74421272	0.000204714	NM_031988	chr17	68094748	68095747	0.00356402
XM_373479	chr10	131040809	131041808	0.00136294	NM_031422	chr18	23017197	23018196	0.00173111	NM_005314	chrX	15502406	15503405	0.000204714	NM_182947	chr12	56290764	56291763	0.00345076
XM_171105	chr5	110150546	110151545	0.00129677	XM_371590	chr2	207364551	207365550	0.00109961	NM_199231	chr5	37880794	37881793	0.00019738	NM_016009	chr1	86592171	86593170	0.00362892
NM_033410	chr16	30605556	30606555	0.00126953	NM_078488	chr6	133064868	133065867	0.00140154	XM_374040	chr3	51821801	51822800	0.000208097	NM_016292	chr16	3767535	3768534	0.00378011
NM_018911	chr5	140248709	140249708	0.00121582	XM_371313	chr1	149547668	149548667	0.00154172	NM_198690	chr21	44902543	44903542	0.000193018	NM_003026	chr9	17568369	17569368	0.00361147
NM_000069	chr1	198369651	198370650	0.00126569	NM_003460	chr16	21189121	21190120	0.00173111	NM_144628	chr20	437894	438893	0.000199125	NM_006686	chr9	106998785	106999784	0.00326342
NM_016118	chr7	150429900	150430899	0.00136294	NM_017752	chrX	104817077	104818076	0.00143299	XM_373217	chr7	148583036	148584035	0.000181263	NM_004545	chr14	90577763	90578762	0.00360357
NM_032032	chr12	43745161	43746160	0.00123388	XM_373497	chr11	43927716	43928715	0.00147673	NM_001898	chr20	23726258	23727257	0.000199531	NM_025222	chr3	52260323	52261322	0.00388097
NM_022752	chr19	47271440	47272439	0.00130465	NM_017740	chr16	84824519	84825518	0.00148381	XM_370848	chr15	28890750	28891749	0.000195115	XM_294257	chr2	202518281	202519280	0.00342017
NM_012412	chr7	44628220	44629219	0.00129571	XM_370733	chr13	111244391	111245390	0.00173111	NM_052902	chr2	220664421	220665420	0.000197601	NM_018124	chr16	74479991	74480990	0.00349618
NM_001522	chrX	107488958	107489957	0.00133173	NM_032854	chr17	28095123	28096122	0.00145292	XM_293160	chr20	31299624	31300623	0.000199809	NM_014488	chr11	82508948	82509947	0.00375558
XM_085833	chr19	56585340	56586339	0.00125392	XM_089384	chr1	153767250	153768249	0.00144396	XM_293976	chr5	79939611	79940610	0.000191033	NM_015136	chr3	52487121	52488120	0.00352095
NM_024692	chr2	29312154	29313153	0.00136294	NM_021619	chr9	128815327	128816326	0.00134441	NM_002190	chr6	52097323	52098322	0.00021259	NM_024108	chr19	50373028	50374027	0.00352095
NM_032486	chr16	23618569	23619568	0.00137113	XM_373921	chr20	62328998	62329997	0.00147988	NM_080667	chr2	55720578	55721577	0.000196868	NM_018108	chr14	91662759	91663758	0.00364628
XM_060054	chrX	54257770	54258769	0.00114454	NM_012278	chrX	69387676	69388675	0.00154172	NM_152762	chr11	65487776	65488775	0.000198472	NM_173554	chr10	62766615	62767614	0.00387081
NM_198852	chr2	239021942	239022941	0.00144048	NM_015076	chr6	111181927	111182926	0.00151736	NM_004790	chr11	62527529	62528528	0.000205316	NM_024507	chr16	3013755	3014754	0.00419018
NM_144692	chr19	40941412	40942411	0.00136294	NM_023008	chr19	10537385	10538384	0.00129411	NM_017668	chr16	15709824	15710823	0.000204714	NM_022047	chr6	35311768	35312767	0.00361147
NM_002899	chr3	140579271	140580270	0.00138946	NM_003111	chr2	175032307	175033306	0.00156926	NM_005308	chr10	120631091	120632090	0.000188631	NM_012397	chr18	59402870	59403869	0.00363436
NM_015059	chr15	60654867	60655866	0.00142167	XM_372810	chr1	205703442	205704441	0.00145803	NM_004209	chr16	1979283	1980282	0.000200277	NM_030898	chr9	126437712	126438711	0.00350205
NM_006633	chr5	75782470	75783469	0.00141023	NM_199352	chr11	62772059	62773058	0.00156315	NM_025009	chr4	56729849	56730848	0.000193294	NM_005648	chr8	74934143	74935142	0.00360234
NM_005496	chr3	161437670	161438669	0.00139616	NM_013370	chr16	83761417	83762416	0.208408	XM_374090	chr4	153454270	153455269	0.00019492	NM_152630	chrX	78431140	78432139	0.00326342
NM_052954	chr21	26867152	26868151	0.0014186	XM_373506	chr11	65950692	65951691	0.00165627	NM_004194	chr7	87174896	87175895	0.000211813	NM_080385	chr7	129536964	129537963	0.00333137
XM_351046	chr16	21532915	21533914	0.001436	NM_003019	chr10	81373135	81374134	0.00136804	NM_003915	chr20	34967955	34968954	0.000210047	XM_371848	chr6	139329518	139330517	0.0037149
NM_181724	chr12	107494060	107495059	0.00145327	XM_048786	chr5	133024172	133025171	0.00147673	NM_138568	chr19	50426678	50427677	0.000196571	NM_021810	chr20	59256140	59257139	0.00340205
NM_198080	chr12	63958056	63959055	0.0014186	NM_030893	chr1	155539793	155540792	0.00185272	NM_020455	chr6	142603040	142604039	0.000216295	NM_145010	chr10	25309612	25310611	0.0037149
NM_016498	chr22	29145507	29146506	0.00142862	NM_018921	chr5	140810181	140811180	0.00137118	XM_166911	chr11	57652193	57653192	0.000200668	NM_013250	chr11	6911230	6912229	0.00335822
NM_000908	chr5	32756342	32757341	0.00140512	XM_166707	chr10	45083519	45084518	0.00134441	NM_002339	chr11	1837917	1838916	0.000198472	NM_033542	chr20	44676504	44677503	0.0034756
NM_021813	chr6	91001759	91002758	0.00147314	NM_005844	chr6	30048015	30049014	0.00154172	NM_014062	chr16	69564713	69565712	0.00024874	XM_034905	chr15	47054451	47055450	0.00351525
NM_031450	chr11	65461604	65462603	0.00148671	NM_012375	chr11	5137608	5138607	0.00134441	NM_006939	chr14	48687739	48688738	0.000209047	NM_023945	chr11	59971739	59972738	0.0037149
NM_138938	chr2	79361023	79362022	0.0014567	XM_374561	chr7	141709155	141710154	0.00118835	NM_013449	chr12	55316117	55317116	0.000232705	NM_000350	chr1	94058206	94059205	0.0750932
NM_001430	chr2	46498398	46499397	0.00146088	XM_059776	chr6	63917492	63918491	0.00134441	NM_145057	chr19	59675934	59676933	0.000212491	NM_016042	chr9	37774748	37775747	0.0037149
NM_020116	chr4	163662513	163663512	0.00136294	NM_006799	chr16	2866750	2867749	0.00128688	NM_005281	chr1	27323141	27324140	0.000211649	NM_002416	chr4	77386757	77387756	0.00351641
NM_015122	chr19	17722607	17723606	0.00147998	NM_004073	chr1	44678492	44679491	0.00130773	NM_005371	chr12	56452308	56453307	0.000198472	NM_182513	chr19	11127141	11128140	0.00330015
XM_373209	chr7	142679701	142680700	0.0014567	NM_138371	chr12	45895622	45896621	0.0014242	NM_144679	chr17	79912670	79913669	0.00022043	NM_018179	chr12	14409178	14410177	0.00333137
NM_015401	chr12	46478890	46479889	0.00151101	NM_030576	chr17	62250563	62251562	0.00125465	NM_004569	chr14	66056715	66057714	0.000219013	NM_003125	chr1	150219562	150220561	0.00344372
NM_023011	chr13	112964462	112965461	0.0014892	NM_004882	chr2	175462669	175463668	0.0235643	NM_018306	chr3	12775508	12776507	0.00021936	NM_004474	chr1	47270907	47271906	0.00343932
NM_021180	chr1	23999999	24000998	0.00152862	NM_152378	chr1	158878037	158879036	0.000528523	NM_014069	chr6	31213094	31214093	0.000224932	NM_016531	chr4	38562301	38563300	0.00333474
NM_001249	chr14	72475749	72476748	0.00136294	NM_138567	chr11	1819150	1820149	0.00131752	NM_018380	chr16	67833895	67834894	0.00022043	NM_020247	chr1	224101937	224102936	0.00334258
NM_004385	chr5	82850937	82851936	0.00163387	NM_005727	chr1	46009967	46010966	0.934029	XM_372402	chr11	56166244	56167243	0.000220624	NM_080878	chr1	158141091	158142090	0.003557
NM_019888	chr20	55508512	55509511	0.00148145	NM_017593	chr4	80155192	80156191	0.00134441	NM_153811	chr14	59437200	59438199	0.000214626	NM_022551	chr6	33285988	33286987	0.00315543
XM_352463	chr2	96792531	96793530	0.00156474	NM_018382	chr5	86619735	86620734	0.00120928	NM_003859	chr20	50260207	50261206	0.000218623	NM_005071	chr19	14951810	14952809	0.0037149
NM_012330	chr10	75946261	75947260	0.00158351	NM_004063	chr8	95177093	95178092	0.00123406	NM_000682	chr2	96266344	96267343	0.000232705	NM_016335	chr22	17298320	17299319	0.00306702
NM_152278	chrX	101356323	101357322	0.00155543	XM_211573	chr1	178382302	178383301	0.00093387	NM_198147	chr17	28039311	28040310	0.000228267	NM_025170	chr8	68992096	68993095	0.00351327
NM_145241	chr9	111478297	111479296	0.00158537	XM_295200	chr7	38467169	38468168	0.00103758	XM_373190	chr7	137398455	137399454	0.000244019	NM_015913	chr1	51891461	51892460	0.00334528
NM_004211	chr11	20584561	20585560	0.00160298	NM_003181	chr6	166491176	166492175	0.00105241	NM_005041	chr10	71706818	71707817	0.000224239	NM_003618	chr2	39638682	39639681	0.0037149
NM_006639	chrX	76338661	76339660	0.00147715	XM_040383	chrX	23404304	23405303	0.00133969	NM_025220	chr20	3658037	3659036	0.000223119	NM_005806	chr21	33317943	33318942	0.00354082
NM_015343	chr17	7355546	7356545	0.001573	NM_017674	chr3	127474021	127475020	0.00114093	NM_024527	chr19	17274922	17275921	0.000214626	NM_022157	chr1	38738485	38739484	0.0030611
NM_002916	chr3	187844884	187845883	0.00153448	NM_004760	chr7	43362682	43363681	0.00116381	NM_025213	chr19	45664191	45665190	0.000230471	NM_014628	chr6	43649717	43650716	0.0031002
NM_007260	chr1	23586409	23587408	0.00158607	NM_000733	chr11	117712213	117713212	0.00125788	XM_371214	chr1	2275785	2276784	0.000235674	NM_178134	chr1	46902265	46903264	0.0031476
NM_002338	chr3	117484979	117485978	0.0016708	NM_024919	chr6	168236990	168237989	0.00134441	NM_003392	chr3	55478379	55479378	0.000232705	NM_016279	chr5	27083875	27084874	0.00349618
XM_373828	chr1	20224407	20225406	0.00161581	NM_014937	chr10	121149485	121150484	0.00130659	NM_152581	chrX	14252163	14253162	0.000234155	NM_152284	chr8	82693959	82694958	0.00339213
NM_005927	chr5	153446364	153447363	0.00159541	XM_292963	chr2	174553334	174554333	0.000528523	NM_032982	chr7	142455633	142456632	0.000227514	NM_005395	chr7	74769283	74770282	0.00345076
NM_014062	chr16	69564713	69565712	0.00161581	NM_177437	chr7	142610777	142611776	0.00143637	NM_000019	chr11	107529208	107530207	0.000224644	NM_024676	chr1	36199632	36200631	0.00392128
NM_004292	chr11	65879060	65880059	0.0015584	XM_088691	chrX	68321605	68322604	0.00140154	NM_002747	chr18	46338300	46339299	0.000236728	XM_373091	chr5	79229538	79230537	0.00298808
NM_003907	chr3	185172437	185173436	0.00163387	NM_005892	chr17	43773886	43774885	0.00136356	NM_016113	chr17	16518755	16519754	0.000232493	NM_152609	chr1	243675700	243676699	0.00335822
NM_015942	chr8	97227213	97228212	0.00167383	NM_000792	chr1	53729080	53730079	0.00107212	NM_004838	chr19	18912742	18913741	0.00024874	XM_114325	chr3	49117047	49118046	0.00316635
NM_138333	chr9	66851387	66852386	0.00164027	NM_016223	chr11	47172024	47173023	0.00125575	NM_003842	chr8	22948338	22949337	0.000230257	NM_021824	chr2	201955968	201956967	0.00321957
NM_021903	chr6	29703409	29704408	0.00165116	NM_014442	chr19	56653209	56654208	0.00117033	XM_374141	chr5	135605227	135606226	0.000242554	NM_002790	chr1	109267499	109268498	0.00338157
NM_015946	chr5	52098760	52099759	0.00167501	NM_000620	chr12	116211235	116212234	0.00129957	XM_372653	chr17	4814794	4815793	0.000232705	NM_004487	chr3	122789203	122790202	0.00311696
NM_001321	chr12	75774990	75775989	0.00162273	NM_002011	chr5	176494111	176495110	0.004409	XM_371140	chr19	12067540	12068539	0.000240156	NM_006222	chr1	69754222	69755221	0.00330679
NM_015227	chr21	45563713	45564712	0.00167023	NM_017526	chr1	65255537	65256536	0.00120928	NM_001926	chr8	6770708	6771707	0.000236781	NM_172058	chr8	72318529	72319528	0.0033497
NM_001459	chr19	54668599	54669598	0.00168093	XM_371628	chr3	39360882	39361881	0.00120928	NM_178232	chr15	87168219	87169218	0.000244513	NM_000800	chr5	142094193	142095192	0.591056
NM_016291	chr3	48692593	48693592	0.0016708	XM_208320	chr4	190354693	190355692	0.00107212	NM_177437	chr7	142610777	142611776	0.000238515	NM_002166	chr2	8840387	8841386	0.00339816
NM_006333	chr2	68264376	68265375	0.00167456	NM_153274	chr1	44666371	44667370	0.00127723	NM_198696	chr21	44834545	44835544	0.00025412	NM_024539	chrX	104708182	104709181	0.00320301
NM_017843	chr20	50096154	50097153	0.001646	NM_198285	chr7	150499181	150500180	0.00112505	NM_018299	chr8	74840771	74841770	0.000227994	NM_025247	chr12	110535137	110536136	0.00334258
NM_005475	chr12	110255006	110256005	0.00170343	NM_021078	chr17	40646226	40647225	0.00118561	NM_004572	chr12	32940693	32941692	0.000249945	NM_173549	chr8	99032425	99033424	0.00331637
NM_173629	chr18	50406678	50407677	0.00160298	XM_373976	chr2	24380965	24381964	0.00109961	NM_015352	chr20	31539997	31540996	0.000240439	NM_015987	chr12	13044210	13045209	0.00322324
NM_006875	chrX	47821959	47822958	0.00173994	NM_031952	chr5	95092487	95093486	0.00134441	NM_144696	chr1	176573537	176574536	0.00024023	XM_370622	chr11	57810792	57811791	0.0031002
XM_051264	chr3	127699670	127700669	0.0016899	NM_145318	chr3	59916017	59917016	0.000795847	NM_004387	chr5	172642983	172643982	0.000246441	NM_198581	chr2	113151880	113152879	0.00338157
NM_033411	chr6	83898698	83899697	0.00170063	NM_017937	chr7	33507126	33508125	0.00117033	NM_002272	chr12	51494302	51495301	0.000246952	NM_002996	chr16	57181043	57182042	0.00316635
NM_025000	chr2	172492572	172493571	0.00169159	NM_021250	chr19	59515921	59516920	0.00114093	NM_022117	chrX	52077651	52078650	0.000246952	NM_015438	chr12	6535194	6536193	0.00318895
XM_371506	chr2	85813419	85814418	0.00171738	NM_032410	chr8	42768702	42769701	0.00124819	NM_000216	chrX	8111432	8112431	0.000241431	NM_021998	chrX	83270196	83271195	0.00315122
NM_152509	chr22	22069069	22070068	0.00165381	NM_018117	chr10	122274583	122275582	0.00131338	NM_001498	chr6	53456057	53457056	0.000245108	NM_138738	chr1	154956592	154957591	0.00311315
NM_001122	chr9	19117304	19118303	0.00175395	NM_005197	chr14	88075197	88076196	0.00123956	NM_006526	chr20	52884758	52885757	0.000267448	NM_002760	chrY	6844271	6845270	0.00328859
XM_292674	chr17	38473624	38474623	0.00166882	NM_172369	chr1	22438916	22439915	0.0012456	NM_198953	chr7	2026179	2027178	0.000242554	NM_024518	chr6	150420893	150421892	0.00305863
NM_000308	chr20	45204406	45205405	0.00174212	XM_114355	chr3	152808445	152809444	0.00131338	XM_372951	chr2	113150736	113151735	0.000253489	NM_152701	chr7	47981945	47982944	0.00324684
XM_085236	chr15	53416080	53417079	0.00173958	NM_138278	chr1	148224935	148225934	0.00107212	NM_170742	chr17	68697419	68698418	0.000243599	NM_022141	chr22	42834450	42835449	0.00342017
NM_006401	chr9	96124661	96125660	0.00176859	NM_016224	chr6	158152881	158153880	0.00121136	NM_170731	chr11	27707305	27708304	0.000239495	NM_020243	chr22	37320311	37321310	0.00308283
NM_178533	chr6	134196512	134197511	0.00174983	XM_166767	chr11	123671781	123672780	0.00109961	NM_004894	chr14	102377610	102378609	0.000244912	NM_023077	chr1	52533641	52534640	0.00317527
NM_016077	chr17	58258977	58259976	0.00176911	XM_104657	chr22	48655891	48656890	0.00120928	NM_004415	chr6	7486170	7487169	0.000243472	NM_032644	chr22	44845087	44846086	0.00299682
NM_020836	chr14	99025872	99026871	0.00176839	NM_005059	chr9	5294280	5295279	0.00129957	NM_014210	chr17	29794030	29795029	0.000252059	NM_006710	chr2	238280135	238281134	0.00316635
NM_021823	chr15	73031052	73032051	0.00173605	NM_024633	chr14	93866168	93867167	0.00151389	XM_370729	chr13	71474733	71475732	0.000232705	NM_004990	chr12	56166645	56167644	0.00312689
NM_005998	chr1	153524698	153525697	0.00177497	NM_001351	chr3	16621710	16622709	0.00109961	NM_001303	chr17	14172586	14173585	0.000262447	NM_002507	chr17	48046594	48047593	0.00275473
NM_002039	chr4	144835195	144836194	0.00176652	NM_016125	chr17	20819627	20820626	0.0010169	NM_006276	chr2	38952736	38953735	0.000254947	NM_003553	chr17	3507995	3508994	0.00287286
NM_172366	chr8	28369677	28370676	0.0016899	XM_372522	chr14	34406623	34407622	0.00093387	NM_198120	chr8	110507813	110508812	0.000247223	NM_002283	chr12	51047276	51048275	0.00319431
NM_018115	chr4	77370180	77371179	0.00179213	NM_032214	chr20	35959719	35960718	0.00140154	NM_004819	chr19	51057953	51058952	0.000271463	XM_371310	chr1	148354074	148355073	0.00291751
XM_115769	chr2	213882043	213883042	0.00175461	NM_153445	chr11	7811528	7812527	0.000795847	XM_027330	chr14	71514591	71515590	0.00023981	NM_002804	chr11	47412026	47413025	0.00314173
NM_003285	chr1	172736534	172737533	0.00156474	NM_198559	chr2	219423420	219424419	0.0010031	NM_017412	chr8	28372986	28373985	0.000269598	NM_133370	chr4	69218888	69219887	0.00283683
NM_194291	chr8	125341219	125342218	0.00179423	XM_371486	chr2	28741799	28742798	0.000815471	NM_000613	chr11	6426201	6427200	0.000251344	NM_003275	chr9	95643103	95644102	0.00322634
XM_171040	chr3	169683252	169684251	0.00195358	NM_002774	chr19	56164441	56165440	0.000404377	NM_019022	chr18	64531044	64532043	0.00024436	NM_032230	chr12	81254093	81255092	0.00338157
NM_145792	chr12	16390611	16391610	0.00178276	NM_024075	chr19	59385244	59386243	0.00113111	NM_024510	chr17	81081575	81082574	0.000250323	NM_001856	chr1	31671822	31672821	0.0031604
NM_020634	chr12	7739356	7740355	0.00186448	NM_002701	chr6	31239985	31240984	0.00123797	NM_014614	chr2	54172084	54173083	0.000261698	NM_002342	chr12	6362490	6363489	0.00296531
NM_139158	chr2	202873042	202874041	0.00189294	NM_052997	chr10	37418092	37419091	0.00154172	NM_006284	chr11	6597495	6598494	0.000266358	NM_022496	chr12	99095634	99096633	0.00301644
NM_002040	chr21	26028868	26029867	0.00184714	NM_153184	chr3	85771397	85772396	0.00118205	NM_015641	chr7	115404351	115405350	0.000275817	NM_144963	chr8	124745429	124746428	0.00315461
NM_005675	chr22	17267591	17268590	0.00188005	XM_172874	chr12	102762485	102763484	0.00093387	NM_138355	chr17	46392983	46393982	0.000275817	NM_014050	chr12	92363057	92364056	0.00307
NM_001030	chr12	3191079	3192078	0.00186815	NM_024761	chr9	27519508	27520507	0.00130773	NM_004640	chr6	31614244	31615243	0.000214626	NM_025158	chr5	179089989	179090988	0.00283101
NM_017827	chr19	44113076	44114075	0.00189345	NM_052882	chr19	62348082	62349081	0.000795847	NM_004524	chr17	74118211	74119210	0.000270088	NM_021008	chr11	687251	688250	0.00301644
NM_002208	chr17	3910827	3911826	0.00191235	NM_138698	chr4	113967327	113968326	0.0014242	NM_006927	chr16	70248951	70249950	0.000271185	XM_015717	chr2	3186743	3187742	0.00330015
NM_138419	chr6	136551700	136552699	0.00192469	XM_209850	chr9	94287412	94288411	0.00147673	NM_153260	chr15	40556747	40557746	0.000261802	NM_030662	chr19	4074826	4075825	0.0030796
NM_021100	chr20	35002399	35003398	0.00195358	XM_049619	chr5	122479917	122480916	0.000795847	NM_005990	chr5	171595884	171596883	0.000259289	NM_181892	chr4	104206515	104207514	0.00322634
NM_017632	chr4	185060994	185061993	0.00190344	XM_292968	chr2	177150748	177151747	0.00134441	NM_003540	chr6	26347934	26348933	0.000269598	NM_005515	chr7	156219925	156220924	0.00295959
NM_001584	chr11	30571928	30572927	0.00196095	NM_032656	chr12	123826467	123827466	0.00106486	NM_001922	chr13	92819002	92820001	0.000264942	NM_016947	chr6	31905971	31906970	0.00331637
NM_014697	chr1	159226226	159227225	0.0019068	XM_371653	chr3	84854295	84855294	0.000660006	NM_021141	chr2	217175918	217176917	0.000271463	NM_007169	chr17	17686011	17687010	0.00301644
NM_013393	chr7	2025868	2026867	0.00194613	NM_178177	chr3	140717456	140718455	0.00120928	XM_370875	chr15	73206351	73207350	0.00025412	NM_004391	chr3	42877925	42878924	0.00333137
NM_015627	chr1	25493129	25494128	0.00199248	XM_372778	chr1	44659358	44660357	0.00107212	NM_152652	chr16	30442110	30443109	0.000260297	XM_166213	chr11	58713563	58714562	0.00297998
NM_005370	chr19	16082768	16083767	0.00191923	XM_374764	chr7	158202333	158203332	0.00093387	NM_017553	chr15	39124214	39125213	0.00024874	NM_013319	chr1	11042126	11043125	0.00311989
NM_020408	chr6	5205868	5206867	0.00193139	NM_020778	chr15	83088980	83089979	0.00112217	NM_020548	chr2	120219106	120220105	0.000264379	NM_006580	chr3	191426055	191427054	0.0029009
NM_152485	chr1	207036985	207037984	0.00191235	NM_018728	chr15	50303720	50304719	0.0011141	NM_080672	chr20	58864646	58865645	0.000289495	NM_152754	chr7	84283006	84284005	0.00301644
NM_145056	chr19	51855962	51856961	0.00205138	XM_291770	chr10	27642857	27643856	0.00105833	XM_371683	chr3	196746524	196747523	0.000237268	NM_000270	chr14	18927001	18928000	0.00298317
NM_199250	chr19	55999484	56000483	0.00195078	NM_152782	chr7	47809196	47810195	0.00116381	NM_002486	chr9	95774909	95775908	0.000269853	NM_001609	chr10	124339614	124340613	0.00296531
NM_145901	chr6	34250853	34251852	0.00195561	NM_152585	chrY	23299495	23300494	0.00108465	NM_004558	chr19	5774119	5775118	0.000268045	NM_172364	chr12	1897963	1898962	0.00307129
NM_004745	chr8	1436240	1437239	0.00172749	XM_371587	chr2	197914007	197915006	0.00128688	NM_032751	chr14	30535644	30536643	0.000263877	XM_373891	chr1	223711897	223712896	0.0031002
NM_033114	chr12	41005875	41006874	0.00199133	NM_174978	chr14	58942555	58943554	0.00107212	NM_198688	chr21	44868288	44869287	0.000267605	XM_040486	chrX	99958557	99959556	0.00293087
NM_020189	chr8	110302445	110303444	0.002011	NM_005763	chr7	121328079	121329078	0.0010169	XM_172861	chr11	60412646	60413645	0.000269598	NM_152603	chr19	41869671	41870670	0.00315122
NM_005348	chr14	100543207	100544206	0.00200062	NM_032435	chr1	230547084	230548083	0.00101295	NM_183233	chr11	2884567	2885566	0.000287976	NM_019844	chr12	20854228	20855227	0.00299865
NM_003442	chr11	9446121	9447120	0.00200886	NM_000806	chr5	161254601	161255600	0.00093387	NM_030906	chr11	8461380	8462379	0.000283633	XM_371180	chr19	50987509	50988508	0.00291751
NM_001294	chr19	50149743	50150742	0.002024	XM_372397	chr11	56005937	56006936	0.00134441	NM_000260	chr11	76564919	76565918	0.000277668	NM_007219	chr20	3990736	3991735	0.0029262
NM_178148	chr6	44271846	44272845	0.0020238	XM_371414	chr21	42120414	42121413	0.00108465	NM_145176	chr6	134354061	134355060	0.000275817	NM_181744	chr6	47795935	47796934	0.00295417
XM_065153	chr19	15920119	15921118	0.00211616	NM_002236	chr2	11073063	11074062	0.00105833	NM_144638	chr3	44863289	44864288	0.000273538	NM_025126	chr12	120249098	120250097	0.00285621
NM_019092	chr15	56778842	56779841	0.00210372	NM_020868	chr2	116161259	116162258	0.00105241	NM_014291	chr22	36446278	36447277	0.000281878	NM_018490	chr11	27458375	27459374	0.0028829
NM_004607	chr5	77155958	77156957	0.00203687	NM_004725	chr10	124453563	124454562	0.00105241	NM_005346	chr6	31899121	31900120	0.000270869	NM_152354	chr19	49597305	49598304	0.00269456
NM_001380	chr10	128167709	128168708	0.00203245	NM_014565	chr17	3324807	3325806	0.00147673	NM_000716	chr1	204345583	204346582	0.00032361	NM_000320	chr4	17264296	17265295	0.0029555
NM_001491	chr6	10663236	10664235	0.00196095	NM_052926	chrX	150778071	150779070	0.000815471	NM_173167	chr17	33619700	33620699	0.000283633	NM_014142	chr10	12241841	12242840	0.00278454
NM_024093	chr2	105574694	105575693	0.00207062	XM_172931	chr15	87650772	87651771	0.00134441	XM_370540	chr10	27543197	27544196	0.000291725	NM_012421	chr1	40039640	40040639	0.0031002
XM_292064	chr12	127665848	127666847	0.00221616	NM_003437	chr19	12134163	12135162	0.000963552	NM_178509	chr17	53520065	53521064	0.000279583	NM_014320	chr6	138705207	138706206	0.00307451
NM_006651	chr4	809477	810476	0.00215931	XM_090844	chr14	59737912	59738911	0.000901962	NM_033547	chr11	77431722	77432721	0.000287976	NM_002522	chr17	79150217	79151216	0.00290604
NM_032010	chr5	71562693	71563692	0.00212303	NM_178860	chr17	27478426	27479425	0.000997725	NM_000328	chrX	37217382	37218381	0.000300725	NM_138612	chr16	68915649	68916648	0.00275473
NM_018017	chr10	115598651	115599650	0.00224536	NM_005484	chr14	18801207	18802206	0.00093387	NM_005440	chr17	41549733	41550732	0.000309581	NM_024785	chr2	225469041	225470040	0.00294903
NM_004503	chr12	52707762	52708761	0.00228278	NM_020973	chr4	22444732	22445731	0.00129957	XM_043500	chr2	159853683	159854682	0.000275817	NM_018926	chr5	140815554	140816553	0.00301644
XM_173012	chr1	44602774	44603773	0.00209466	NM_005025	chr3	168773696	168774695	0.00098001	NM_013246	chr11	66916268	66917267	0.000272127	NM_021229	chr12	94686714	94687713	0.00297387
NM_031284	chr15	70792184	70793183	0.00205138	NM_014020	chr7	149889989	149890988	0.000858505	NM_004171	chr11	35404557	35405556	0.000288218	NM_024090	chr4	111578352	111579351	0.00288119
NM_172226	chr12	120146158	120147157	0.00215763	XM_059548	chr3	191488270	191489269	0.00120928	XM_039393	chr7	131331352	131332351	0.000275817	NM_003422	chr19	63776454	63777453	0.0028517
XM_373525	chr12	10766913	10767912	0.00215051	XM_372874	chr20	63448993	63449992	0.00173111	NM_003377	chr11	63776716	63777715	0.000275817	NM_015894	chr20	63011448	63012447	0.00282295
NM_005383	chr2	234099222	234100221	0.00217473	NM_152390	chr2	39866877	39867876	0.000768486	NM_182795	chr8	21902885	21903884	0.000290263	NM_152357	chr19	11785408	11786407	0.00282154
NM_002654	chr15	70239226	70240225	0.328673	NM_152828	chr6	108589521	108590520	0.000660006	NM_031299	chr12	6830633	6831632	0.000269015	NM_017670	chr11	63527986	63528985	0.00307451
NM_004502	chr17	47162723	47163722	0.00227684	NM_016937	chrX	24072791	24073790	0.00103153	NM_002470	chr17	10759732	10760731	0.000290029	NM_012280	chrX	47379758	47380757	0.00296531
NM_012276	chr19	59541925	59542924	0.00235983	NM_025205	chr4	17366456	17367455	0.000964083	XM_374492	chr7	96099079	96100078	0.000301608	NM_153699	chr6	52757429	52758428	0.0031002
NM_001034	chr2	10283551	10284550	0.0022599	NM_025257	chr6	31950891	31951890	0.00093387	NM_014168	chr2	170883674	170884673	0.000256085	NM_002920	chr12	105496718	105497717	0.00275473
NM_006778	chr6	30234901	30235900	0.00213428	NM_005092	chr1	170259155	170260154	0.00108023	NM_000374	chr1	44890478	44891477	0.000303866	NM_007313	chr9	128864614	128865613	0.00285621
NM_006031	chr21	46599558	46600557	0.00225567	XM_050846	chr2	220127428	220128427	0.00093387	NM_005509	chr5	118482601	118483600	0.000307158	NM_006544	chr14	55725396	55726395	0.00257195
NM_016533	chr12	642946	643945	0.002299	NM_000422	chr17	40153825	40154824	0.000864776	NM_021174	chr8	22483790	22484789	0.000306128	NM_004930	chr1	19281182	19282181	0.00290604
NM_006904	chr8	48922403	48923402	0.00227562	NM_000238	chr7	150066844	150067843	0.00105241	NM_032648	chr1	32214592	32215591	0.000301608	NM_016277	chr6	57133646	57134645	0.00287286
XM_209700	chr5	177505983	177506982	0.00165927	XM_372461	chr12	54066244	54067243	0.00103758	NM_005954	chr16	56397913	56398912	0.000337462	NM_033261	chr10	1024386	1025385	0.00256099
XM_370633	chr11	64756011	64757010	0.00227684	NM_015409	chr12	130928255	130929254	0.000910166	NM_016139	chr7	55915627	55916626	0.000294845	NM_003783	chr1	190443702	190444701	0.0028436
NM_003195	chr20	63419659	63420658	0.00232134	NM_002606	chr21	42967184	42968183	0.000867536	XM_370732	chr13	106216784	106217783	0.00033487	XM_291261	chr8	146032352	146033351	0.00282596
NM_152772	chr12	105198349	105199348	0.00227332	XM_071201	chr9	71720308	71721307	0.00093387	NM_017738	chr9	17124335	17125334	0.000303866	XM_166527	chr7	4542319	4543318	0.00265589
NM_054026	chr8	17114432	17115431	0.00235983	NM_003039	chr1	8857783	8858782	0.00114093	XM_370763	chr14	57248997	57249996	0.000308324	XM_373358	chrX	99000046	99001045	0.00268676
NM_001798	chr12	54646135	54647134	0.00233848	NM_148903	chr2	11701120	11702119	0.0010094	NM_018916	chr5	140751403	140752402	0.000301608	NM_000588	chr5	131471862	131472861	0.00283101
NM_007315	chr2	192081179	192082178	0.00236568	XM_212326	chrX	12714087	12715086	0.000841793	XM_372796	chr1	155607148	155608147	0.000315752	NM_015646	chr12	67290210	67291209	0.002671
NM_021140	chrX	43778040	43779039	0.00233757	NM_018147	chr3	139648129	139649128	0.00111807	NM_005863	chr10	5441873	5442872	0.000321066	NM_153444	chr11	7782498	7783497	0.00281764
NM_031922	chr6	139289670	139290669	0.00224536	NM_021627	chr3	186624228	186625227	0.000967076	NM_173830	chr6	109495377	109496376	0.00033487	NM_000941	chr7	75155838	75156837	0.00275473
NM_033643	chr19	5640577	5641576	0.00231718	XM_372371	chr11	5956663	5957662	0.000905262	NM_004427	chr1	33317658	33318657	0.000325101	NM_153450	chr11	57254855	57255854	0.002671
NM_002165	chr20	30937403	30938402	0.0344133	XM_293160	chr20	31299624	31300623	0.000841793	NM_015421	chr16	8858502	8859501	0.000310111	NM_020429	chr7	98352840	98353839	0.00270555
NM_018368	chr6	70502266	70503265	0.00240291	XM_290579	chr12	130184415	130185414	0.000993166	NM_005621	chr1	150564407	150565406	0.000305728	NM_001214	chr16	89838188	89839187	0.00281416
NM_019604	chr11	122246159	122247158	0.0024448	NM_130772	chr5	76229200	76230199	0.00105241	NM_016339	chr17	38708785	38709784	0.000316521	NM_019107	chr19	4621075	4622074	0.00259055
NM_152360	chr19	42999480	43000479	0.00234632	XM_371273	chr1	101716981	101717980	0.0010169	NM_024950	chr4	8671202	8672201	0.000285761	XM_370574	chr10	97614693	97615692	0.00285621
NM_004102	chr1	31348189	31349188	0.00244881	NM_018485	chr19	52531414	52532413	0.000892394	NM_014885	chr4	146596664	146597663	0.000322923	NM_001666	chrX	151659319	151660318	0.0029009
XM_166926	chr11	58052122	58053121	0.00250576	NM_003939	chr10	102777714	102778713	0.00087858	NM_006581	chr6	96508763	96509762	0.000319429	NM_003129	chr8	125966637	125967636	0.00285621
NM_020126	chr19	53813661	53814660	0.0024448	XM_041221	chr4	11120665	11121664	0.000806409	NM_005992	chr22	18118081	18119080	7.15e-05	NM_181723	chr8	16894412	16895411	0.00275473
NM_033326	chr11	16724199	16725198	0.00246457	NM_172201	chr21	34656020	34657019	0.000989161	NM_000967	chr22	37957337	37958336	0.000317266	NM_016003	chr7	4997456	4998455	0.00247801
NM_031475	chr1	6193695	6194694	0.00243512	NM_001085	chr14	93068070	93069069	0.000815471	NM_024710	chr19	60664609	60665608	0.000312408	NM_138373	chr19	59062242	59063241	0.00279302
NM_019038	chr13	23201968	23202967	0.00239874	NM_004981	chr22	37082772	37083771	0.00117033	NM_033016	chr22	37879682	37880681	0.000320516	NM_002730	chr19	14089261	14090260	0.00260571
NM_000306	chr3	87246338	87247337	0.00266662	NM_173477	chr17	73516174	73517173	0.000806409	XM_293416	chrX	50278270	50279269	0.000299504	NM_001970	chr17	7410564	7411563	0.002555
XM_374567	chr7	141856648	141857647	0.00267751	NM_138450	chr13	47999737	48000736	0.000977622	NM_005484	chr14	18801207	18802206	0.000295724	NM_001005	chr11	74836172	74837171	0.00282154
NM_015375	chr1	202357823	202358822	0.00252205	NM_004687	chr17	57069569	57070568	0.000853001	NM_000433	chr1	180799092	180800091	0.00033487	NM_000943	chr5	122448583	122449582	0.00275473
NM_173850	chr14	92973922	92974921	0.00269024	NM_003085	chr5	176037991	176038990	0.00093387	NM_138431	chr8	145738565	145739564	0.000321227	NM_014890	chr3	101153958	101154957	0.00261831
NM_032036	chr14	92585675	92586674	0.00262139	XM_067904	chr4	100073349	100074348	0.000896163	NM_005047	chr9	118981018	118982017	0.000332774	NM_004119	chr13	26472405	26473404	0.00258626
NM_004439	chr4	66538589	66539588	0.00250269	NM_144724	chr5	68726225	68727224	0.000761649	NM_021013	chr17	39911520	39912519	0.000314247	NM_014935	chr1	201506177	201507176	0.00263365
NM_014444	chr15	41378670	41379669	0.00257596	NM_001865	chr6	75955336	75956335	0.000870084	XM_290579	chr12	130184415	130185414	0.000346503	NM_005495	chr6	25862246	25863245	0.00279171
NM_013284	chr7	43862595	43863594	0.00247786	XM_113912	chr17	9925654	9926653	0.00093387	NM_020162	chr17	5572501	5573500	0.000341603	NM_001260	chr13	24625615	24626614	0.00267412
NM_007190	chr10	121316113	121317112	0.00262939	XM_293396	chrX	147337522	147338521	0.000830314	XM_086103	chr19	1765737	1766736	0.000313676	NM_007179	chr9	5175368	5176367	0.00278157
NM_005831	chr17	47382289	47383288	0.00270206	NM_005123	chr12	99369345	99370344	0.00126369	NM_003844	chr8	23104277	23105276	0.000327158	NM_006388	chr11	65254127	65255126	0.758288
NM_000684	chr10	115467703	115468702	0.00252205	NM_181597	chr7	47868276	47869275	0.660595	NM_033430	chr4	121007307	121008306	0.000284569	NM_006691	chr11	10554309	10555308	0.00263803
NM_006682	chr7	76440906	76441905	0.0026918	NM_005489	chr9	125909462	125910461	0.000787778	NM_002584	chr1	18389882	18390881	0.000302556	NM_024042	chr16	704459	705458	0.00288741
NM_016246	chr19	54031621	54032620	0.00278932	NM_178865	chr1	31387737	31388736	0.000864776	NM_005450	chr17	55145214	55146213	0.000336546	NM_080867	chr14	53498886	53499885	0.00275473
NM_018416	chr12	8075872	8076871	0.00262802	NM_018557	chr2	143099739	143100738	0.000803072	NM_006277	chr2	24557613	24558612	0.000343598	NM_002716	chr11	111174623	111175622	0.00244635
NM_152785	chr3	113172707	113173706	0.00272307	NM_174918	chr19	7646815	7647814	0.000841793	XM_060597	chr1	179269928	179270927	0.000342682	NM_032892	chr15	42203225	42204224	0.002671
NM_153289	chr20	30723095	30724094	0.00266413	NM_018935	chr5	140652783	140653782	0.000686902	NM_005283	chr3	46023781	46024780	0.000340987	NM_152850	chr9	35085917	35086916	0.00260907
NM_018194	chr1	207580940	207581939	0.00270206	NM_000256	chr11	47338262	47339261	0.000811107	NM_006937	chr17	73775875	73776874	0.000335308	XM_065332	chr2	52771624	52772623	0.00256099
NM_030674	chr12	44948687	44949686	0.00271957	NM_012378	chr11	123848333	123849332	0.000854923	NM_002572	chr11	116551977	116552976	0.000349267	NM_178501	chr1	53274856	53275855	0.00247801
NM_152594	chr15	36259873	36260872	0.00267751	XM_293318	chrX	100574305	100575304	0.000727554	NM_020311	chr2	237764451	237765450	0.000360139	NM_012320	chr16	68054797	68055796	0.00281105
NM_006917	chr1	162601632	162602631	0.00289177	NM_020679	chr17	73864122	73865121	0.000768486	NM_032490	chr14	91663170	91664169	0.000328485	NM_031491	chr12	7172450	7173449	0.00271613
NM_004641	chr10	21826408	21827407	0.00280064	NM_016952	chr11	125428768	125429767	0.000776306	NM_012410	chr16	29948166	29949165	0.000354554	NM_033423	chr14	23068755	23069754	0.002691
XM_373821	chr1	2345942	2346941	0.00256078	XM_372391	chr11	55664510	55665509	0.000786092	XM_372688	chr18	5122822	5123821	0.000351958	NM_004037	chr1	109461229	109462228	0.00261047
NM_181774	chr5	150711361	150712360	0.00306015	NM_144585	chr11	64132943	64133942	0.00093387	XM_290820	chr19	44524231	44525230	0.000343741	XM_370897	chr15	82843459	82844458	0.00238256
NM_080670	chr5	139971862	139972861	0.00273864	NM_020871	chrX	113232588	113233587	0.000843791	XM_374088	chr4	146728925	146729924	0.0003552	NM_024319	chr1	225267443	225268442	0.00270555
NM_144991	chr21	44987397	44988396	0.00281001	NM_024541	chr10	103433451	103434450	0.00075677	NM_000898	chrX	42787429	42788428	0.000339263	XM_208859	chr16	10878598	10879597	0.0031002
XM_166831	chr11	55960768	55961767	0.00273864	NM_001116	chr16	4166171	4167170	0.000811107	NM_004817	chr9	67245501	67246500	0.000354554	NM_017597	chr10	90331806	90332805	0.00254528
NM_017641	chr12	38122874	38123873	0.00281779	NM_016203	chr7	150965651	150966650	0.000901962	NM_002593	chr7	99810586	99811585	0.00036237	NM_022767	chr15	86893605	86894604	0.00275473
NM_016029	chr14	58621872	58622871	0.00283423	NM_174947	chr19	4719465	4720464	0.00120928	NM_016474	chr3	14667574	14668573	0.000307158	NM_004760	chr7	43362682	43363681	0.002722
NM_152601	chr19	12522988	12523987	0.00287449	NM_006087	chr19	6453163	6454162	0.000698445	NM_004655	chr17	64106245	64107244	0.000310937	NM_006668	chr14	98139950	98140949	0.00294656
XM_372614	chr16	22142758	22143757	0.00280213	NM_000526	chr17	40115999	40116998	0.000773782	NM_002404	chr17	19452283	19453282	0.000349267	NM_022358	chr20	44059218	44060217	0.00275473
NM_015871	chr1	26100381	26101380	0.00283423	NM_020828	chr19	61741411	61742410	0.00080916	NM_004717	chr7	136947329	136948328	0.000369152	XM_372656	chr17	12725220	12726219	0.00275473
XM_373041	chr4	184939169	184940168	0.00269968	NM_001141	chr17	8142228	8143227	0.000698445	NM_022131	chr3	140974239	140975238	0.000337462	XM_373575	chr13	109163354	109164353	0.002555
XM_209612	chr4	187807662	187808661	0.00291593	XM_373628	chr15	51123919	51124918	0.000452968	NM_130445	chr21	45680558	45681557	0.000351294	NM_024804	chr1	244214098	244215097	0.00254862
NM_152633	chrX	14252317	14253316	0.00295523	XM_371283	chr1	112691692	112692691	0.00093387	NM_012309	chr11	70233880	70234879	0.000357869	NM_001146	chr8	108466566	108467565	0.00242086
NM_005556	chr12	50912323	50913322	0.00279929	NM_153205	chr10	92577117	92578116	0.000528523	NM_006871	chr14	22799008	22800007	0.000347602	NM_005442	chr3	27738468	27739467	0.0027032
NM_144592	chr10	102336214	102337213	0.00291942	NM_014468	chr10	134523767	134524766	0.000759851	NM_006367	chr1	39918910	39919909	0.000352484	NM_012180	chr4	175901005	175902004	0.00256385
NM_016019	chr7	138458350	138459349	0.00290867	XM_068903	chr5	166692039	166693038	0.00173111	NM_024645	chr8	40772399	40773398	0.000330822	NM_021029	chr18	14095382	14096381	0.00262894
XM_292958	chr2	88659465	88660464	0.00252205	NM_003537	chr6	26139967	26140966	0.000800275	XM_372610	chr16	15992292	15993291	0.000351958	XM_371632	chr3	44243048	44244047	0.00269456
NM_152260	chr15	38576867	38577866	0.00286585	XM_374180	chr6	109912549	109913548	0.00103758	NM_005613	chr1	160225736	160226735	0.000344668	NM_004795	chr13	31387862	31388861	0.00263365
NM_152422	chr9	92187456	92188455	0.00281569	NM_018378	chr16	66969346	66970345	0.000763659	NM_001641	chr14	18912719	18913718	0.000343598	NM_006565	chr16	67372015	67373014	0.0022407
NM_003080	chr6	109806828	109807827	0.00294329	NM_018899	chr5	140373622	140374621	0.000864776	XM_090885	chr14	72068618	72069617	0.000389756	XM_292814	chr19	12035829	12036828	0.00275473
NM_030572	chr12	21569800	21570799	0.00315098	XM_064190	chr17	57040100	57041099	0.00093387	XM_373980	chr2	38678606	38679605	0.000289495	XM_374067	chr3	188779408	188780407	0.00247801
NM_006122	chr15	89175225	89176224	0.00297554	NM_018908	chr5	140229024	140230023	0.000709018	NM_006010	chr3	51380836	51381835	0.000359937	NM_017555	chr19	46001119	46002118	0.00256263
NM_017741	chr4	17556944	17557943	0.00290689	NM_031988	chr17	68094748	68095747	0.000778752	NM_003149	chr3	36381757	36382756	0.000398494	NM_024593	chr8	49697497	49698496	0.002691
NM_176823	chr1	150604883	150605882	0.00348927	NM_005547	chr1	150098137	150099136	0.469145	NM_024585	chr17	73702501	73703500	0.000361579	NM_032355	chr3	49926292	49927291	0.00249036
NM_002923	chr1	190065732	190066731	0.00304419	NM_178559	chr7	20430583	20431582	0.000776306	NM_005148	chr17	27024945	27025944	0.000378285	NM_152525	chr2	202686141	202687140	0.00259055
XM_373431	chr13	98883698	98884697	0.00299648	XM_290793	chr17	25943901	25944900	0.000709018	NM_144612	chr18	42350736	42351735	0.000354554	NM_012252	chr7	115225004	115226003	0.00275473
NM_006065	chr20	1595371	1596370	0.00296055	NM_005248	chr1	27554961	27555960	0.000404377	NM_145304	chr7	147678699	147679698	0.000369501	NM_016539	chr19	4133281	4134280	0.00265113
NM_152565	chr8	87066890	87067889	0.00307466	NM_032986	chr20	18482438	18483437	0.000768486	NM_173553	chr4	189722037	189723036	0.000376128	NM_031283	chr2	85334377	85335376	0.00252409
NM_198477	chr19	47638712	47639711	0.00252205	NM_001957	chr4	148979016	148980015	0.000747324	NM_002823	chr2	232774814	232775813	0.000389179	NM_014081	chr13	30777331	30778330	0.00254322
NM_182759	chr1	112559697	112560696	0.00304503	NM_000619	chr12	66839490	66840489	0.00114093	NM_152942	chr1	11894803	11895802	0.000388763	NM_018845	chr1	152324419	152325418	0.0027032
NM_016192	chr2	193262678	193263677	0.00310498	NM_018926	chr5	140815554	140816553	0.00093387	NM_024648	chr17	81054963	81055962	0.000379993	NM_000702	chr1	157301641	157302640	0.00257796
NM_018202	chr1	25419575	25420574	0.00310792	NM_021642	chr1	158743295	158744294	0.00093387	NM_145901	chr6	34250853	34251852	0.000380366	NM_003894	chr2	239483542	239484541	0.00247801
NM_000577	chr2	113969903	113970902	0.00337625	XM_374239	chr7	149472599	149473598	0.000660006	NM_024492	chr6	160841144	160842143	0.000307158	XM_372592	chr15	97302810	97303809	0.0023342
NM_004475	chr17	27370104	27371103	0.00309949	NM_152430	chr11	4628765	4629764	0.000772055	NM_145032	chr7	102275246	102276245	0.000357869	NM_006598	chr5	1164590	1165589	0.00248432
NM_013343	chr3	8587769	8588768	0.0029922	XM_372909	chr22	49102612	49103611	0.000723846	NM_001022	chr19	47055129	47056128	0.000346877	NM_021931	chr20	38275729	38276728	0.00257195
NM_031942	chr2	174421409	174422408	0.00303881	XM_372672	chr17	39832087	39833086	0.000830314	NM_012322	chr7	32271955	32272954	0.000389756	NM_019612	chr19	48911394	48912393	0.002555
NM_006623	chr1	119600209	119601208	0.00318226	NM_030967	chr17	39570578	39571577	0.000778752	NM_145001	chr5	146642337	146643336	0.000353257	NM_005489	chr9	125909462	125910461	0.00235498
NM_004162	chr3	19962938	19963937	0.00319868	NM_004666	chr6	133015458	133016457	0.000660006	NM_014269	chr4	176537027	176538026	0.000353257	NM_001313	chr4	5954577	5955576	0.00290604
XM_096329	chr10	133644403	133645402	0.00308951	NM_017541	chr3	187582763	187583762	0.000698445	NM_030666	chr6	2786921	2787920	0.000387648	NM_018116	chr1	152796100	152797099	0.00269774
NM_004723	chr1	153164464	153165463	0.00313781	NM_021942	chr4	185275632	185276631	0.000753578	NM_025027	chr19	63207825	63208824	0.000381379	NM_152594	chr15	36259873	36260872	0.0026401
NM_182692	chr7	104589560	104590559	0.00311968	NM_152393	chr3	42686934	42687933	0.000651645	NM_138285	chr2	184190978	184191977	0.00041379	NM_032638	chr3	129532637	129533636	0.00254862
NM_032778	chr3	99011825	99012824	0.00326764	NM_003282	chr11	1824321	1825320	0.000768486	XM_370779	chr14	103157759	103158758	0.000396499	NM_012340	chr20	50844380	50845379	0.002459
NM_018302	chr4	37482336	37483335	0.0039191	XM_373255	chr8	67933022	67934021	0.000716819	NM_152451	chr15	55599511	55600510	0.000390611	NM_024581	chr6	119450628	119451627	0.00234743
NM_052944	chr16	24823166	24824165	0.00334253	NM_021828	chr10	100659906	100660905	0.000795847	NM_001557	chr2	219192595	219193594	0.00041379	NM_014463	chr3	14194163	14195162	0.00259055
NM_003262	chr3	171004212	171005211	0.00136294	NM_005290	chr3	99571041	99572040	0.000618951	NM_018909	chr5	140235365	140236364	0.000386192	NM_024927	chr17	41201933	41202932	0.00257195
NM_001014	chr6	34440441	34441440	0.00326566	NM_006894	chr1	168298696	168299695	0.000750269	NM_006464	chr2	85529647	85530646	0.000403886	NM_024787	chr8	33482011	33483010	0.00263365
NM_080663	chr16	20784049	20785048	0.00319032	NM_033117	chr9	120402852	120403851	0.000720356	NM_005611	chr16	53246264	53247263	0.00040462	NM_003504	chr22	17841278	17842277	0.00260907
XM_084482	chr10	63005359	63006358	0.00326087	NM_032806	chr3	43107840	43108839	0.000698445	NM_178815	chr10	18951624	18952623	0.00041868	NM_002384	chr18	46059625	46060624	0.00259849
XM_029962	chr9	134032657	134033656	0.0032519	NM_014577	chr22	48437488	48438487	0.000606761	NM_025098	chr11	75154474	75155473	0.000386192	NM_153338	chr17	4670154	4671153	0.00244635
NM_012259	chr6	126050605	126051604	0.00331659	NM_145888	chr19	56214532	56215531	0.000584159	NM_021785	chrX	17181633	17182632	0.000398494	NM_024840	chr19	57121801	57122800	0.00251497
NM_005882	chr4	1272798	1273797	0.00332979	NM_000814	chr15	24565312	24566311	0.000674114	NM_000143	chr1	238723885	238724884	0.000406302	NM_002543	chr12	10215695	10216694	0.00261229
NM_007005	chr9	77643113	77644112	0.00349963	NM_197966	chr22	16631033	16632032	0.000716819	XM_371047	chr17	36439549	36440548	0.000398895	NM_006809	chr20	44274221	44275220	0.00254322
NM_020685	chr3	62261376	62262375	0.00329116	NM_003180	chr19	60383153	60384152	0.000795847	NM_019601	chr22	22901280	22902279	0.000405537	NM_153451	chr11	69262748	69263747	0.00235498
NM_004253	chr9	26937161	26938160	0.00328783	NM_183244	chr20	58980976	58981975	0.000815471	XM_372031	chr8	17623289	17624288	0.000416634	NM_152350	chr17	16542230	16543229	0.002555
NM_019593	chr20	5586391	5587390	0.00322732	XM_208990	chr17	42332269	42333268	0.000680666	NM_152994	chr2	48641743	48642742	0.00040724	NM_018091	chr8	27971891	27972890	0.00246564
XM_351694	chr7	32724967	32725966	0.00330142	NM_000811	chr5	161092917	161093916	0.000635683	NM_002056	chr2	69588616	69589615	0.00039543	NM_198955	chr17	75465153	75466152	0.00244251
XM_172905	chr13	25642398	25643397	0.00327461	NM_002479	chr1	200343123	200344122	0.000795847	XM_293924	chr5	56794221	56795220	0.000404193	NM_139161	chr19	6414598	6415597	0.00262644
NM_004763	chr2	9585083	9586082	0.00335898	NM_019599	chr5	9682582	9683581	0.000660006	NM_022046	chr19	56279014	56280013	0.000412034	NM_015575	chr2	233763899	233764898	0.00222639
NM_024675	chr16	23618919	23619918	0.0033377	NM_003574	chr18	9903301	9904300	0.00069701	NM_020345	chr3	23933541	23934540	0.000372358	NM_144582	chr2	71196313	71197312	0.00227145
NM_005768	chr12	6995774	6996773	0.00339646	NM_004900	chr22	37620692	37621691	0.000690914	XM_045787	chr12	118838902	118839901	0.000459475	NM_182614	chr13	112551585	112552584	0.00240708
NM_024779	chr12	56270510	56271509	0.00334643	NM_000523	chr2	177159377	177160376	0.000660006	NM_152485	chr1	207036985	207037984	0.00041868	NM_006211	chr8	57408926	57409925	0.00250951
NM_007064	chr3	125623731	125624730	0.00339646	NM_001056	chr2	108525796	108526795	0.000823331	NM_175735	chr2	99492839	99493838	0.000405252	NM_024636	chr7	87547959	87548958	0.00244392
NM_000943	chr5	122448583	122449582	0.00336376	XM_292098	chr12	11531143	11532142	0.000660006	NM_002936	chr2	3170416	3171415	0.000415801	NM_005985	chr20	49284255	49285254	0.00251343
NM_020456	chr13	48308324	48309323	0.00341883	NM_014479	chr8	24263111	24264110	0.000474238	NM_017666	chrX	128108220	128109219	0.000401999	NM_181335	chr22	43424325	43425324	0.00249693
NM_032783	chr4	170627008	170628007	0.00333878	NM_022436	chr2	44040239	44041238	0.000686902	NM_005951	chr16	56478435	56479434	0.000405252	NM_001254	chr17	38816351	38817350	0.0023342
NM_003390	chr11	9557950	9558949	0.0034705	NM_002258	chr12	9651450	9652449	0.00093387	XM_290758	chr17	43055677	43056676	0.000431596	NM_016953	chr2	179139726	179140725	0.00240253
XM_373755	chr17	79808528	79809527	0.00353455	NM_000727	chr17	65590107	65591106	0.00064088	NM_000210	chr2	173494222	173495221	0.000389179	NM_199342	chr1	42695917	42696916	0.00275473
NM_007195	chr18	50047184	50048183	0.0033796	NM_001393	chr9	90639446	90640445	0.000595815	NM_002739	chr19	59076577	59077576	0.000407942	NM_017847	chr1	183583219	183584218	0.00244251
NM_020461	chr22	48865149	48866148	0.00349431	XM_173083	chr3	95977309	95978308	0.000528523	NM_015122	chr19	17722607	17723606	0.000397268	NM_020644	chr11	8950154	8951153	0.00242399
NM_003848	chr3	67637797	67638796	0.00354953	NM_194285	chr11	18619937	18620936	0.000713958	NM_005772	chr9	4782227	4783226	0.000404193	NM_006894	chr1	168298696	168299695	0.00230494
NM_007235	chr12	63083799	63084798	0.00348277	NM_015485	chr1	95170876	95171875	0.000660006	NM_031895	chr19	59157407	59158406	0.000434026	NM_001102	chr14	67436160	67437159	0.00223245
NM_016067	chr4	84834814	84835813	0.00352873	XM_062788	chr13	109658411	109659410	0.00093387	NM_000612	chr11	2124213	2125212	0.000419184	NM_017931	chr22	44875462	44876461	0.00257195
NM_002593	chr7	99810586	99811585	0.00358161	NM_002445	chr8	16060342	16061341	0.000499108	XM_373043	chr4	186635274	186636273	0.000457341	XM_295007	chr20	56422501	56423500	0.00249153
NM_052885	chr12	38785858	38786857	0.00357299	NM_020191	chr3	140044858	140045857	0.000768486	NM_005649	chr5	178271003	178272002	0.000393554	XM_291159	chr6	3647522	3648521	0.0022407
NM_024570	chr13	49281116	49282115	0.00369074	NM_153691	chr4	144000	144999	0.000528523	NM_080926	chr10	42575789	42576788	0.000470613	NM_003873	chr10	33627712	33628711	0.00242086
NM_005056	chr12	368682	369681	0.00359368	NM_080823	chr20	62904905	62905904	0.000606761	NM_016536	chr19	42777231	42778230	0.000394686	NM_176795	chr11	525271	526270	0.00239296
NM_021927	chr4	44595287	44596286	0.00357848	XM_064062	chr16	20051191	20052190	0.000571698	XM_371486	chr2	28741799	28742798	0.000438046	NM_173503	chr17	60930586	60931585	0.00245203
XM_113743	chr12	43972034	43973033	0.00359368	NM_175734	chr17	7528800	7529799	0.000850983	NM_004861	chr22	29285130	29286129	0.000417415	NM_015386	chr16	70333332	70334331	0.00239218
NM_080873	chrX	14694872	14695871	0.00356571	NM_014735	chrX	45817151	45818150	0.000683374	NM_015000	chr12	27287646	27288645	0.000423907	NM_054012	chr9	128595432	128596431	0.00222639
XM_352675	chr7	128248539	128249538	0.0034705	NM_020140	chr12	98050795	98051794	0.00093387	NM_016521	chrX	131057692	131058691	0.000417756	NM_024742	chr16	31505538	31506537	0.00234743
NM_007159	chr3	57699930	57700929	0.00367819	NM_130446	chr3	184594082	184595081	0.000686902	NM_020922	chrX	53326716	53327715	0.000421607	NM_003295	chr13	43713017	43714016	0.00247072
NM_015093	chr6	149618878	149619877	0.00369414	XM_292729	chr20	18618968	18619967	0.000584159	XM_047617	chr17	16728361	16729360	0.000427742	NM_017619	chr1	103422553	103423552	0.00242766
NM_014596	chr6	30134553	30135552	0.00942927	NM_003679	chr1	238735884	238736883	0.000648425	NM_152710	chr10	71889460	71890459	0.000495535	NM_015426	chr3	52146875	52147874	0.00230494
NM_006768	chr12	110535438	110536437	0.00373658	NM_022572	chr2	219389648	219390647	0.000612764	NM_152520	chr2	180813012	180814011	0.000416019	NM_018051	chr7	158065419	158066418	0.00240657
NM_015148	chr2	242409338	242410337	0.0036124	NM_005285	chr8	53901729	53902728	0.000493818	NM_004497	chr19	51058658	51059657	0.000437353	NM_002741	chr19	14404573	14405572	0.00236773
NM_024671	chr16	30573671	30574670	0.00373749	NM_183233	chr11	2884567	2885566	0.000528523	NM_014385	chr19	56322379	56323378	0.000441255	NM_025245	chr19	19590225	19591224	0.00225287
NM_052864	chr4	113665665	113666664	0.00357726	XM_087062	chr2	177268342	177269341	0.000602924	NM_033285	chr8	95917874	95918873	0.000407098	NM_152359	chr19	54885505	54886504	0.00227145
NM_001290	chr4	16650932	16651931	0.00381193	XM_060563	chr1	244993962	244994961	0.000404377	NM_005607	chr8	141982073	141983072	0.000450144	NM_015533	chr11	60875388	60876387	0.00243049
XM_290525	chr11	62270004	62271003	0.00381094	NM_001245	chr19	56726576	56727575	0.000686902	NM_145294	chr16	654084	655083	0.000476508	XM_039796	chr3	172498807	172499806	0.00253457
NM_000335	chr3	38651488	38652487	0.00387104	NM_139136	chr12	73889478	73890477	0.000404377	NM_016562	chrX	12245929	12246928	0.000437353	XM_087254	chr3	183831505	183832504	0.00229123
NM_018477	chr14	56656160	56657159	0.00368834	XM_088142	chr7	148961099	148962098	0.000704904	XM_292093	chr12	21062747	21063746	0.000447329	NM_000483	chr19	50140347	50141346	0.00221981
XM_370603	chr11	3407780	3408779	0.00376304	XM_061864	chr11	91762618	91763617	0.000592042	NM_002262	chr12	10350985	10351984	0.0004724	NM_000934	chr17	1854178	1855177	0.0023151
NM_002023	chr1	200608574	200609573	0.0039191	NM_153254	chr1	1014952	1015951	0.000554351	NM_174941	chr12	7487715	7488714	0.000430306	XM_090294	chr12	103980403	103981402	0.00234968
NM_014793	chr15	41338647	41339646	0.00384547	XM_043106	chr8	99395134	99396133	0.000558344	NM_016948	chr16	67470386	67471385	0.000447423	NM_147180	chr9	99736823	99737822	0.00218681
NM_012296	chr11	77778934	77779933	0.00402392	XM_374091	chr4	153793600	153794599	0.000635683	NM_033311	chr11	63834607	63835606	0.000465133	XM_374180	chr6	109912549	109913548	0.00218681
NM_138417	chr1	51869088	51870087	0.00374271	NM_173799	chr3	115330108	115331107	0.000646604	NM_000911	chr1	28825467	28826466	0.000458791	NM_000901	chr4	149940850	149941849	0.00238256
NM_000134	chr4	120701837	120702836	0.00414955	XM_294688	chr11	1045330	1046329	0.000499108	NM_024689	chrX	44105828	44106827	0.000426842	NM_025205	chr4	17366456	17367455	0.00230494
NM_152598	chr17	61358776	61359775	0.00382862	NM_002542	chr3	9765006	9766005	0.000571698	NM_053052	chr1	224893981	224894980	0.000438046	NM_012413	chr2	37545478	37546477	0.00228232
NM_031298	chr17	3778008	3779007	0.00369074	NM_016347	chr2	73902705	73903704	0.000541838	NM_020779	chr2	20174104	20175103	0.000422989	NM_014106	chr15	32985909	32986908	0.00222639
NM_006332	chr19	18144807	18145806	0.00395405	NM_022055	chr2	47772312	47773311	0.000499108	NM_012128	chr1	86434655	86435654	0.000464648	XM_168590	chr7	102545505	102546504	0.00222174
NM_002442	chr12	119218636	119219635	0.00383227	NM_032029	chr1	204226893	204227892	0.000404377	NM_003434	chr20	18263322	18264321	0.000433438	NM_001148	chr4	114428958	114429957	0.00213256
NM_003731	chr9	135439674	135440673	0.00386794	NM_173641	chr1	37658167	37659166	0.000574258	XM_208612	chr12	8200198	8201197	0.000457714	XM_293090	chr2	109608710	109609709	0.00220483
NM_019597	chrX	99434360	99435359	0.00384919	NM_176782	chr1	54458810	54459809	0.000528523	XM_373633	chr15	71327620	71328619	0.000456177	NM_001665	chr11	3826197	3827196	0.00234186
NM_002142	chr7	26947117	26948116	0.00390035	XM_370544	chr10	37629649	37630648	0.000528523	NM_012213	chr16	83711719	83712718	0.000434909	XM_041964	chr17	6174294	6175293	0.00250951
NM_032169	chr3	133699733	133700732	0.00391659	NM_000388	chr3	123222732	123223731	0.000558344	XM_371183	chr19	51319471	51320470	0.000483109	NM_003325	chr22	17793495	17794494	0.00245203
NM_032433	chr19	14661170	14662169	0.00392949	XM_353439	chr7	151220144	151221143	0.000486169	NM_001619	chr11	66808590	66809589	0.000437614	NM_018671	chr15	89202479	89203478	0.00222639
NM_000589	chr5	132084890	132085889	0.00403735	NM_145891	chr16	7381851	7382850	0.000606761	XM_087062	chr2	177268342	177269341	0.000463099	NM_005373	chr1	43216070	43217069	0.00229217
NM_021934	chr12	50749352	50750351	0.00396269	XM_371643	chr3	51868348	51869347	0.000426253	NM_006280	chrX	151527280	151528279	0.000473581	NM_022749	chr8	21967939	21968938	0.00228032
NM_015560	chr3	194631221	194632220	0.0039191	NM_030876	chr6	29431765	29432764	0.000563799	NM_152665	chr1	66587359	66588358	0.000470288	NM_018847	chr9	21325107	21326106	0.00228232
NM_001562	chr11	111572170	111573169	0.00384919	XM_296817	chr16	4606085	4607084	0.000493818	NM_015219	chr17	74714481	74715480	0.000495535	NM_022006	chr19	40325311	40326310	0.00225809
NM_024823	chr9	107394526	107395525	0.00395114	XM_292035	chr12	7347496	7348495	0.000312754	NM_001191	chr20	31055525	31056524	0.0589579	NM_001865	chr6	75955336	75956335	0.00229123
NM_007332	chr8	73037480	73038479	0.00407809	XM_088143	chr7	150284097	150285096	0.000452968	XM_085200	chr15	43712750	43713749	0.000442747	NM_005192	chr14	52852906	52853905	0.00215537
NM_017870	chr11	60466374	60467373	0.00408377	NM_176791	chr20	43040771	43041770	0.000686902	NM_153332	chr8	8897025	8898024	0.000457341	NM_004697	chr9	111413284	111414283	0.00228547
XM_045283	chr2	58663401	58664400	0.00287942	XM_171581	chr12	54011053	54012052	0.000474238	XM_294574	chr9	11000524	11001523	0.000477054	NM_002253	chr4	55907004	55908003	0.00223245
NM_002434	chr16	67557	68556	0.00405473	XM_087153	chr2	182625678	182626677	0.000493818	NM_002845	chr18	7557118	7558117	0.000449058	NM_018234	chr2	120075858	120076857	0.00216756
NM_177972	chr11	8066503	8067502	0.00400709	NM_002283	chr12	51047276	51048275	0.000597436	NM_004114	chrX	136499183	136500182	0.000495535	XM_066695	chrX	33525233	33526232	0.00223623
NM_022083	chr1	182183083	182184082	0.00415686	NM_139032	chr17	19442397	19443396	0.000555557	NM_014845	chr6	110057339	110058338	0.000474647	XM_373131	chr6	52689692	52690691	0.00213256
NM_030579	chr16	69233920	69234919	0.00406067	XM_166443	chr6	46702021	46703020	0.000584159	NM_030799	chr5	143578426	143579425	0.000482988	NM_012080	chrX	6527379	6528378	0.00228547
NM_032509	chr8	33402865	33403864	0.00398809	NM_173503	chr17	60930586	60931585	0.000474238	NM_006287	chr2	188621408	188622407	0.000483109	NM_144979	chr4	156279428	156280427	0.00205311
XM_098981	chrX	33511557	33512556	0.00390745	NM_148169	chr19	44132518	44133517	0.000528523	NM_080626	chr12	123830591	123831590	0.000464648	NM_007227	chr2	105478900	105479899	0.00220732
XM_372206	chrX	46710231	46711230	0.00403119	XM_374762	chr7	1500629	1501628	0.000750269	NM_015511	chr20	35539177	35540176	0.000458439	NM_002755	chr15	64394395	64395394	0.00226577
NM_006253	chr12	118516923	118517922	0.00411118	NM_000531	chrX	37241498	37242497	0.000577141	NM_003465	chr1	200486756	200487755	0.000436285	NM_017509	chr19	56031981	56032980	0.440029
NM_024887	chr1	26362717	26363716	0.00403956	NM_152597	chr15	37790795	37791794	0.000606761	NM_006469	chr1	182525543	182526542	0.000495535	XM_294993	chr1	241026729	241027728	0.00188268
NM_176817	chr7	141080466	141081465	0.00464176	NM_000728	chr11	15058716	15059715	0.000621863	NM_001710	chr6	32017274	32018273	0.000479166	NM_144726	chr5	158615429	158616428	0.00212393
NM_017848	chrX	53176182	53177181	0.00415426	NM_000421	chr17	39351712	39352711	0.00046533	NM_020398	chr20	44861157	44862156	0.000487255	NM_145861	chr1	233598028	233599027	0.00200566
NM_001779	chr1	116459792	116460791	0.00414025	NM_002666	chr15	87952126	87953125	0.00093387	NM_033439	chr9	6204468	6205467	0.000473201	NM_014970	chr1	167230956	167231955	0.00217687
NM_015328	chr7	128417317	128418316	0.00415362	XM_294533	chr9	120656766	120657765	0.000563799	NM_006334	chr9	133405743	133406742	0.000579799	NM_006137	chr17	80953976	80954975	0.00218681
NM_013381	chr12	70952031	70953030	0.00418251	NM_012368	chr16	3405527	3406526	0.000370769	NM_018520	chr12	67471755	67472754	0.000490856	NM_022762	chr5	177670642	177671641	0.00216085
NM_198568	chr6	88034292	88035291	0.00414025	NM_178494	chr19	50693006	50694005	0.000545347	NM_024970	chr15	66814958	66815957	0.000495535	NM_145169	chr6	166665067	166666066	0.00213256
NM_016484	chrX	68376254	68377253	0.00431942	NM_002276	chr17	40057447	40058446	0.000584159	NM_003255	chr17	77518287	77519286	0.000524653	NM_004813	chr11	45904353	45905352	0.00226577
NM_175850	chr20	32082635	32083634	0.00474699	XM_372751	chr19	61446525	61447524	0.000584159	NM_000735	chr6	87800120	87801119	0.000507406	NM_003411	chrY	2447972	2448971	0.00216085
NM_001613	chr10	90376795	90377794	0.00425393	NM_007288	chr3	156118269	156119268	0.000541537	NM_032765	chr5	180797485	180798484	0.000521139	NM_001255	chr1	43237219	43238218	0.00212996
XM_046305	chr19	54786013	54787012	0.0042177	XM_033370	chr14	21985995	21986994	0.000590087	NM_006658	chr7	31467899	31468898	0.000495535	NM_032800	chr1	228039074	228040073	0.00205604
NM_003483	chr12	64503479	64504478	0.00429883	NM_173617	chr16	88969074	88970073	0.000541838	NM_172113	chr20	46291597	46292596	0.000518442	NM_015969	chr7	55760706	55761705	0.00218681
NM_017891	chr1	957499	958498	0.00427639	NM_138385	chr4	1684423	1685422	0.000514285	NM_003277	chr22	17887114	17888113	0.00053206	NM_004272	chr5	78893146	78894145	0.00201153
NM_015949	chr7	659949	660948	0.00425393	XM_373940	chr21	45916604	45917603	0.000346172	NM_022116	chr7	50259516	50260515	0.000520646	NM_173579	chr11	126409758	126410757	0.0021012
NM_002631	chr1	10167496	10168495	0.00429244	NM_198946	chr9	134999973	135000972	0.00044473	NM_016498	chr22	29145507	29146506	0.000495535	NM_152613	chr22	40637069	40638068	0.00216471
XM_372100	chr9	62582593	62583592	0.00414955	NM_020764	chr16	2186147	2187146	0.000528523	XM_351416	chr22	41403998	41404997	0.000538091	NM_025160	chr1	221581649	221582648	0.0020283
XM_113776	chr14	48549099	48550098	0.00432746	XM_293332	chrX	36883637	36884636	0.000493818	NM_004591	chr2	228880408	228881407	0.000495535	NM_004644	chr15	81104178	81105177	0.00213894
XM_371693	chr4	42070239	42071238	0.00414955	NM_145025	chr6	110057690	110058689	0.000528523	NM_173507	chr1	10733504	10734503	0.00047154	NM_006175	chr10	115088173	115089172	0.00216977
NM_021966	chr14	94170258	94171257	0.00430278	NM_006561	chr10	11062872	11063871	0.000528523	NM_198537	chr19	19499971	19500970	0.000539566	NM_024827	chr3	13495970	13496969	0.00205793
NM_002190	chr6	52097323	52098322	0.00424811	NM_000775	chr1	59762087	59763086	0.000660006	NM_172315	chr15	35106259	35107258	0.000495535	NM_003121	chr19	55613323	55614322	0.00211498
NM_003385	chr2	17705622	17706621	0.00431532	NM_004338	chr18	13610168	13611167	0.000528523	NM_000402	chrX	152242720	152243719	0.000495535	NM_024906	chr4	84178116	84179115	0.00214461
XM_373649	chr15	94555636	94556635	0.00440802	NM_000866	chr3	87762567	87763566	0.000528523	XM_291141	chr5	66362324	66363323	0.000495535	NM_178831	chr7	99422079	99423078	0.00207243
XM_372011	chr8	6680147	6681146	0.00435944	XM_372376	chr11	48249023	48250022	0.000452968	NM_182620	chr17	57707020	57708019	0.000553394	NM_015040	chr2	209332835	209333834	0.00213569
NM_012446	chr5	81130845	81131844	0.00443003	NM_199161	chr11	18251380	18252379	0.000499108	NM_032322	chr17	29442820	29443819	0.000495535	NM_014723	chr20	1241243	1242242	0.00210869
XM_167711	chr10	15765476	15766475	0.00417512	XM_372044	chr8	57440379	57441378	0.000380763	NM_017539	chr16	21137015	21138014	0.000454939	XM_062495	chr12	25011405	25012404	0.0022292
NM_198152	chr3	192368938	192369937	0.00440802	NM_018387	chr9	121406599	121407598	0.000505048	NM_178470	chrX	124392165	124393164	0.000620538	NM_130439	chr10	111633877	111634876	0.00218681
NM_004297	chr9	75720423	75721422	0.00444389	NM_023068	chr20	3682475	3683474	0.000421537	NM_002278	chr17	39996503	39997502	0.000510446	NM_006368	chr9	35721390	35722389	0.00189615
NM_003534	chr6	26379722	26380721	0.00442021	NM_013956	chr8	32462722	32463721	0.000488521	XM_371181	chr19	51109596	51110595	0.000519714	NM_000844	chr3	6877139	6878138	0.00221511
NM_032680	chr12	3732327	3733326	0.00450774	NM_024087	chrX	14638267	14639266	0.000404377	NM_000555	chrX	109418045	109419044	0.000543353	NM_000855	chr11	106426588	106427587	0.00196671
NM_017826	chr13	34586425	34587424	0.00420397	XM_209363	chr20	1466933	1467932	0.000486169	NM_147130	chr6	31664744	31665743	0.000536731	NM_014376	chr5	156676548	156677547	0.00195129
XM_351631	chr5	148988852	148989851	0.0046251	NM_002239	chr2	155756939	155757938	0.000418494	NM_001277	chr11	67663796	67664795	0.000529198	NM_018174	chr19	17690607	17691606	0.00205793
NM_005520	chr5	179160049	179161048	0.00438125	XM_039762	chr2	2326551	2327550	0.000470111	NM_145807	chr19	53867876	53868875	0.000495535	NM_152446	chr14	79241050	79242049	0.00221265
NM_032737	chr19	2407695	2408694	0.0046961	NM_003743	chr2	24781182	24782181	0.238939	NM_018067	chr1	36048529	36049528	0.000533125	NM_016247	chr3	102360020	102361019	0.00212033
NM_173855	chr12	120508543	120509542	0.00464176	XM_089863	chr11	4571731	4572730	0.00093387	NM_002783	chr19	48132813	48133812	0.000508105	NM_002639	chr18	59292436	59293435	0.00196379
XM_293121	chr20	58409216	58410215	0.00471801	NM_014474	chr1	27865524	27866523	0.000528523	XM_007966	chr16	35345596	35346595	0.000515276	NM_014812	chr1	240365049	240366048	0.00203289
NM_170720	chr19	53655619	53656618	0.00452094	NM_176810	chr19	61135189	61136188	0.0004686	NM_033631	chr1	22973476	22974475	0.000527527	NM_016647	chr8	143870955	143871954	0.00202973
NM_018313	chr3	52676900	52677899	0.00454667	NM_032049	chr3	149777795	149778794	0.000563799	NM_031276	chrX	68995058	68996057	0.000539703	NM_018944	chr21	32571495	32572494	0.00225287
NM_005295	chr7	106670337	106671336	0.00477098	XM_175125	chr9	128498613	128499612	0.000404377	NM_015895	chr6	24882476	24883475	0.000539352	XM_058404	chr10	117851267	117852266	0.002018
NM_024880	chr10	114494689	114495688	0.00464176	NM_018093	chr11	62382688	62383687	0.000447318	NM_017434	chr15	43137549	43138548	0.000507863	NM_000074	chrX	134435225	134436224	0.00212033
NM_014589	chr1	19719285	19720284	0.00471801	NM_152367	chr1	116000058	116001057	0.000528523	XM_293029	chr2	39447894	39448893	0.00057007	XM_294919	chr19	1464253	1465252	0.00204792
NM_012311	chr10	7833637	7834636	0.00469315	NM_005786	chr18	71122451	71123450	0.000452968	NM_173524	chr10	49236825	49237824	0.000540878	NM_002193	chr2	121197445	121198444	0.00208687
NM_133179	chrX	51863607	51864606	0.0046251	XM_166871	chr11	55178629	55179628	0.000418494	NM_003206	chr6	134190130	134191129	0.000534846	NM_002569	chr15	89140915	89141914	0.00191706
NM_013938	chr19	15712504	15713503	0.00490412	NM_006298	chr6	28216996	28217995	0.00047037	NM_024799	chr12	31367818	31368817	0.000535455	NM_012282	chrX	107632062	107633061	0.00209456
NM_017816	chr4	4356117	4357116	0.00466359	NM_003226	chr21	42629597	42630596	0.000563799	XM_370600	chr11	1032505	1033504	0.000538091	XM_292227	chr14	19099678	19100677	0.00213712
XM_034262	chr4	154434432	154435431	0.0046171	NM_006905	chr19	48075459	48076458	0.000404377	XM_293971	chr5	79370834	79371833	0.000568663	NM_017921	chr17	80299771	80300770	0.00206665
NM_173515	chr6	154862479	154863478	0.00481787	NM_053030	chr3	124740274	124741273	0.000477789	NM_004579	chr11	64345773	64346772	0.000495535	NM_079834	chr19	1855686	1856685	0.00211197
NM_015338	chr20	31690431	31691430	0.00470741	XM_293320	chrX	101947201	101948200	0.000440816	NM_139156	chr1	109460495	109461494	0.000560663	NM_003760	chr1	20965390	20966389	0.00189898
NM_001079	chr2	97950730	97951729	0.00464176	NM_133343	chr5	68675858	68676857	0.000584159	XM_370946	chr16	23682719	23683718	0.000566001	NM_148675	chr21	37512324	37513323	0.00214071
NM_015670	chr17	7665058	7666057	0.00465637	NM_018451	chr13	23294709	23295708	0.000433443	XM_173036	chr1	243634013	243635012	0.000597538	XM_373450	chr10	21464945	21465944	0.0021012
NM_001884	chr5	83100793	83101792	0.00479556	XM_373690	chr16	57622348	57623347	0.000493818	NM_181785	chr13	27090807	27091806	0.000563052	XM_085383	chr16	67454379	67455378	0.00208093
XM_374556	chr7	141616355	141617354	0.00402392	NM_013314	chr10	97695602	97696601	0.000528523	NM_003319	chr2	179874392	179875391	0.000597005	NM_018593	chr6	111453577	111454576	0.00189898
NM_139182	chr4	36058243	36059242	0.00506052	NM_018453	chr14	32998701	32999700	0.000434544	NM_003479	chr1	31906128	31907127	0.000553394	XM_371732	chr5	35662748	35663747	0.00194446
NM_016578	chr11	77257888	77258887	0.00461174	NM_152270	chr17	33845889	33846888	0.000440246	NM_000482	chr11	116231370	116232369	0.000553394	NM_173547	chr17	74489875	74490874	0.00204517
NM_012344	chr2	11831864	11832863	0.00479175	NM_003812	chr2	207510212	207511211	0.000436269	NM_030891	chr21	44730896	44731895	0.000567979	NM_000315	chr11	13481576	13482575	0.00200099
NM_014632	chr11	12095769	12096768	0.00483263	NM_006981	chr9	97963276	97964275	0.000445261	NM_001921	chr4	184534392	184535391	0.000554687	NM_032346	chr19	39586429	39587428	0.00186791
NM_002586	chr6	32229102	32230101	0.00471542	NM_021098	chr16	1142543	1143542	0.000404377	NM_002534	chr12	111755836	111756835	0.000600293	XM_046808	chr1	201974516	201975515	0.00206665
XM_290822	chr19	56361090	56362089	0.0042177	NM_000716	chr1	204345583	204346582	0.000421537	NM_005833	chr9	123338215	123339214	0.000588268	NM_004507	chr7	47759731	47760730	0.00218681
NM_006897	chr12	52679445	52680444	0.00506052	NM_139243	chr4	123758290	123759289	0.000192787	XM_294219	chr7	1518900	1519899	0.000611572	NM_005554	chr12	51172989	51173988	0.00190778
NM_003246	chr15	37587981	37588980	0.00471248	XM_374324	chrX	37693754	37694753	0.000427304	NM_173635	chr19	56452077	56453076	0.000552699	XM_351428	chr2	29178035	29179034	0.00190534
NM_024917	chrX	99078651	99079650	0.00464176	NM_033208	chr16	3351385	3352384	0.00029116	NM_020062	chr20	63096806	63097805	0.000558439	NM_030785	chr19	51010117	51011116	0.00203619
NM_016576	chr14	22691536	22692535	0.00463574	NM_001063	chr3	134785207	134786206	0.000404377	XM_061562	chr11	12947674	12948673	0.000495535	NM_003716	chr3	62818092	62819091	0.00204792
NM_014248	chr22	39589703	39590702	0.00482548	NM_032130	chr12	48285376	48286375	0.000457592	XM_370541	chr10	27707003	27708002	0.000604716	NM_152301	chr4	6775848	6776847	0.00188268
NM_018518	chr10	13206888	13207887	0.00499243	NM_012455	chr2	114026004	114027003	0.000419868	NM_145111	chr7	98760814	98761813	0.000589618	NM_005914	chr8	48922734	48923733	0.00200099
NM_024807	chr6	41215479	41216478	0.0048973	NM_152414	chr8	65542367	65543366	0.0004686	NM_004401	chr1	10241836	10242835	0.000549716	NM_173627	chr17	79088397	79089396	0.00176782
NM_018086	chr2	164794761	164795760	0.00486844	XM_353034	chr12	102853572	102854571	0.000404377	NM_024567	chr8	28769438	28770437	0.000524653	NM_003897	chr6	30818173	30819172	0.0019198
NM_152683	chr4	186266012	186267011	0.00487505	NM_001101	chr7	5314270	5315269	0.000406289	NM_003960	chr2	73843765	73844764	0.000587826	XM_293542	chr3	40617592	40618591	0.0019342
NM_004239	chr14	90496466	90497465	0.00484595	NM_006198	chr21	40159068	40160067	0.000404377	NM_024631	chr11	124207637	124208636	0.000570941	NM_173587	chr11	63459376	63460375	0.0019854
NM_033452	chr17	74471479	74472478	0.0048303	NM_153834	chrX	134109964	134110963	0.000584159	NM_006453	chr16	1961384	1962383	0.000553394	NM_006760	chr11	118363979	118364978	0.00176274
NM_000175	chr19	39547182	39548181	0.00474699	XM_210856	chr10	42504612	42505611	0.000376624	NM_014740	chr17	78820796	78821795	0.000548601	NM_016613	chr4	159671195	159672194	0.00195392
NM_001284	chr5	115252855	115253854	0.0048576	NM_020390	chr3	171947039	171948038	0.000382398	NM_014222	chr9	120297843	120298842	0.000650439	NM_007365	chr1	16826717	16827716	0.0019498
NM_020384	chrX	104934792	104935791	0.00506052	XM_372050	chr8	83707604	83708603	0.000361757	NM_144618	chr1	148258937	148259936	0.000548601	XM_291128	chr5	145610924	145611923	0.00188268
XM_373091	chr5	79229538	79230537	0.00506052	NM_004047	chr1	43852870	43853869	0.0458091	NM_080656	chr5	133823510	133824509	0.000541125	NM_000154	chr17	74358615	74359614	0.00192392
NM_012481	chr17	38395085	38396084	0.00452094	NM_022349	chr11	59726959	59727958	0.000327439	XM_039922	chr17	17036084	17037083	0.000597538	NM_005001	chr19	8291958	8292957	0.0019854
NM_138999	chr18	68681603	68682602	0.00515006	NM_016929	chr6	46030133	46031132	0.000404377	NM_005551	chr19	56067818	56068817	0.000606274	NM_138447	chr16	30657461	30658460	0.00193077
NM_006994	chr6	26548059	26549058	0.00484207	NM_007244	chr12	10893019	10894018	0.000660006	NM_000977	chr16	89370146	89371145	0.000593915	NM_004237	chr5	944797	945796	0.00213256
XM_292724	chr19	61408396	61409395	0.00506052	NM_148963	chr6	117195468	117196467	0.000386181	NM_031952	chr5	95092487	95093486	0.000575729	NM_006039	chr17	61177703	61178702	0.00180487
NM_018268	chr5	76872093	76873092	0.00479175	NM_033284	chrY	6480984	6481983	0.000404377	NM_024728	chr7	39914562	39915561	0.000595657	NM_004147	chr22	30119364	30120363	0.00182047
NM_001754	chr21	35341737	35342736	0.0043723	NM_138402	chr2	231437461	231438460	0.00042846	NM_004509	chr2	231287053	231288052	0.000698897	NM_002108	chr12	94892311	94893310	0.00197067
NM_032364	chr12	54508193	54509192	0.00483263	NM_021244	chr6	90117291	90118290	0.00093387	NM_181678	chr5	146489209	146490208	0.000577137	NM_153486	chr16	74929913	74930912	0.00182781
NM_182835	chr14	29080865	29081864	0.00502114	NM_152569	chr9	205441	206440	0.000365255	NM_138724	chr12	12093393	12094392	0.000620538	XM_114723	chrX	54081533	54082532	0.00187635
NM_021238	chr12	31370089	31371088	0.00516778	XM_066621	chrX	95873419	95874418	0.000434544	NM_033379	chr10	61882155	61883154	0.000609527	NM_002292	chr3	49129311	49130310	0.00183558
NM_178232	chr15	87168219	87169218	0.00530108	NM_016438	chr17	43399736	43400735	0.00042361	XM_045423	chr12	99038810	99039809	0.000593489	NM_017700	chr4	106931898	106932897	0.00184214
NM_003318	chr6	80709256	80710255	0.0052358	NM_153206	chr11	117621426	117622425	0.00044473	NM_001879	chr3	188330449	188331448	0.777792	NM_019849	chr19	38408293	38409292	0.00196893
NM_014423	chr5	132375223	132376222	0.00520467	NM_133445	chr9	99880400	99881399	0.000370769	NM_177453	chr4	80318687	80319686	0.00058568	NM_152336	chr15	84534925	84535924	0.00193721
NM_015386	chr16	70333332	70334331	0.00506052	XM_291892	chr11	74526766	74527765	0.000312754	NM_025181	chr2	114609245	114610244	0.000629136	NM_015144	chr16	87307007	87308006	0.00185679
NM_173513	chr2	232581289	232582288	0.00525373	NM_015931	chr3	8668460	8669459	0.000370769	XM_211240	chr16	3661315	3662314	0.000620538	NM_030788	chr8	105307938	105308937	0.00180858
NM_012423	chr19	54681978	54682977	0.00493549	NM_015256	chr5	131405862	131406861	0.000412637	NM_015308	chr11	47753038	47754037	0.000620538	NM_002763	chr1	211217660	211218659	0.00213256
NM_017636	chr19	54352165	54353164	0.0051178	NM_014718	chr12	7175550	7176549	0.000418494	NM_138372	chr19	58589500	58590499	0.000633892	NM_000674	chr1	200347340	200348339	0.00190778
NM_001172	chr14	66075932	66076931	0.00506052	NM_000273	chrX	9145272	9146271	0.0004686	NM_002566	chr19	10084061	10085060	0.00059244	NM_004742	chr3	65564803	65565802	0.00186197
NM_002056	chr2	69588616	69589615	0.00538265	NM_004645	chr17	55512730	55513729	0.000399557	NM_178177	chr3	140717456	140718455	0.000594291	NM_020144	chr7	4645675	4646674	0.00184214
XM_050219	chr4	120268116	120269115	0.00537128	XM_373340	chrX	25539445	25540444	0.000486169	XM_060957	chr1	155952964	155953963	0.00059244	NM_024873	chr4	122543997	122544996	0.00181087
NM_080738	chr1	233599166	233600165	0.0053038	NM_018074	chr19	4197409	4198408	0.000399837	NM_145331	chr6	91292213	91293212	0.348496	NM_005279	chr2	207280405	207281404	0.00195982
NM_001093	chr12	108039232	108040231	0.00464176	XM_086894	chr22	30879563	30880562	0.000528523	NM_004109	chr11	109837372	109838371	0.000633892	XM_291291	chr8	38105776	38106775	0.0018743
NM_000843	chr5	178535425	178536424	0.00506052	NM_001533	chr19	44032518	44033517	0.000380763	NM_012437	chr1	150847223	150848222	0.000617642	NM_020135	chr6	2709929	2710928	0.00176782
NM_006646	chr13	24929023	24930022	0.00536413	XM_371398	chr20	34278204	34279203	0.000346172	XM_371488	chr2	29271362	29272361	0.000606274	NM_016226	chr12	109351500	109352499	0.00190332
NM_003503	chr1	91437544	91438543	0.00532031	NM_000655	chr1	166867912	166868911	0.000426253	NM_178562	chr7	128337971	128338970	0.000624393	NM_001383	chr17	2139298	2140297	0.00186791
NM_003041	chr16	31529800	31530799	0.00523855	NM_033016	chr22	37879682	37880681	0.000378569	NM_153023	chr13	22532188	22533187	0.000638999	NM_004215	chr8	110508177	110509176	0.00188594
NM_024036	chr11	66399634	66400633	0.00536766	NM_004065	chrX	138571905	138572904	0.000404377	NM_032043	chr17	60414876	60415875	0.000622582	NM_022139	chr20	3638746	3639745	0.00186443
NM_002912	chr6	111850188	111851187	0.00539918	NM_016237	chr12	120201881	120202880	0.000373288	NM_017905	chr13	112092692	112093691	0.000622582	NM_133259	chr2	44197379	44198378	0.00184384
NM_000391	chr11	6604662	6605661	0.00515688	NM_173596	chr12	54909419	54910418	0.000374923	NM_198177	chr3	69847800	69848799	0.000625559	NM_001369	chr5	13997027	13998026	0.00182047
NM_001312	chr14	103911892	103912891	0.0052768	XM_041018	chr9	74855878	74856877	0.000386181	NM_015680	chr2	220244024	220245023	0.000640953	NM_198467	chr7	76937112	76938111	0.0019342
NM_001493	chrX	152132470	152133469	0.00550495	XM_371832	chr6	71131073	71132072	0.000349524	NM_021088	chr2	95315247	95316246	0.000615889	XM_087141	chr2	202847808	202848807	0.00156809
NM_005528	chr11	63773749	63774748	0.00553293	NM_006061	chr6	49758625	49759624	0.000382895	XM_373916	chr20	55989696	55990695	0.000605378	NM_152777	chr14	92452984	92453983	0.00176274
NM_019113	chr19	53949929	53950928	0.00518994	NM_015397	chr9	34116471	34117470	0.000372761	NM_002976	chr2	167545722	167546721	0.000665619	NM_003953	chr1	164877700	164878699	0.00185878
XM_291202	chr7	56985468	56986467	0.006185	XM_371852	chr6	150720460	150721459	0.000333177	NM_153346	chrX	17600125	17601124	0.000657707	NM_012326	chr2	27167359	27168358	0.00191706
NM_174934	chr11	117560887	117561886	0.00545197	XM_051143	chr12	62523519	62524518	0.000404377	NM_004184	chr14	98831688	98832687	0.000626878	NM_033260	chr6	1256653	1257652	0.0018716
NM_022445	chr7	143924569	143925568	0.005469	NM_000750	chr15	76649100	76650099	0.000312754	NM_178813	chrX	117783339	117784338	0.000642621	XM_051699	chr14	51008438	51009437	0.00204792
NM_005668	chr5	100314886	100315885	0.00526234	NM_012067	chr1	19084904	19085903	0.000346172	NM_000535	chr7	5792744	5793743	0.000652223	NM_018494	chr11	796017	797016	0.0019498
NM_002730	chr19	14089261	14090260	0.00553039	NM_002203	chr5	52300369	52301368	0.000343192	NM_018489	chr1	152748821	152749820	0.000638999	NM_022552	chr2	25539019	25540018	0.00182614
NM_080752	chr20	45170994	45171993	0.0055004	XM_372794	chr1	147001519	147002518	0.000357582	NM_144678	chr17	18075993	18076992	0.000682934	NM_017837	chr1	26718472	26719471	0.00185878
NM_153343	chr4	185834692	185835691	0.00564133	NM_000295	chr14	92844869	92845868	0.000297449	NM_024582	chr4	126870048	126871047	0.000676284	NM_006562	chr10	102653047	102654046	0.00188268
XM_292810	chr19	11610892	11611891	0.00557555	NM_003264	chr4	155182352	155183351	0.000317289	NM_014175	chr8	55097042	55098041	0.000663016	NM_032520	chr16	1341243	1342242	0.00168353
XM_208746	chr14	75833177	75834176	0.00573907	NM_015161	chr16	18779170	18780169	0.000354014	NM_000091	chr2	228231121	228232120	0.000635553	NM_006397	chr19	12777703	12778702	0.00176274
NM_032853	chr19	1305306	1306305	0.00559009	NM_000185	chr22	19452243	19453242	0.000325145	NM_020764	chr16	2186147	2187146	0.000655539	NM_001723	chr6	56554224	56555223	0.000497378
NM_006386	chr22	37145058	37146057	0.00563576	NM_006165	chr11	129300256	129301255	0.000376624	NM_031423	chr1	160478399	160479398	0.000636911	NM_173491	chr5	157150951	157151950	0.00182047
NM_017849	chr2	96416225	96417224	0.00572244	NM_019060	chr1	149702861	149703860	0.00038958	NM_003223	chr16	4323003	4324002	0.000710077	NM_013330	chr1	166524278	166525277	0.00186791
NM_173669	chr5	17269594	17270593	0.00579858	NM_000603	chr7	150079147	150080146	0.000370769	NM_002481	chr1	199605394	199606393	0.000638999	NM_018239	chr10	71486672	71487671	0.00163876
NM_000697	chr17	7099250	7100249	0.00573232	NM_001151	chr4	186759545	186760544	0.000339017	XM_370684	chr12	17034272	17035271	0.000656353	NM_003913	chr6	3965852	3966851	0.00165283
NM_175733	chr11	7236787	7237786	0.00567712	XM_374010	chr2	130784953	130785952	0.000356408	NM_006111	chr18	45591960	45592959	0.000662733	NM_002616	chr17	8256016	8257015	0.00194446
NM_005909	chr5	71486492	71487491	0.0058705	NM_054114	chr6	159375170	159376169	0.000584159	NM_025042	chr7	73358019	73359018	0.000638999	XM_352750	chr8	121237957	121238956	0.00172021
NM_021203	chr3	134844866	134845865	0.00588868	NM_130795	chr9	111639053	111640052	0.000283011	NM_174889	chr5	60256202	60257201	0.000690243	NM_002898	chr12	55201226	55202225	0.00173334
XM_374525	chr7	129262663	129263662	0.00587174	NM_000493	chr6	116492554	116493553	0.000404377	NM_004667	chr15	26127494	26128493	0.000656866	NM_015342	chr5	64874308	64875307	0.00174895
NM_002493	chr9	32562866	32563865	0.00586596	NM_000840	chr7	85884560	85885559	0.000276086	NM_015381	chr22	47096797	47097796	0.000708398	NM_018139	chr14	48090877	48091876	0.00156809
NM_007067	chr17	48339994	48340993	0.00582705	NM_003277	chr22	17887114	17888113	0.000327439	NM_015590	chr1	153787758	153788757	0.000709164	NM_153836	chr2	101625155	101626154	0.00172936
NM_002065	chr1	179600422	179601421	0.0058839	NM_004948	chr18	26994506	26995505	0.000276086	NM_145204	chr15	70125727	70126726	0.000685682	NM_014771	chr16	30808996	30809995	0.00114257
NM_030929	chr10	102485486	102486485	0.00579858	NM_004544	chr2	241285221	241286220	0.000322172	NM_005437	chr10	50916261	50917260	0.000671385	NM_020336	chr20	37786192	37787191	0.00192686
NM_080671	chr2	224118372	224119371	0.00595495	NM_004613	chr20	37478775	37479774	0.000338108	NM_015362	chr17	7355409	7356408	0.000713466	NM_052877	chr1	43268453	43269452	0.00186443
NM_170685	chr17	48399717	48400716	0.00585482	XM_372653	chr17	4814794	4815793	0.000330842	NM_173475	chr16	20877933	20878932	0.000684161	NM_182616	chr15	88185652	88186651	0.00163876
NM_152912	chr13	25822445	25823444	0.0059173	XM_106386	chr4	15221699	15222698	0.000304594	NM_002392	chr12	67487531	67488530	0.000663779	NM_012075	chr16	128559	129558	0.00179371
NM_002048	chr9	85018923	85019922	0.00590221	NM_000729	chr3	42267536	42268535	0.000283011	XM_045421	chr20	3315988	3316987	0.000665114	NM_018670	chr15	88024009	88025008	0.00188268
NM_022487	chr10	15000138	15001137	0.00597862	NM_006215	chr14	93017138	93018137	0.000317718	NM_005975	chr20	62894781	62895780	0.000743009	XM_372700	chr18	75476891	75477890	0.00185444
NM_006074	chr11	5674475	5675474	0.00609321	NM_032369	chr12	109541930	109542929	0.000418494	NM_002748	chr15	50026758	50027757	0.000661791	NM_001761	chr16	2418646	2419645	0.00175423
NM_014761	chr16	71704782	71705781	0.00594586	NM_012120	chr6	47492065	47493064	0.000324997	NM_025157	chr12	119069573	119070572	0.000666742	XM_371409	chr21	19151227	19152226	0.00188268
NM_002958	chr3	135290207	135291206	0.00590165	NM_020789	chr1	157129912	157130911	0.00029116	NM_001885	chr11	111321240	111322239	0.000724439	NM_152900	chr1	113231684	113232683	0.00178683
NM_002629	chr10	98849806	98850805	0.0060194	NM_015371	chr22	22671512	22672511	0.000365255	NM_025202	chr2	233699785	233700784	0.000766411	NM_031461	chr8	75946013	75947012	0.00174079
NM_005965	chr3	124871111	124872110	0.00471801	XM_373733	chr17	41411245	41412244	0.000386181	NM_014617	chr2	209230631	209231630	0.000743009	XM_372536	chr14	103641000	103641999	0.0017265
NM_020117	chr5	145590414	145591413	0.00585482	XM_007966	chr16	35345596	35346595	0.000312754	NM_024508	chr3	112633879	112634878	0.000722524	XM_371576	chr2	158384530	158385529	0.00182047
NM_006796	chr18	12366944	12367943	0.00607115	NM_007363	chrX	69369564	69370563	0.000333177	NM_005513	chr3	121789571	121790570	0.000740601	NM_145061	chr13	19548410	19549409	0.00163876
NM_003616	chr14	37572767	37573766	0.00589382	NM_017763	chr17	56967558	56968557	0.000346172	NM_000065	chr5	41258898	41259897	0.000705459	NM_001813	chr4	104578086	104579085	0.00168353
NM_139283	chr12	109432649	109433648	0.00613103	XM_291334	chrX	101303354	101304353	0.000322172	NM_152575	chr9	111755400	111756399	0.000712416	NM_002162	chr19	10311027	10312026	0.00174079
NM_152399	chr4	123143970	123144969	0.00594317	XM_291716	chr10	124433582	124434581	0.000232871	NM_002389	chr1	205008399	205009398	0.000656866	NM_001264	chr6	31194165	31195164	0.00165283
NM_016247	chr3	102360020	102361019	0.00584974	XM_211447	chr19	42184097	42185096	0.000528523	NM_153039	chr3	171034472	171035471	0.000686918	NM_025083	chr15	72703871	72704870	0.00174895
XM_290645	chr15	80054002	80055001	0.00592274	XM_062598	chr12	53900377	53901376	8.17e-05	NM_019053	chr10	94272158	94273157	0.000620538	NM_000407	chr22	18084636	18085635	0.00176652
NM_021049	chrX	149903757	149904756	0.00532643	XM_092019	chr19	45246243	45247242	0.000312754	NM_017527	chr8	143843849	143844848	0.000713025	NM_133339	chr5	68682519	68683518	0.00165283
NM_153456	chr13	94440395	94441394	0.00608123	XM_372505	chr14	18601324	18602323	0.000404377	NM_017853	chr16	71903491	71904490	0.000790798	NM_002965	chr1	150546183	150547182	0.00173925
NM_001831	chr8	27490484	27491483	0.0060256	XM_071793	chr14	43355837	43356836	0.000192787	NM_024316	chr19	59354956	59355955	0.000682934	NM_002165	chr20	30937403	30938402	0.130578
NM_003250	chr17	38593327	38594326	0.113276	NM_015983	chr7	43705774	43706773	0.00030173	XM_065899	chr2	64549107	64550106	0.000691283	NM_018445	chr15	99552690	99553689	0.00156809
NM_005064	chr17	34490255	34491254	0.00634438	NM_005098	chr8	72806358	72807357	0.000300901	XM_167152	chr6	28237637	28238636	0.00073208	NM_005910	chr17	44446564	44447563	0.00169935
NM_152382	chr2	201022702	201023701	0.0061956	NM_152473	chr19	58208697	58209696	0.000308847	NM_002686	chr17	38198675	38199674	0.000710077	NM_003571	chr3	134439000	134439999	0.0017144
XM_373871	chr1	158625863	158626862	0.00655792	NM_025076	chr2	106376437	106377436	0.000276086	NM_001818	chr10	5192101	5193100	0.000712416	XM_166203	chr11	57084777	57085776	0.00156809
NM_138387	chr17	42622584	42623583	0.0060019	XM_372774	chr1	27483014	27484013	0.000528523	XM_370754	chr14	22015351	22016350	0.000716116	NM_000740	chr1	236923293	236924292	0.00167697
NM_000088	chr17	48753315	48754314	0.00635915	NM_003759	chr4	72670323	72671322	0.000300901	NM_002524	chr1	114558415	114559414	0.000730665	NM_005872	chr1	114422687	114423686	0.00166106
NM_032855	chr19	16105139	16106138	0.00615766	NM_016615	chr12	241963	242962	0.000319688	NM_014283	chr1	169740166	169741165	0.000748132	NM_003946	chr16	66983293	66984292	0.00162116
NM_018943	chr22	16966973	16967972	0.00640927	NM_144770	chr21	14509623	14510622	0.000315187	NM_031454	chr22	48820737	48821736	0.000679741	NM_024658	chr14	22647952	22648951	0.00167854
XM_352677	chr7	137102060	137103059	0.00644572	XM_370693	chr12	49879631	49880630	0.000276086	NM_018713	chr1	217148363	217149362	0.000744129	NM_139318	chr14	61501696	61502695	0.00182907
NM_024816	chr16	28974410	28975409	0.00637082	NM_032587	chr5	40886099	40887098	0.00029116	NM_002885	chr1	21465075	21466074	0.000671385	NM_153254	chr1	1014952	1015951	0.00156809
NM_015640	chr1	67265677	67266676	0.00636179	NM_022911	chr3	48633217	48634216	0.000327439	NM_001510	chr4	93683503	93684502	0.000702952	NM_005448	chrX	49569891	49570890	0.00165885
NM_014836	chr10	62048379	62049378	0.00638465	XM_373076	chr5	17653934	17654933	0.000361757	XM_295205	chr7	130027681	130028680	0.000759764	NM_020796	chr5	115986420	115987419	0.00168353
NM_058166	chr11	5580949	5581948	0.00660914	NM_145068	chr17	3667580	3668579	0.000357582	NM_016930	chr4	4608032	4609031	0.000728231	NM_014550	chr22	36158341	36159340	0.00163335
NM_030932	chr13	58385044	58386043	0.00603822	NM_130388	chrX	62481781	62482780	0.000404377	NM_021636	chr1	199460422	199461421	0.000752264	NM_006029	chr14	72170691	72171690	0.00173053
NM_032792	chr19	63722479	63723478	0.00649035	XM_027162	chr1	50262811	50263810	0.000285576	NM_152713	chr11	124999705	125000704	0.000718823	NM_006021	chr13	48453816	48454815	0.00192686
XM_373988	chr2	69668755	69669754	0.0064227	NM_021240	chr9	966265	967264	0.000319688	NM_024753	chr2	167012597	167013596	0.00072386	NM_014742	chr20	31441840	31442839	0.0016429
NM_052873	chr14	74441462	74442461	0.00633404	NM_173362	chr5	95061215	95062214	0.000276086	NM_183001	chr1	152159703	152160702	0.000717832	NM_003460	chr16	21189121	21190120	0.00156809
NM_001690	chr3	114786113	114787112	0.00653896	XM_208809	chr15	80270259	80271258	0.000286913	NM_002098	chr6	42209512	42210511	0.000650439	NM_152467	chr17	40366523	40367522	0.00165283
NM_004708	chr19	37763247	37764246	0.00647967	NM_021248	chr20	45565456	45566455	0.000239852	NM_022054	chr14	88517450	88518449	0.000671385	NM_002295	chr19	23736954	23737953	0.00156809
NM_015117	chr8	144728440	144729439	0.00645853	NM_153338	chr17	4670154	4671153	0.000327439	NM_032439	chr10	60280269	60281268	0.000735133	XM_027658	chr6	159559588	159560587	0.00165675
XM_117266	chr2	207710795	207711794	0.00615766	NM_020203	chr4	89213548	89214547	0.000192787	NM_018378	chr16	66969346	66970345	0.000745959	NM_152702	chr9	18815437	18816436	0.00168353
NM_144965	chr9	125853691	125854690	0.00603822	XM_208443	chrX	100963341	100964340	0.000312754	NM_000961	chr20	48869829	48870828	0.000744593	NM_139175	chr7	121893392	121894391	0.00168899
NM_003218	chr8	73970365	73971364	0.0065831	NM_003037	chr1	157833361	157834360	0.000434544	NM_001614	chr17	80179627	80180626	0.00068224	NM_020817	chr3	115096061	115097060	0.0021012
NM_000530	chr1	158496230	158497229	0.00639873	XM_292093	chr12	21062747	21063746	0.000528523	NM_006564	chr3	45944868	45945867	0.000764822	NM_033378	chr19	54226243	54227242	0.00161205
XM_167336	chr7	31335591	31336590	0.00659011	XM_171578	chr12	53926640	53927639	5.57e-05	XM_029741	chr20	40680581	40681580	0.000710077	NM_000797	chr11	626838	627837	0.0016519
NM_001278	chr10	101653639	101654638	0.00671726	NM_000894	chr19	54211487	54212486	0.000261942	NM_133455	chr22	27925700	27926699	0.000761744	NM_006694	chr1	151166943	151167942	0.00162596
NM_002170	chr9	21398450	21399449	0.00675361	NM_198696	chr21	44834545	44835544	0.000286782	NM_018974	chr6	167613392	167614391	0.000753608	XM_171054	chr3	33232975	33233974	0.0016622
NM_006476	chr11	117808820	117809819	0.00647967	XM_373210	chr7	143162355	143163354	0.000239852	XM_295270	chrX	132788487	132789486	0.000755658	NM_152706	chr7	88036749	88037748	0.00160258
XM_371115	chr18	35167343	35168342	0.00704225	NM_020659	chr19	59617767	59618766	0.000273008	NM_003186	chr11	116606985	116607984	0.000745067	NM_021244	chr6	90117291	90118290	0.0016658
NM_174887	chr17	26807762	26808761	0.0067154	NM_173470	chrX	133761485	133762484	0.000276086	XM_374721	chr7	38114831	38115830	0.000769071	NM_015008	chr3	130728046	130729045	0.00156809
NM_007118	chr5	14195985	14196984	0.00676285	NM_014625	chr1	176773012	176774011	0.000404377	NM_170745	chr6	25834469	25835468	0.00076499	XM_372213	chrX	48541025	48542024	0.00152708
NM_153223	chr5	122834954	122835953	0.00724185	NM_032135	chr14	42966223	42967222	0.000225555	NM_030761	chr1	21938785	21939784	0.000714685	NM_003951	chrX	128178971	128179970	0.00156809
NM_001450	chr2	105636781	105637780	0.00665848	NM_015613	chr10	85665494	85666493	0.000246933	NM_000261	chr1	168860889	168861888	0.000762518	NM_000189	chr2	75035100	75036099	0.00156809
NM_152415	chr8	17114071	17115070	0.00672024	XM_293416	chrX	50278270	50279269	0.000404377	NM_018463	chr12	2791349	2792348	0.000752264	NM_006361	chr17	47280423	47281422	0.00145227
NM_005450	chr17	55145214	55146213	0.00659011	NM_015881	chr11	11994767	11995766	0.000272031	NM_025054	chr8	67629140	67630139	0.000679741	NM_153329	chr19	54647539	54648538	0.00167396
NM_032810	chr10	89242206	89243205	0.00677652	NM_016161	chr3	139171816	139172815	0.000262686	XM_372751	chr19	61446525	61447524	0.000732498	NM_024751	chr4	107088084	107089083	0.00160674
NM_017567	chr2	71269277	71270276	0.00688206	NM_030806	chr1	181594873	181595872	0.000256508	NM_005935	chr4	88385836	88386835	0.000799919	XM_370927	chr16	1956159	1957158	0.00152958
NM_016614	chr6	24774907	24775906	0.00662037	NM_003655	chr17	78513050	78514049	0.000276086	NM_001659	chr12	47637277	47638276	0.000748776	NM_006176	chr11	124146695	124147694	0.00164755
NM_032682	chr3	71512785	71513784	0.00733255	NM_017434	chr15	43137549	43138548	0.00033622	NM_032888	chr9	112293186	112294185	0.0007614	NM_152264	chr11	47392437	47393436	0.00162346
NM_001425	chr19	53519753	53520752	0.0069771	NM_006528	chr7	93131945	93132944	0.000277965	NM_020124	chr9	27513613	27514612	0.000790798	NM_003171	chr10	70283905	70284904	0.00156809
NM_024659	chr2	145203775	145204774	0.00657722	NM_012352	chr17	3306705	3307704	0.000283011	NM_032583	chr16	48046749	48047748	0.000786122	NM_052935	chr17	40365346	40366345	0.0019854
NM_003494	chr2	71654599	71655598	0.00685416	NM_182495	chr11	114086153	114087152	0.00033622	NM_003732	chr5	139955057	139956056	0.000866233	NM_005257	chr18	18000704	18001703	0.00165885
NM_006335	chr1	199212189	199213188	0.00685416	NM_032886	chr11	66169723	66170722	0.000222001	NM_138292	chr11	107694855	107695854	0.000780917	NM_024761	chr9	27519508	27520507	0.00168353
NM_017945	chr3	113601102	113602101	0.0075202	XM_371082	chr17	78721589	78722588	0.000248613	XM_291862	chr11	56184978	56185977	0.000767818	NM_014441	chr19	56319234	56320233	0.00165885
NM_021640	chr12	51979056	51980055	0.00722769	XM_373579	chr13	112007466	112008465	0.00030653	XM_033853	chrX	46976477	46977476	0.000790798	NM_174882	chr19	6414089	6415088	0.0015437
NM_025130	chr10	70323963	70324962	0.0065831	NM_005797	chr11	117672501	117673500	0.000192787	XM_373433	chr19	13925649	13926648	0.000772961	NM_004339	chr21	45149654	45150653	0.00160674
XM_373890	chr1	221343113	221344112	0.00760847	XM_293405	chrX	110089525	110090524	0.000265018	NM_003985	chr17	7486018	7487017	0.000842662	NM_152904	chr17	20161272	20162271	0.00163594
NM_001092	chr17	996790	997789	0.00688118	XM_294473	chr8	57550222	57551221	0.000268377	NM_000668	chr4	100700637	100701636	0.000820957	NM_031448	chr19	34897969	34898968	0.00156809
NM_080662	chr19	7459605	7460604	0.00698075	XM_208778	chr15	71450623	71451622	0.00093387	NM_173515	chr6	154862479	154863478	0.000749245	NM_020416	chr4	6538570	6539569	0.00160674
NM_017755	chr5	6685842	6686841	0.00692935	XM_372611	chr16	20688546	20689545	0.000245609	NM_005461	chr20	40002997	40003996	0.000808368	NM_013363	chr3	143928647	143929646	0.00153466
NM_006945	chr1	150259597	150260596	0.00645633	NM_004244	chr12	7546128	7547127	0.000265018	XM_372649	chr16	89244421	89245420	0.0007816	NM_003979	chr12	12934284	12935283	0.0016113
NM_032572	chr14	19499840	19500839	0.00705719	NM_004949	chr18	26934048	26935047	0.000237886	NM_006000	chr2	220320860	220321859	0.000804691	XM_085138	chr14	55374313	55375312	0.00140864
NM_032936	chr7	77039479	77040478	0.00701302	XM_045787	chr12	118838902	118839901	0.000242756	NM_152595	chr15	32109630	32110629	0.000847091	NM_005169	chr11	71681213	71682212	0.00162228
NM_133650	chr6	152531292	152532291	0.00724185	NM_172006	chr20	45018787	45019786	0.000244347	XM_370657	chr11	111668661	111669660	0.000875954	NM_022445	chr7	143924569	143925568	0.00147261
NM_002853	chr5	34960981	34961980	0.00694956	NM_000747	chr17	7548272	7549271	0.000241997	XM_007651	chr15	42869898	42870897	0.000812133	XM_088140	chr7	148214859	148215858	0.00151916
NM_001110	chr15	56757933	56758932	0.00698805	NM_032501	chr20	25034316	25035315	0.000246933	NM_175834	chr12	51514043	51515042	0.000770195	NM_014226	chr14	100761268	100762267	0.0017265
XM_291312	chrX	134668279	134669278	0.00763926	NM_004588	chr11	117584724	117585723	0.000246396	NM_017911	chr22	43981595	43982594	0.000818626	NM_015433	chr12	56451951	56452950	0.0015798
NM_015358	chr21	36612184	36613183	0.00700482	NM_145304	chr7	147678699	147679698	0.000137477	NM_004354	chr4	78536088	78537087	0.000763946	NM_003204	chr17	46599606	46600605	0.00147717
NM_032140	chr16	67529135	67530134	0.00702935	NM_018100	chr6	52331191	52332190	0.000232871	NM_019028	chr11	19102314	19103313	0.000814167	NM_021923	chr4	995074	996073	0.00156809
NM_012390	chr4	71541339	71542338	0.00815432	XM_373607	chr14	99095792	99096791	0.000213961	NM_016437	chr17	41183777	41184776	0.000875954	NM_018645	chr2	239435234	239436233	0.00156809
NM_014080	chr15	43122115	43123114	0.00685416	NM_013959	chr8	32561452	32562451	0.000192787	NM_000733	chr11	117712213	117713212	0.000815432	NM_012308	chr11	66661976	66662975	0.00154322
NM_001683	chr3	10724416	10725415	0.00745479	NM_000948	chr6	22405409	22406408	0.000192787	NM_144996	chr3	95019170	95020169	0.000783593	NM_152772	chr12	105198349	105199348	0.00168899
NM_144577	chr19	53516703	53517702	0.00717802	XM_371842	chr6	105450449	105451448	0.000244347	NM_014403	chr9	126055196	126056195	0.000807278	XM_371620	chr3	15391956	15392955	0.00150119
NM_004818	chr12	47531938	47532937	0.00730386	XM_031357	chr18	8771387	8772386	0.000223675	NM_005321	chr6	26263839	26264838	0.000752264	NM_024738	chr12	115587516	115588515	0.00158475
NM_020242	chr3	44763178	44764177	0.00716617	XM_370608	chr11	6731679	6732678	0.000252958	NM_013399	chr16	4564849	4565848	0.000836676	XM_371808	chr6	31010032	31011031	0.00145227
NM_021939	chr17	40341432	40342431	0.00741116	NM_005330	chr11	5490843	5491842	0.000146866	NM_019103	chr22	28487229	28488228	0.000939382	NM_020815	chr4	134528592	134529591	0.00150235
XM_374075	chr4	2847083	2848082	0.00753223	NM_018702	chr10	1733370	1734369	0.000249795	NM_014802	chr12	22588420	22589419	0.000839868	XM_113825	chr15	42684842	42685841	0.00151616
XM_018399	chr13	51012223	51013222	0.008021	NM_032452	chr14	22037880	22038879	0.000192787	XM_290351	chr3	99696541	99697540	0.000819851	NM_020439	chr1	206835752	206836751	0.00151023
NM_020963	chr1	112515071	112516070	0.00739509	XM_374216	chr7	62806943	62807942	0.000217913	NM_005456	chr11	45870796	45871795	0.000875954	NM_003601	chr4	145011560	145012559	0.00145569
NM_002192	chr7	41483186	41484185	0.00746853	NM_022052	chrX	101119610	101120609	0.000246933	NM_020845	chr12	121997655	121998654	0.000829877	NM_007107	chr3	157593549	157594548	0.00156809
XM_372454	chr12	36761386	36762385	0.00722769	XM_370701	chr12	86929155	86930154	0.000131208	NM_002403	chr1	16688144	16689143	0.000892127	XM_370689	chr12	39221930	39222929	0.00142654
NM_007193	chr4	169708897	169709896	0.00784098	XM_374083	chr4	109554217	109555216	0.000192787	NM_002229	chr19	12762611	12763610	0.000892127	NM_002518	chr2	101057314	101058313	0.00150611
NM_032155	chr22	41903056	41904055	0.00685416	NM_138283	chr20	23414623	23415622	0.000222001	NM_020706	chr21	32024359	32025358	0.000834185	NM_014236	chr1	228411275	228412274	0.00150291
NM_014619	chr11	119919409	119920408	0.00737698	NM_007128	chr22	20923059	20924058	0.000239852	NM_005056	chr12	368682	369681	0.000809179	XM_371405	chr20	63637208	63638207	0.0014406
NM_032888	chr9	112293186	112294185	0.00720465	XM_371820	chr6	42157270	42158269	0.000241997	NM_001773	chr1	205168112	205169111	0.000790798	NM_004582	chr1	75673780	75674779	0.00145732
XM_291981	chr11	6848137	6849136	0.00700823	XM_372329	chr10	120053145	120054144	0.000192787	NM_002305	chr22	36313973	36314972	0.000819851	NM_004568	chr6	2916679	2917678	0.00150119
NM_002247	chr10	78741931	78742930	0.00750859	NM_001609	chr10	124339614	124340613	0.000192787	NM_182580	chr1	109334729	109335728	0.000842662	NM_006783	chr13	18604066	18605065	0.00148858
XM_373892	chr1	223748380	223749379	0.00756653	NM_000207	chr11	2146434	2147433	0.000210483	NM_001042	chr17	7384903	7385902	0.000807626	NM_153364	chr12	98543306	98544305	0.00140864
NM_014500	chrX	134284578	134285577	0.00743746	NM_153325	chr20	62652	63651	0.000146866	NM_033090	chr2	11703858	11704857	0.000803375	NM_153764	chr11	128274620	128275619	0.00156809
NM_198722	chr3	49715835	49716834	0.00727366	NM_004667	chr15	26127494	26128493	0.000192787	NM_002500	chr2	182747613	182748612	0.000965371	NM_025049	chr15	62832070	62833069	0.00156809
NM_006496	chr1	109389223	109390222	0.00736908	NM_000939	chr2	25365794	25366793	0.000256508	NM_198963	chr2	39077319	39078318	0.000804691	NM_015107	chrX	53036986	53037985	0.0016622
NM_001229	chr1	15213438	15214437	0.00788079	NM_145309	chr11	71517010	71518009	0.000204909	NM_178530	chr2	243259163	243260162	0.000757143	NM_007029	chr8	80572388	80573387	0.00153247
NM_001790	chr5	137743421	137744420	0.00760847	NM_032447	chr19	8120430	8121429	0.000214324	NM_024587	chr1	44553221	44554220	0.000848294	NM_024952	chr14	89570337	89571336	0.00129449
NM_032576	chrY	20648821	20649820	0.00725398	NM_000074	chrX	134435225	134436224	0.000222538	NM_022895	chr12	119865943	119866942	0.000833197	XM_290972	chr22	27602654	27603653	0.00156809
NM_003096	chr2	70495106	70496105	0.00746853	NM_016113	chr17	16518755	16519754	0.000206995	NM_145268	chr7	129400001	129401000	0.000848858	NM_054013	chr5	179340131	179341130	0.00153634
NM_053049	chr10	5368985	5369984	0.0075393	NM_004062	chr16	66728757	66729756	0.000192787	NM_021198	chr2	219466319	219467318	0.00102736	XM_059987	chr9	90912380	90913379	0.00140169
NM_032266	chr2	27776365	27777364	0.008021	NM_001942	chr18	27149340	27150339	0.000192787	NM_018977	chrX	69230778	69231777	0.000858536	NM_021090	chr22	28603062	28604061	0.00151023
NM_002365	chrX	29609280	29610279	0.00845971	NM_000363	chr19	60363544	60364543	0.000218513	NM_144724	chr5	68726225	68727224	0.000843683	NM_180990	chr17	74671687	74672686	0.00143156
NM_000670	chr4	100523944	100524943	0.00727366	XM_030896	chr19	57468828	57469827	0.000160572	NM_020726	chr5	65033208	65034207	0.000846229	NM_175071	chr9	33014810	33015809	0.00144283
NM_007126	chr9	35062327	35063326	0.00764446	NM_079420	chr2	211382120	211383119	0.000137477	NM_003632	chr17	41207098	41208097	0.000834185	XM_291569	chr1	156988308	156989307	0.00151507
NM_006569	chr2	27316204	27317203	0.00772914	NM_175881	chr15	73731442	73732441	0.000204131	NM_182495	chr11	114086153	114087152	0.000855271	NM_006169	chr11	113703742	113704741	0.00162116
NM_033542	chr20	44676504	44677503	0.00796757	NM_004626	chr11	75643853	75644852	0.000195986	XM_373125	chr6	31298762	31299761	0.000836676	NM_003902	chr1	77867063	77868062	0.00151023
NM_006105	chr12	46438828	46439827	0.00727366	NM_016374	chr1	232532349	232533348	0.214578	NM_052952	chr2	189857074	189858073	0.000852279	NM_152643	chr10	134493358	134494357	0.00150455
NM_015151	chr21	46734308	46735307	0.00760847	XM_374711	chr7	2942242	2943241	0.000175256	XM_089281	chr1	167301927	167302926	0.000840906	XM_373522	chr12	7162179	7163178	0.00136669
NM_152644	chr10	124179153	124180152	0.00770411	XM_373502	chr11	63623823	63624822	0.000164014	NM_018222	chr11	12362342	12363341	0.000886082	NM_001692	chr2	71136870	71137869	0.00146623
NM_025104	chr17	43260442	43261441	0.16177	XM_373903	chr20	1795085	1796084	0.000192787	NM_001572	chr11	605934	606933	0.000905245	NM_000574	chr1	204577862	204578861	0.00151152
NM_016479	chr3	48501974	48502973	0.00792984	NM_138389	chr4	38766499	38767498	0.000201408	NM_000178	chr20	34258980	34259979	0.000875954	NM_139072	chr2	230781499	230782498	0.00143624
NM_033056	chr10	55905354	55906353	0.00824935	NM_015510	chr17	21191597	21192596	0.000183302	NM_005091	chr19	51217863	51218862	0.000870245	NM_032492	chr3	9906592	9907591	0.00140348
NM_017571	chr2	55621289	55622288	0.008021	NM_003490	chr22	31778610	31779609	0.000156196	NM_017640	chr6	25647554	25648553	0.000868264	XM_293903	chr5	167936395	167937394	0.00148858
NM_003884	chr3	20055829	20056828	0.00780775	NM_018140	chr5	664426	665425	0.000192787	NM_007186	chr20	34757880	34758879	0.000722524	NM_018155	chr3	141980869	141981868	0.00135532
NM_000166	chrX	69301199	69302198	0.00830742	NM_000922	chr11	14628941	14629940	0.000192787	XM_294261	chr7	150294023	150295022	0.000842662	NM_014620	chr12	52696260	52697259	0.00152424
NM_006404	chr20	34474717	34475716	0.00781163	NM_001708	chr7	127969513	127970512	0.000183467	NM_007028	chr6	30186786	30187785	0.000842662	NM_014397	chr9	122395554	122396553	0.00156809
NM_020824	chr10	25016303	25017302	0.0079032	NM_152904	chr17	20161272	20162271	0.000220498	XM_059140	chr1	40126202	40127201	0.000870245	NM_031933	chr5	137495196	137496195	0.00168353
NM_012070	chr20	3445977	3446976	0.00798666	NM_016429	chr17	46589482	46590481	0.000192787	NM_016360	chr17	62150927	62151926	0.000828042	NM_024548	chr3	102763696	102764695	0.00145227
NM_022166	chr16	17530760	17531759	0.00816038	NM_080617	chr20	55264685	55265684	0.000188898	NM_173832	chr8	144433660	144434659	0.000856702	NM_001531	chr1	178241821	178242820	0.00146623
NM_024312	chr12	100726789	100727788	0.00822998	NM_144687	chr19	59019160	59020159	0.000167406	NM_153215	chr3	50274831	50275830	0.000836676	NM_021954	chr13	18515127	18516126	0.00146196
NM_004108	chr9	133211284	133212283	0.00888285	NM_015322	chr15	66284910	66285909	0.000187797	NM_032870	chr6	99918437	99919436	0.00107818	NM_015901	chr10	74214194	74215193	0.00140169
NM_022443	chr3	159609192	159610191	0.00805069	XM_209563	chr3	128232184	128233183	0.000223675	NM_016161	chr3	139171816	139172815	0.000875954	NM_152378	chr1	158878037	158879036	0.00132486
NM_018324	chr10	15089214	15090213	0.00824176	NM_006903	chr4	106853741	106854740	0.00017666	NM_016633	chr16	31574582	31575581	0.000884482	NM_024701	chr10	5712241	5713240	0.00144678
NM_021825	chr11	82723434	82724433	0.00816904	XM_062872	chr13	101239565	101240564	0.000192787	NM_020859	chr4	77813949	77814948	0.000875954	NM_006112	chr1	39617154	39618153	0.00142654
NM_006053	chr11	67581123	67582122	0.00811967	NM_024955	chr22	35145829	35146828	0.000167406	NM_014338	chr22	30348677	30349676	0.00090283	NM_016582	chr11	60494317	60495316	0.00132867
NM_020396	chr15	50120728	50121727	0.00821605	XM_370679	chr12	10053794	10054793	0.000192787	NM_145759	chr1	208598396	208599395	0.000896512	NM_006347	chr1	42536637	42537636	0.0013127
NM_032947	chr5	150185319	150186318	0.00845971	NM_015069	chr16	49542506	49543505	0.000123366	NM_052901	chr9	126236162	126237161	0.000836676	NM_178460	chr20	1533043	1534042	0.00149328
NM_003352	chr2	203305536	203306535	0.00803471	NM_013275	chr16	89300437	89301436	0.000183302	NM_002704	chr4	75319858	75320857	0.00092167	NM_020341	chr20	9814389	9815388	0.00146623
NM_033089	chr20	272500	273499	0.00806407	NM_024719	chr13	111966138	111967137	0.000152058	NM_002606	chr21	42967184	42968183	0.000890567	NM_019002	chr2	67598286	67599285	0.00143394
NM_006077	chr10	73730172	73731171	0.00799395	NM_020227	chr5	23567524	23568523	0.000192787	NM_006929	chr6	32030076	32031075	0.000850419	NM_198587	chr4	3374824	3375823	0.00134811
XM_032542	chr2	132460551	132461550	0.00840161	NM_138791	chr14	75879140	75880139	0.000225555	NM_024675	chr16	23618919	23619918	0.000939382	NM_000979	chr19	53814184	53815183	0.00135532
NM_005067	chr3	151801553	151802552	0.00854559	NM_194439	chr4	1096879	1097878	0.000215768	NM_021969	chr1	26844840	26845839	0.000965371	NM_006838	chr12	94369065	94370064	0.00132867
NM_000404	chr3	33110162	33111161	0.00851107	NM_014978	chr10	106064747	106065746	0.000239852	NM_015670	chr17	7665058	7666057	0.000976641	NM_004557	chr6	32263008	32264007	0.00134531
NM_004518	chr20	62830041	62831040	0.00845971	XM_371002	chr17	2415777	2416776	0.000192787	NM_001714	chr12	32150335	32151334	0.000896794	NM_006840	chr19	59452667	59453666	0.00142654
NM_032751	chr14	30535644	30536643	0.00845971	XM_372004	chr7	155171482	155172481	0.000232871	NM_003838	chr1	74033161	74034160	0.000973367	NM_003449	chr6	30287043	30288042	0.00134619
XM_017070	chr1	26402912	26403911	0.00859597	NM_173858	chr1	244365399	244366398	0.000192787	NM_080841	chr20	2839142	2840141	0.000866233	XM_373761	chr17	80879148	80880147	0.00138579
NM_001946	chr12	88248442	88249441	0.190651	NM_013238	chr13	41394640	41395639	0.000169694	NM_021632	chr19	57181587	57182586	0.000865292	NM_015285	chr18	52466880	52467879	0.00156809
NM_022158	chr17	81371350	81372349	0.0085481	NM_175058	chr11	16811915	16812914	0.000192787	NM_030979	chr13	23467594	23468593	0.000951342	XM_371790	chr5	179067564	179068563	0.00119257
NM_018347	chr20	3795479	3796478	0.00840672	NM_006574	chr3	47580556	47581555	0.000169084	NM_005418	chr11	8856923	8857922	0.000965371	NM_001132	chr16	89780482	89781481	0.00138579
NM_182529	chr7	107770128	107771127	0.00858733	NM_198291	chr20	36659287	36660286	0.000170399	XM_352921	chr18	6777794	6778793	0.000988338	NM_000198	chr1	119303438	119304437	0.00137915
NM_080653	chr2	46721330	46722329	0.00865896	NM_005079	chr8	81133538	81134537	0.000178131	NM_005108	chr3	38348166	38349165	0.000904159	NM_002264	chr3	123554376	123555375	0.00130388
NM_021616	chr11	5609823	5610822	0.00872574	NM_033196	chr19	20002624	20003623	0.000131208	NM_030973	chr19	55012427	55013426	0.000906914	NM_021194	chr1	208831042	208832041	0.00130749
NM_004394	chr5	10813816	10814815	0.00852365	XM_372576	chr15	65833060	65834059	0.000165474	NM_006398	chr6	29635298	29636297	0.000910894	NM_020441	chr11	66985999	66986998	0.00122757
NM_006055	chr2	211543698	211544697	0.00866718	XM_372687	chr18	3401707	3402706	0.000178517	NM_002561	chr17	3805978	3806977	0.000939382	NM_016362	chr3	10307245	10308244	0.00136123
XM_292820	chr19	14029101	14030100	0.00875723	NM_182758	chr15	51767615	51768614	0.000150459	NM_173581	chr11	133716472	133717471	0.000936188	XM_294316	chr7	143183243	143184242	0.00137678
XM_371692	chr4	37359922	37360921	0.00845971	NM_152781	chr17	34341126	34342125	0.000192787	XM_001322	chr1	94478800	94479799	0.000982024	XM_372396	chr11	55899611	55900610	0.00139209
NM_025193	chr16	31031889	31032888	0.00869837	NM_015884	chrX	21218383	21219382	0.000171851	NM_033642	chrX	136526822	136527821	0.000916047	NM_006756	chr8	54984749	54985748	0.00135012
NM_002435	chr15	72897547	72898546	0.00872457	XM_293671	chr4	121721334	121722333	0.000156196	NM_006140	chr12	110462295	110463294	0.000986442	NM_145316	chr6	37272486	37273485	0.00137172
NM_030766	chr12	12114970	12115969	0.00845971	NM_006789	chr6	41067104	41068103	0.000192787	NM_000405	chr5	150660264	150661263	0.000962182	XM_050421	chr6	138800697	138801696	0.00140864
XM_117213	chr21	46323260	46324259	0.00807661	XM_212094	chr7	2506806	2507805	0.000175256	NM_004960	chr16	31226837	31227836	0.000975595	NM_001996	chr22	44174579	44175578	0.0630466
NM_002652	chr7	142299401	142300400	0.010511	NM_014037	chr19	54519991	54520990	0.000159234	NM_020061	chrX	151876950	151877949	0.000875954	NM_014311	chr12	52867659	52868658	0.00122757
NM_152588	chr12	81582462	81583461	0.00902544	NM_172070	chr2	170987113	170988112	0.000148733	NM_182498	chr19	48815291	48816290	0.000936188	NM_139277	chr19	56178583	56179582	0.00132867
NM_153354	chr5	87648435	87649434	0.00876735	NM_001995	chr4	186420292	186421291	0.000144107	NM_004829	chr19	60108621	60109620	0.000950178	NM_024881	chr19	16543892	16544891	0.0013127
NM_012247	chr10	13393986	13394985	0.00877752	NM_006520	chrX	36737425	36738424	0.0001551	NM_175882	chr17	44396921	44397920	0.00095463	XM_210196	chr11	57460762	57461761	0.00140348
NM_000282	chr13	98438658	98439657	0.0087681	NM_000524	chr5	63273130	63274129	0.000140999	NM_015985	chr20	891660	892659	0.000973367	NM_031427	chr14	72101048	72102047	0.00132486
NM_170746	chr11	57283262	57284261	0.00865466	XM_173087	chr3	197568458	197569457	0.000127516	XM_066685	chrX	26842539	26843538	0.00095463	XM_374216	chr7	62806943	62807942	0.00128439
NM_014014	chr2	96455740	96456739	0.00883039	NM_000838	chr6	146328789	146329788	0.000123366	NM_030634	chr1	23164054	23165053	0.000860921	NM_018658	chr17	68667850	68668849	0.00137484
NM_004301	chr3	180600938	180601937	0.00950517	NM_178338	chr3	37400579	37401578	0.000123366	NM_025227	chr20	32310384	32311383	0.000965371	NM_006851	chr12	74160028	74161027	0.00135532
XM_086001	chr19	44837711	44838710	0.00891396	NM_001420	chr19	11452549	11453548	0.000142602	NM_177532	chr4	74952213	74953212	0.000958589	XM_374500	chr7	99672991	99673990	0.00128711
NM_015103	chr3	130646270	130647269	0.00883039	XM_166917	chr11	57756878	57757877	0.000142602	NM_006834	chr6	146844699	146845698	0.000929084	NM_022087	chr7	151113906	151114905	0.00149328
NM_019598	chr19	56229660	56230659	0.00923604	NM_020369	chr7	126787479	126788478	0.000192787	NM_025010	chr3	47284228	47285227	0.00106464	XM_065026	chr19	48791216	48792215	0.00129934
XM_089281	chr1	167301927	167302926	0.0091344	XM_371476	chr2	3374423	3375422	0.000192787	NM_138454	chr19	17432425	17433424	0.000984347	NM_001265	chr13	26341205	26342204	0.00127786
NM_000455	chr19	1156105	1157104	0.00888285	NM_145064	chr12	55930919	55931918	0.000171003	NM_138465	chr8	144456197	144457196	0.00095463	NM_016252	chr2	32555940	32556939	0.0013127
XM_370757	chr14	23759678	23760677	0.00968097	XM_372688	chr18	5122822	5123821	0.000192787	NM_005768	chr12	6995774	6996773	0.00105484	NM_002408	chr14	48076848	48077847	0.00134726
NM_005068	chr6	100956849	100957848	0.00942176	NM_015072	chr14	74154902	74155901	0.000131208	NM_152890	chr1	86044414	86045413	0.000965371	NM_198159	chr3	69720979	69721978	0.00177881
XM_371722	chr5	243665	244664	0.00892078	NM_181604	chr21	30891340	30892339	0.00016239	NM_022790	chr12	54519785	54520784	0.00102736	NM_024780	chr16	19433626	19434625	0.00128146
NM_018988	chr6	13595487	13596486	0.00923604	NM_000032	chrX	54023890	54024889	0.000156807	XM_210394	chr2	417337	418336	0.000929084	NM_032188	chr16	31164354	31165353	0.00128439
NM_173588	chr11	18711786	18712785	0.00888285	NM_000352	chr11	17462458	17463457	0.000144825	NM_152753	chr6	35227995	35228994	0.000970207	NM_031922	chr6	139289670	139290669	0.00126162
NM_145914	chr7	99258104	99259103	0.00910381	NM_020443	chr1	198905008	198906007	0.000192787	XM_373578	chr13	111501923	111502922	0.000996821	NM_013436	chr2	184105829	184106828	0.00130518
NM_022371	chr1	176289550	176290549	0.00857972	NM_001724	chr7	133746979	133747978	0.217239	XM_210048	chrX	102062455	102063454	0.000968287	NM_014344	chr11	35603562	35604561	0.00128439
NM_001789	chr3	48190181	48191180	0.00909701	NM_000590	chr5	135307432	135308431	0.000142602	NM_006235	chr11	110787766	110788765	0.000916047	NM_133462	chr3	181640132	181641131	0.00126405
NM_033647	chr12	64981924	64982923	0.00910305	NM_005609	chr11	64303247	64304246	0.000171851	NM_014715	chr11	128431440	128432439	0.00102736	NM_052880	chr22	30012768	30013767	0.00125747
NM_002975	chr19	55917699	55918698	0.00904743	XM_372916	chr2	11512793	11513792	0.000113301	NM_001201	chr4	82409815	82410814	0.00101034	NM_198566	chr5	43560448	43561447	0.00140169
NM_005956	chr14	62844300	62845299	0.00891012	XM_291508	chr1	184770738	184771737	5.57e-05	NM_003296	chr6	49727836	49728835	0.00102736	NM_014771	chr16	30808996	30809995	0.00114257
NM_024749	chr1	210179725	210180724	0.00892078	NM_199165	chr14	103167205	103168204	9.16e-05	NM_017582	chr1	151747692	151748691	0.00110253	NM_138432	chr12	112271449	112272448	0.00107764
NM_014509	chr22	41180110	41181109	0.00918904	NM_152453	chr15	35942814	35943813	0.000123366	XM_044334	chr12	129358345	129359344	0.00110731	NM_018063	chr10	95969431	95970430	0.00140169
NM_006365	chr1	153615904	153616903	0.0093129	XM_372568	chr15	34888926	34889925	0.000192787	NM_024677	chr4	40666785	40667784	0.00100068	XM_208320	chr4	190354693	190355692	0.00120328
NM_174905	chr19	43584937	43585936	0.00906897	NM_152643	chr10	134493358	134494357	0.000192787	NM_003493	chr1	225587357	225588356	0.00102736	NM_004508	chr10	1048833	1049832	0.00131657
NM_130760	chr19	446434	447433	0.00888285	NM_152654	chr19	12940622	12941621	0.000145528	NM_032148	chr12	103824600	103825599	0.00101364	XM_290850	chr19	946685	947684	0.001364
NM_002760	chrY	6844271	6845270	0.00890263	NM_138780	chrX	36896037	36897036	0.000131208	NM_145023	chr10	32738321	32739320	0.000984347	XM_039218	chr11	17192865	17193864	0.00147717
NM_015948	chr6	8380475	8381474	0.00956276	NM_001764	chr1	155517783	155518782	0.000192787	NM_030895	chr8	144477749	144478748	0.00103777	NM_002242	chr2	233843514	233844513	0.00127786
NM_001386	chr8	26456651	26457650	0.0093639	NM_003122	chr5	147247004	147248003	0.000134509	NM_198230	chr4	3418104	3419103	0.00107037	NM_001371	chr6	38730493	38731492	0.00124884
XM_374096	chr4	175528636	175529635	0.00976977	NM_181744	chr6	47795935	47796934	0.000138587	NM_014205	chr11	64660248	64661247	0.00105484	NM_030959	chr6	29450794	29451793	0.00130043
NM_003851	chr1	164710092	164711091	0.00956755	NM_198521	chr12	102391901	102392900	0.000134509	NM_002585	chr1	161715115	161716114	0.00102736	NM_016039	chr14	50445532	50446531	0.00122757
NM_003683	chr21	44064950	44065949	0.00944098	NM_006168	chr4	85877682	85878681	0.000132341	XM_371729	chr5	33513780	33514779	0.00103041	NM_153456	chr13	94440395	94441394	0.00125955
NM_019055	chr11	124305148	124306147	0.00864661	NM_001322	chr20	23802068	23803067	0.000166793	NM_144723	chr5	140107762	140108761	0.000992627	NM_003131	chr6	43185187	43186186	0.00139209
NM_016299	chr10	14883470	14884469	0.00948459	NM_013261	chr4	23642283	23643282	0.000140521	NM_024810	chrX	109733350	109734349	0.00102736	NM_002770	chr7	141938880	141939879	0.00129803
XM_371729	chr5	33513780	33514779	0.0092152	NM_031477	chr16	30144902	30145901	0.000140665	NM_152412	chr8	125941429	125942428	0.000976641	XM_085463	chr16	3086912	3087911	0.0013127
NM_005013	chr11	17261891	17262890	0.00945501	XM_044334	chr12	129358345	129359344	0.0001	NM_032815	chr16	28999256	29000255	0.000982024	NM_138793	chr17	77602695	77603694	0.0012734
NM_014596	chr6	30134553	30135552	0.00942927	NM_000448	chr11	36553178	36554177	0.000108435	XM_017966	chr4	146873482	146874481	0.0010561	NM_004443	chr3	185599818	185600817	0.00127786
NM_003881	chr20	44028254	44029253	0.00937653	XM_294592	chr9	98719565	98720564	0.000160572	NM_022126	chr10	125724085	125725084	0.0010762	NM_033087	chr9	97363745	97364744	0.00127577
NM_030799	chr5	143578426	143579425	0.00949516	XM_373471	chr10	97373613	97374612	0.000144825	NM_004767	chr1	199379544	199380543	0.000965371	NM_152408	chr5	75092025	75093024	0.00132253
NM_021784	chr20	22559801	22560800	0.00956276	NM_152754	chr7	84283006	84284005	0.000192787	XM_113781	chr14	43420781	43421780	0.00117141	NM_002521	chr1	11628234	11629233	0.00115776
NM_182504	chr7	72686887	72687886	0.0087898	NM_031938	chr11	111583039	111584038	0.000113301	XM_372073	chr9	275761	276760	0.00104831	NM_001558	chr11	117394062	117395061	0.00124884
NM_033123	chr12	18781913	18782912	0.0087898	XM_352921	chr18	6777794	6778793	0.000192787	NM_002479	chr1	200343123	200344122	0.00108145	NM_001491	chr6	10663236	10664235	0.0012243
NM_020190	chr1	113820068	113821067	0.00927695	NM_019120	chr5	140585232	140586231	0.000131208	NM_023112	chr14	92482066	92483065	0.00107818	NM_053283	chr12	53328116	53329115	0.00123204
NM_138803	chr2	159515459	159516458	0.00947569	NM_172311	chr2	48769994	48770993	0.000150459	NM_018190	chr4	123250163	123251162	0.00108145	XM_166529	chr7	7752063	7753062	0.00123497
NM_022482	chr20	23337120	23338119	0.00942176	NM_144979	chr4	156279428	156280427	0.000192787	NM_198484	chr3	40526262	40527261	0.00106161	NM_020478	chr8	41539860	41540859	0.00122864
NM_001318	chr17	62461759	62462758	0.00925306	NM_006338	chr1	201831730	201832729	0.000127516	NM_145284	chrX	132636538	132637537	0.00104913	NM_144677	chr17	75461222	75462221	0.00125177
NM_000397	chrX	36669497	36670496	0.00901167	NM_020436	chr20	51104145	51105144	0.000123366	NM_144689	chr19	42260501	42261500	0.00101217	NM_013332	chr7	127649184	127650183	0.00132486
NM_138769	chr16	657408	658407	0.00944565	XM_211305	chr17	62994645	62995644	0.000116956	NM_001726	chr1	91888849	91889848	0.0010945	NM_020248	chr1	9679631	9680630	0.00120328
NM_005886	chr16	57544474	57545473	0.0095921	NM_000154	chr17	74358615	74359614	0.000133448	NM_012253	chrX	152000752	152001751	0.00102736	NM_198889	chr4	74590518	74591517	0.00117954
NM_005354	chr19	18253168	18254167	0.00960479	NM_003489	chr21	15262390	15263389	9.59e-05	NM_001685	chr21	26029555	26030554	0.00106306	NM_006401	chr9	96124661	96125660	0.00127626
NM_144672	chr16	21655689	21656688	0.00868929	NM_006434	chr10	96906715	96907714	0.0001258	XM_172852	chr11	64611125	64612124	0.00108952	NM_000466	chr7	91769553	91770552	0.00125663
NM_014214	chr18	11970739	11971738	0.00971185	NM_153346	chrX	17600125	17601124	0.000118667	XM_371323	chr1	164093123	164094122	0.00105315	NM_020395	chr4	107088785	107089784	0.00120897
NM_178532	chr5	63476856	63477855	0.00987203	NM_022467	chr19	38866575	38867574	0.000192787	NM_153234	chr5	96552349	96553348	0.00102736	XM_038920	chr5	177653346	177654345	0.00123364
NM_003507	chr2	203101154	203102153	0.00979402	NM_031889	chr4	71960013	71961012	0.0001	NM_014925	chr12	55977429	55978428	0.00106256	NM_003307	chr21	44628642	44629641	0.00122549
NM_018457	chr12	52121014	52122013	0.00966752	NM_033632	chr4	153910357	153911356	0.000118274	NM_006210	chr19	62043606	62044605	0.00106161	NM_000710	chr14	94711503	94712502	0.00120328
NM_007072	chr3	109341534	109342533	0.00922617	NM_022161	chr20	62592456	62593455	0.000113301	NM_000038	chr5	112118776	112119775	0.00116511	NM_198201	chr12	119430837	119431836	0.00115629
NM_005183	chrX	48115767	48116766	0.00987203	NM_000898	chrX	42787429	42788428	0.000119656	NM_199265	chr14	75954900	75955899	0.00106699	XM_373808	chr19	49552589	49553588	0.00132253
NM_145805	chr15	74344242	74345241	0.00963682	XM_114621	chr8	10566859	10567858	6.54e-05	NM_015052	chr7	42893421	42894420	0.00104332	NM_000176	chr5	142811464	142812463	0.00130388
XM_038291	chr1	52561358	52562357	0.0101968	XM_065332	chr2	52771624	52772623	0.000123366	XM_294065	chr6	159252168	159253167	0.00118016	NM_145913	chr12	100106157	100107156	0.00115629
NM_003289	chr9	35679754	35680753	0.00974775	XM_165448	chr2	38682771	38683770	0.000192787	NM_032149	chr4	100889895	100890894	0.00106827	NM_003945	chr5	172390985	172391984	0.0013127
NM_014754	chr8	97229793	97230792	0.00998837	NM_018067	chr1	36048529	36049528	0.000113058	NM_030931	chr20	117311	118310	0.00108522	NM_000779	chr1	46633959	46634958	0.00126763
NM_031891	chr18	57306045	57307044	0.00972383	NM_017790	chr9	111731546	111732545	0.0001	NM_005379	chr12	55729880	55730879	0.00115662	NM_024310	chr19	34847104	34848103	0.00123497
NM_004135	chrX	151527582	151528581	0.00998149	NM_153634	chr12	37585400	37586399	0.000110047	NM_002775	chr10	123884794	123885793	0.00108031	NM_001486	chr2	27693542	27694541	0.00110034
NM_001084	chr7	100420770	100421769	0.0101327	NM_004407	chr4	89029155	89030154	0.000116544	NM_017444	chr8	141491772	141492771	0.00106827	NM_014243	chr4	73900467	73901466	0.00120019
NM_032382	chr16	69149401	69150400	0.00999788	XM_062966	chr13	71780148	71781147	0.000131208	NM_004170	chr9	4479745	4480744	0.00104619	NM_015660	chr7	149773836	149774835	0.00117715
NM_000986	chr3	102726141	102727140	0.00998622	NM_023944	chr19	15644201	15645200	6.98e-05	XM_373453	chr10	38149901	38150900	0.00112798	XM_095961	chr9	109470302	109471301	0.00116188
NM_058165	chr2	223738297	223739296	0.0100101	NM_017424	chr22	16065033	16066032	0.000123366	NM_006992	chr12	6883516	6884515	0.0010945	NM_032238	chr17	76092170	76093169	0.00120897
NM_020967	chr20	45403688	45404687	0.010511	XM_211009	chr12	46705132	46706131	0.000134509	NM_017638	chr1	28259502	28260501	0.000996821	XM_373996	chr2	100388225	100389224	0.00115241
XM_028253	chr19	52311922	52312921	0.0102835	NM_144705	chr2	95021235	95022234	0.000192787	NM_000021	chr14	71592498	71593497	0.00107527	NM_005871	chr10	111728992	111729991	0.00125851
NM_001855	chr9	97084931	97085930	0.00972383	XM_372144	chr9	127058520	127059519	0.000109885	NM_017681	chrX	105221207	105222206	0.00113772	NM_016324	chr19	63385509	63386508	0.00129449
XM_374134	chr5	125771270	125772269	0.00987203	NM_006987	chr17	240585	241584	0.000107128	XM_170777	chr15	41138546	41139545	0.00111732	XM_373651	chr15	99194353	99195352	0.00114257
NM_058190	chr21	45215456	45216455	0.010205	NM_014019	chr17	41323578	41324577	9.91e-05	NM_024680	chr11	19226516	19227515	0.00102736	NM_138424	chr9	112237082	112238081	0.00118122
NM_002240	chr21	38208792	38209791	0.0098439	NM_032580	chr17	8227663	8228662	0.000106385	XM_031744	chr15	40589922	40590921	0.00124665	NM_002241	chr1	157256530	157257529	0.00118779
NM_001208	chr13	75299502	75300501	0.00987203	NM_144715	chr3	19950410	19951409	9.45e-05	NM_015469	chr9	102889010	102890009	0.00111955	NM_032147	chr12	94447395	94448394	0.00121984
NM_007271	chr6	36561794	36562793	0.010155	NM_024669	chr5	55428396	55429395	9.03e-05	NM_171828	chr3	180305451	180306450	0.00113936	NM_145027	chr6	39445705	39446704	0.00117954
NM_001648	chr19	56049284	56050283	0.00904743	NM_018322	chr6	39129496	39130495	0.000101255	NM_145231	chr14	88410774	88411773	0.00108802	NM_001878	chr1	153891851	153892850	0.00120328
NM_001417	chr12	51685689	51686688	0.0104425	NM_152470	chr18	42165228	42166227	8.47e-05	NM_003706	chr19	53305619	53306618	0.00113644	NM_133476	chr12	6668489	6669488	0.00105822
XM_069619	chr7	143112155	143113154	0.0111093	XM_034640	chr9	7468064	7469063	9.9e-05	NM_182566	chr17	4896008	4897007	0.00104913	NM_152569	chr9	205441	206440	0.00124884
NM_031480	chr6	7334319	7335318	0.0100701	NM_019043	chr10	26730604	26731603	0.000105782	XM_372574	chr15	63114070	63115069	0.00108952	NM_006715	chr15	73376441	73377440	0.00118852
XM_372132	chr9	95263273	95264272	0.00950517	XM_372263	chrX	149520132	149521131	0.0001	XM_374260	chr8	23104402	23105401	0.00116741	NM_015023	chr1	27165009	27166008	0.00126763
NM_018932	chr5	140616093	140617092	0.0100177	NM_001058	chr2	75400510	75401509	8.63e-05	NM_001150	chr15	88087540	88088539	0.00113644	NM_022095	chr20	45285956	45286955	0.00121056
NM_138461	chr3	197391593	197392592	0.00968097	NM_002888	chr3	159770999	159771998	9.83e-05	NM_000035	chr9	99577643	99578642	0.00105899	NM_024618	chr11	118576393	118577392	0.00111399
NM_014802	chr12	22588420	22589419	0.0100589	NM_024582	chr4	126870048	126871047	0.000150459	NM_153675	chr20	22560801	22561800	0.00105315	NM_173200	chr9	97968148	97969147	0.0012243
NM_178126	chr17	41134267	41135266	0.0102499	XM_374719	chr7	28927773	28928772	0.000113301	NM_145044	chr3	44730994	44731993	0.00122682	NM_002825	chr7	136444343	136445342	0.00110663
NM_015277	chr18	53859868	53860867	0.0105297	XM_291007	chr2	234998857	234999856	9.68e-05	NM_023919	chr12	10846136	10847135	0.00117239	NM_138797	chr22	36483181	36484180	0.0010503
NM_005597	chr19	3316883	3317882	0.0105227	NM_133376	chr10	33250528	33251527	9.34e-05	XM_166835	chr11	56033906	56034905	0.00114911	NM_145043	chr8	11663858	11664857	0.00123204
XM_350800	chr10	97423771	97424770	0.0113172	NM_004910	chr11	67046900	67047899	9.25e-05	NM_000397	chrX	36669497	36670496	0.00120689	NM_031916	chr5	10493674	10494673	0.00120328
NM_003924	chr4	41666229	41667228	0.00918904	NM_003724	chr8	143810659	143811658	9.84e-05	NM_017909	chr6	151803971	151804970	0.00111574	XM_352271	chr19	51194243	51195242	0.00111245
NM_005294	chr9	121171285	121172284	0.00942176	NM_014903	chr12	76726454	76727453	0.0001	NM_145008	chr11	57192477	57193476	0.00114052	NM_000631	chr22	35499379	35500378	0.00118508
NM_016441	chr2	36556905	36557904	0.0110032	XM_290626	chr14	102398386	102399385	0.000103684	NM_181612	chr21	30834299	30835298	0.00115875	NM_152373	chr1	40425001	40426000	0.00124884
NM_019045	chrX	116233439	116234438	0.0103738	NM_014912	chr10	93667280	93668279	9.45e-05	NM_130390	chr11	5604604	5605603	0.00126014	NM_002791	chr14	33750889	33751888	0.00110197
NM_018838	chr12	93899641	93900640	0.0106042	NM_153241	chr4	36154621	36155620	9.82e-05	XM_371472	chr22	44696143	44697142	0.00126746	NM_032796	chrX	16098452	16099451	0.00111245
NM_052925	chr19	59651508	59652507	0.0109291	XM_372712	chr19	14813389	14814388	9.75e-05	XM_371082	chr17	78721589	78722588	0.00116635	NM_016544	chr2	25169166	25170165	0.00108979
NM_198926	chr1	111596846	111597845	0.0108746	NM_152384	chr2	170562657	170563656	7.17e-05	NM_001952	chr2	11627736	11628735	0.00120017	NM_005803	chr6	30816375	30817374	0.00117344
NM_005127	chr12	9913702	9914701	0.00987203	XM_085836	chr19	63136843	63137842	9.59e-05	NM_013371	chr1	204085222	204086221	0.00110253	NM_080764	chr22	21187759	21188758	0.00115241
NM_152689	chr7	1339966	1340965	0.0111093	NM_052839	chr22	48790505	48791504	8.76e-05	NM_003027	chr15	81835187	81836186	0.00119309	NM_014756	chr11	46831838	46832837	0.00123204
NM_152559	chr7	72668662	72669661	0.0103027	NM_003761	chr2	85778453	85779452	9.16e-05	NM_002119	chr6	33023925	33024924	0.00114458	NM_025004	chr11	124360970	124361969	0.00100642
NM_016468	chr14	68816121	68817120	0.0107062	NM_005462	chrX	139684583	139685582	0.000102963	NM_001957	chr4	148979016	148980015	0.00122077	NM_138290	chr7	86869059	86870058	0.00111779
NM_021969	chr1	26844840	26845839	0.0104911	NM_017934	chr6	79783282	79784281	8.54e-05	NM_023917	chr12	10853734	10854733	0.0011754	NM_019104	chr19	40930616	40931615	0.00105135
NM_002342	chr12	6362490	6363489	0.0109009	XM_371245	chr1	43280894	43281893	8.17e-05	NM_005256	chr11	22659950	22660949	0.00114323	NM_015316	chr14	102303639	102304638	0.00107927
NM_005270	chr2	121644303	121645302	0.0108859	NM_020448	chr1	24092747	24093746	8.57e-05	NM_001237	chr4	123203605	123204604	0.00117351	XM_062269	chr11	5988231	5989230	0.0013127
XM_373492	chr11	17464626	17465625	0.0103556	NM_005574	chr11	33877845	33878844	8.17e-05	NM_007195	chr18	50047184	50048183	0.00122682	NM_058189	chr21	45210790	45211789	0.00104339
XM_374390	chr7	4458497	4459496	0.0103027	NM_014005	chr5	140255159	140256158	6.8e-05	NM_025203	chr2	24244496	24245495	0.00133283	NM_019118	chr1	32190106	32191105	0.00112152
NM_006839	chr2	86396846	86397845	0.010815	NM_018404	chr17	29393562	29394561	6.07e-05	NM_018245	chr10	50314665	50315664	0.00123751	NM_000793	chr14	78668266	78669265	0.00106405
NM_032026	chr8	125507614	125508613	0.0108961	NM_033106	chr19	61378502	61379501	0.000131208	NM_007212	chr1	182253189	182254188	0.00119135	NM_032805	chr16	3142846	3143845	0.000989696
NM_005494	chr7	156545430	156546429	0.734677	NM_016480	chr5	138752793	138753792	8.55e-05	NM_032287	chr22	43169446	43170445	0.00112616	NM_006835	chr4	78455393	78456392	0.00111009
NM_033034	chr11	5670319	5671318	0.0108894	NM_004519	chr8	133449293	133450292	8.97e-05	NM_032343	chr3	127743317	127744316	0.00123058	NM_006991	chr3	44626404	44627403	0.00111245
NM_004083	chr12	56200261	56201260	0.0107148	XM_372150	chr9	130558723	130559722	8.58e-05	NM_018062	chr2	58442723	58443722	0.00121415	NM_020983	chr12	47468787	47469786	0.00106582
NM_002754	chr6	36144417	36145416	0.0103027	NM_181776	chr5	150755344	150756343	8.12e-05	XM_209865	chr7	100098782	100099781	0.00115662	NM_014332	chrX	21137356	21138355	0.00105475
NM_005436	chr10	61010543	61011542	0.0109291	NM_003886	chrX	48882704	48883703	8.68e-05	XM_372391	chr11	55664510	55665509	0.00119604	NM_198893	chr19	58298188	58299187	0.00100233
NM_001711	chrX	151227624	151228623	0.0112855	NM_170706	chr1	180513090	180514089	8.85e-05	XM_039548	chr2	73415237	73416236	0.00124665	NM_018470	chr10	1021878	1022877	0.00106582
XM_372123	chr9	84331378	84332377	0.011609	NM_145035	chr3	162411281	162412280	8.85e-05	NM_000192	chr12	113257900	113258899	0.00120747	NM_003980	chr6	136852227	136853226	0.00106405
NM_000759	chr17	38545878	38546877	0.0111093	NM_017811	chr9	33806627	33807626	7.36e-05	NM_153681	chr21	37365207	37366206	0.00120689	NM_007128	chr22	20923059	20924058	0.00112428
NM_005566	chr11	18379545	18380544	0.0108961	XM_066443	chrX	151018626	151019625	4.77e-05	NM_022914	chr16	67470641	67471640	0.00117351	NM_004598	chr5	136910911	136911910	0.00110617
NM_001372	chr17	11701615	11702614	0.0108621	XM_372356	chr11	5426753	5427752	0.000123366	NM_000688	chr3	52189869	52190868	0.00122028	NM_145905	chr6	34252723	34253722	0.00118508
NM_005387	chr11	3782951	3783950	0.0109219	NM_018277	chr21	32868699	32869698	8.17e-05	XM_048825	chr1	14648054	14649053	0.00133593	NM_022745	chr1	46503706	46504705	0.00104339
XM_211367	chr17	79912459	79913458	0.0110664	XM_374221	chr7	73331926	73332925	6.66e-05	NM_002348	chr1	157982022	157983021	0.00136334	NM_003430	chr19	23337070	23338069	0.000965828
NM_002146	chr17	47126187	47127186	0.0112535	NM_173676	chr6	36257101	36258100	8.17e-05	XM_165973	chr1	54974523	54975522	0.00129275	NM_000742	chr8	27358405	27359404	0.00107764
NM_017575	chr17	2413360	2414359	0.0112123	XM_290598	chr12	47679160	47680159	8.38e-05	NM_014681	chr19	52543687	52544686	0.00122284	NM_017908	chr19	63678842	63679841	0.00104676
NM_018023	chr3	184735820	184736819	0.0114166	NM_006418	chr13	51400261	51401260	7.24e-05	XM_290867	chr19	11390706	11391705	0.00133593	NM_138341	chr12	110862632	110863631	0.00108432
NM_015149	chr1	180843878	180844877	0.0112162	NM_018903	chr5	140282733	140283732	4.49e-05	NM_007349	chr7	154185250	154186249	0.00120299	NM_004639	chr6	31724437	31725436	0.000933137
XM_294750	chr15	72210469	72211468	0.0125261	XM_373032	chr4	133764962	133765961	8.85e-05	NM_014271	chrX	27966286	27967285	0.00141464	XM_166899	chr11	58985303	58986302	0.00110796
NM_021953	chr12	2856267	2857266	0.0111093	NM_144659	chr21	32877913	32878912	8.17e-05	NM_014179	chr1	21820803	21821802	0.00123414	NM_182541	chrX	101736995	101737994	0.00107972
NM_001824	chr19	50517673	50518672	0.0106338	NM_012183	chr1	63157948	63158947	7.36e-05	NM_145116	chr14	63558963	63559962	0.00129846	NM_006059	chr9	129159850	129160849	0.000995376
NM_006071	chr22	44871160	44872159	0.0111093	XM_035572	chr4	2996229	2997228	7.4e-05	NM_004045	chr5	151166797	151167796	0.00133593	NM_002144	chr17	47082610	47083609	0.0010408
NM_007192	chr14	19842253	19843252	0.0112855	NM_031478	chr16	30079542	30080541	7.33e-05	XM_372362	chr11	5749190	5750189	0.00126331	XM_374565	chr7	141775285	141776284	0.00101109
XM_209227	chr1	141867242	141868241	0.00904743	NM_017516	chr11	107336131	107337130	5.57e-05	NM_152683	chr4	186266012	186267011	0.00123238	NM_005773	chr19	63150574	63151573	0.00104676
NM_015528	chr17	5043282	5044281	0.0115209	XM_371330	chr1	189952255	189953254	6.07e-05	NM_002021	chr1	168456341	168457340	0.00131719	NM_003406	chr8	101921874	101922873	0.00114257
NM_014597	chr1	93816254	93817253	0.0115505	NM_020742	chrX	5607093	5608092	7.24e-05	NM_024687	chr3	168418684	168419683	0.00123238	NM_015110	chr9	68330309	68331308	0.00103719
XM_370836	chr15	20042246	20043245	0.0108746	NM_004957	chr9	125940499	125941498	7.07e-05	NM_015557	chr1	5949429	5950428	0.00121415	NM_004651	chrX	46137597	46138596	0.00101819
XM_374090	chr4	153454270	153455269	0.0103027	NM_024674	chr1	26341258	26342257	6.07e-05	NM_003813	chr14	68913559	68914558	0.00124941	NM_003758	chr15	42544623	42545622	0.00104243
NM_015920	chr15	61165209	61166208	0.0114126	NM_002930	chr18	38947344	38948343	8.17e-05	NM_013446	chr7	139586287	139587286	0.00127496	NM_152571	chr9	134734589	134735588	0.00140864
NM_005558	chr1	198656980	198657979	0.0115402	XM_290351	chr3	99696541	99697540	7.85e-05	NM_006395	chr3	11288430	11289429	0.00122514	NM_080873	chrX	14694872	14695871	0.00103719
NM_021732	chr10	99111507	99112506	0.0115831	NM_004925	chr9	33433591	33434590	6.77e-05	NM_002007	chr11	69362801	69363800	0.00166771	XM_030892	chr19	57334703	57335702	0.00101109
XM_292813	chr19	12024460	12025459	0.0111836	NM_130770	chr3	185091049	185092048	9.16e-05	XM_371005	chr17	4840415	4841414	0.00129688	NM_000447	chr1	224032205	224033204	0.000997532
NM_002516	chr19	51168247	51169246	0.0120065	XM_372039	chr8	43296859	43297858	7.89e-05	NM_001742	chr7	92800851	92801850	0.00125268	NM_015047	chr1	19047221	19048220	0.000933137
XM_370946	chr16	23682719	23683718	0.010815	NM_031281	chr1	154738802	154739801	6.07e-05	NM_001335	chr11	65421945	65422944	0.00125716	NM_001104	chr11	66088406	66089405	0.00102913
NM_018384	chr7	149825356	149826355	0.0116377	NM_012283	chr18	75656565	75657564	6.98e-05	NM_006168	chr4	85877682	85878681	0.00133446	NM_152730	chr6	121635902	121636901	0.00105216
NM_000547	chr2	1359524	1360523	0.0107458	XM_086046	chr19	39955658	39956657	6.83e-05	NM_080819	chr4	8774092	8775091	0.00133955	NM_138780	chrX	36896037	36897036	0.00106254
NM_175053	chr12	51253576	51254575	0.011561	NM_153244	chr10	15143024	15144023	6.82e-05	NM_006203	chr5	58897910	58898909	0.00125455	NM_004259	chr17	74260092	74261091	0.00111245
NM_198563	chr3	52888645	52889644	0.011763	NM_021622	chr10	123809915	123810914	6.31e-05	NM_144681	chr17	8848420	8849419	0.00140057	NM_005752	chr16	77835273	77836272	0.00108979
XM_039393	chr7	131331352	131332351	0.0120797	NM_005532	chr14	92566443	92567442	6.23e-05	NM_004556	chr6	44280080	44281079	0.00118016	NM_001173	chr14	30535837	30536836	0.000956125
NM_177996	chr20	35395342	35396341	0.012047	XM_373780	chr18	68683643	68684642	6.83e-05	NM_199126	chr19	42354873	42355872	0.00129275	NM_021201	chr11	59920616	59921615	0.00103974
NM_022351	chr8	91759662	91760661	0.0115438	NM_024302	chr17	34268010	34269009	7.1e-05	NM_052847	chr19	2653407	2654406	0.0012429	NM_002834	chr12	111267790	111268789	0.00100642
NM_003667	chr12	70119156	70120155	0.0115209	XM_209959	chr9	77462606	77463605	5.57e-05	NM_016341	chr10	95417634	95418633	0.0012589	NM_144721	chr4	76897344	76898343	0.00100233
NM_003086	chr9	134650242	134651241	0.0118261	NM_176798	chr11	72706548	72707547	6.36e-05	NM_005558	chr1	198656980	198657979	0.00138215	XM_114430	chr5	138815693	138816692	0.000980968
NM_007183	chr11	383515	384514	0.011472	NM_153444	chr11	7782498	7783497	7.17e-05	NM_016150	chr14	92413508	92414507	0.00130748	NM_152597	chr15	37790795	37791794	0.000980968
NM_014424	chr1	15707682	15708681	0.0117059	NM_198440	chr22	22505445	22506444	6.88e-05	NM_024509	chr19	41118583	41119582	0.00125811	NM_181454	chr1	225271320	225272319	0.000996652
NM_014705	chr7	111406761	111407760	0.0120121	NM_182576	chr19	19734157	19735156	6.31e-05	NM_025236	chr6	30149557	30150556	0.00130547	NM_177963	chr11	66565552	66566551	0.000986893
NM_003161	chr17	58444231	58445230	0.0118236	NM_000458	chr17	36300319	36301318	0.145506	NM_025100	chr14	103428672	103429671	0.00117141	NM_003927	chr18	50002845	50003844	0.00102222
NM_006026	chr3	130355730	130356729	0.012003	XM_064689	chr18	73696743	73697742	0.000113301	NM_000995	chr4	110001226	110002225	0.00127157	NM_024120	chr20	13759996	13760995	0.0010503
XM_208237	chrX	21319470	21320469	0.0116169	XM_372473	chr12	95798644	95799643	5.79e-05	NM_006166	chr12	103033511	103034510	0.00134783	NM_139076	chr4	84864337	84865336	0.000980968
NM_000953	chr14	50723759	50724758	0.0112731	XM_372484	chr13	17607645	17608644	9.16e-05	NM_022076	chrX	43748533	43749532	0.00129275	NM_139016	chr20	37760050	37761049	0.00102222
NM_020232	chr18	12692290	12693289	0.0119201	NM_001454	chr17	74733516	74734515	5.73e-05	NM_001554	chr1	85468348	85469347	0.00138437	NM_002222	chr3	4509437	4510436	0.00100461
NM_003505	chr7	90505009	90506008	0.012243	NM_012152	chr1	84754135	84755134	6.98e-05	XM_211816	chr3	185464592	185465591	0.00133415	NM_015448	chr10	103011977	103012976	0.000961796
NM_004070	chr1	15710367	15711366	0.0120598	XM_062162	chr11	55635445	55636444	7.3e-05	NM_198946	chr9	134999973	135000972	0.00129275	NM_001796	chr16	61845652	61846651	0.00100233
NM_002096	chr19	6344171	6345170	0.0119443	NM_015596	chr19	56259879	56260878	8.17e-05	NM_016382	chr1	158049184	158050183	0.00139463	NM_001018	chr19	1388696	1389695	0.00102604
NM_138809	chr5	10360593	10361592	0.0114869	NM_003108	chr2	5853819	5854818	5.94e-05	NM_018048	chr12	10657133	10658132	0.00144057	NM_001530	chr14	60151556	60152555	0.000859282
XM_290989	chr2	192329584	192330583	0.0107722	NM_001442	chr8	82445130	82446129	6.54e-05	XM_373846	chr1	69369067	69370066	0.00153654	NM_000485	chr16	88622209	88623208	0.000971181
NM_003304	chr3	143763476	143764475	0.0122643	NM_018538	chr1	42703804	42704803	6.72e-05	XM_208300	chr3	162468009	162469008	0.00142008	NM_153711	chr6	116877679	116878678	0.000983561
NM_005783	chr2	99573896	99574895	0.0126336	NM_175737	chr4	39304954	39305953	5.05e-05	XM_290936	chr1	242463005	242464004	0.00136334	NM_144602	chr16	49185065	49186064	0.00094079
NM_003343	chr21	45077623	45078622	0.595221	NM_182775	chr3	46679191	46680190	5.57e-05	XM_371147	chr19	18345699	18346698	0.00158428	NM_030821	chr4	111109735	111110734	0.000944015
NM_001068	chr3	25680439	25681438	0.0119554	NM_004367	chr6	167444846	167445845	3.91e-05	XM_211089	chr14	86266664	86267663	0.00166771	NM_000234	chr19	53365371	53366370	0.000963283
NM_003942	chr11	63901232	63902231	0.0120797	NM_012391	chr6	34570640	34571639	5.39e-05	NM_003440	chr12	131895008	131896007	0.00132393	NM_001507	chr13	47591776	47592775	0.000989696
NM_152638	chr12	89851119	89852118	0.011394	NM_018902	chr5	140275524	140276523	5.18e-05	NM_177455	chr7	97452302	97453301	0.00162783	NM_058230	chr5	178399856	178400855	0.00120328
NM_004468	chr1	37884326	37885325	0.0127487	XM_211108	chr14	84519045	84520044	6.98e-05	NM_004490	chr2	165680602	165681601	0.00136334	NM_004710	chr17	76761093	76762092	0.000902145
NM_016941	chr19	44680560	44681559	0.0123376	NM_018520	chr12	67471755	67472754	5.68e-05	NM_000782	chr20	53475646	53476645	0.00137514	NM_004366	chr3	185400003	185401002	0.000980241
NM_017432	chr19	55045529	55046528	0.0123577	NM_000808	chrX	150237143	150238142	6.98e-05	NM_194247	chr2	178279297	178280296	0.00140057	NM_014888	chr7	120590628	120591627	0.000984355
NM_018578	chr1	168475850	168476849	0.0120356	XM_085375	chr16	68296922	68297921	6.8e-05	NM_001707	chr7	72384125	72385124	0.00131719	NM_139177	chr17	71685646	71686645	0.00114257
NM_004383	chr15	72789543	72790542	0.012295	XM_042978	chrX	105540977	105541976	5.57e-05	NM_004766	chr3	140429115	140430114	0.00146856	XM_098981	chrX	33511557	33512556	0.000967649
NM_033017	chr7	99128320	99129319	0.0123376	NM_017630	chr14	93920291	93921290	6e-05	NM_000274	chr10	125681592	125682591	0.00138952	NM_004612	chr9	97246532	97247531	0.000871426
NM_019844	chr12	20854228	20855227	0.0123256	XM_374040	chr3	51821801	51822800	7.24e-05	NM_015991	chr1	22431894	22432893	0.00143537	NM_014039	chr11	93162247	93163246	0.000873402
NM_000033	chrX	151457532	151458531	0.0123316	NM_014116	chr2	211684138	211685137	5.26e-05	NM_003847	chr15	87963470	87964469	0.00141464	NM_003525	chr6	26380484	26381483	0.000906165
NM_003072	chr19	10931907	10932906	0.0123428	XM_371459	chr22	23271717	23272716	6.07e-05	XM_209073	chr17	81715616	81716615	0.0014417	NM_153361	chr5	43237125	43238124	0.00103719
NM_052842	chr19	54859512	54860511	0.0125423	NM_178501	chr1	53274856	53275855	4.49e-05	NM_000503	chr8	72324128	72325127	0.0013865	NM_002615	chr17	1871046	1872045	0.000980968
NM_003728	chr4	96928451	96929450	0.0127617	NM_198923	chr11	68524178	68525177	4.49e-05	NM_017545	chr20	7915821	7916820	0.00144659	NM_018914	chr5	140828339	140829338	0.000969685
NM_017523	chr17	6861273	6862272	0.0125602	NM_145275	chr19	50535139	50536138	5.26e-05	XM_211988	chr5	76467258	76468257	0.00136334	NM_006579	chrX	47425460	47426459	0.000944837
NM_152890	chr1	86044414	86045413	0.0123067	XM_059473	chr2	59451041	59452040	0.0001	NM_032849	chr13	29277629	29278628	0.00149981	XM_371707	chr4	129012234	129013233	0.000947561
NM_017758	chr17	18287156	18288155	0.0128886	NM_020952	chr9	69193333	69194332	7.4e-05	NM_001298	chr2	98607101	98608100	0.0014412	NM_198066	chr14	51248121	51249120	0.00103719
XM_352849	chrX	72390117	72391116	0.0145035	XM_291977	chr11	5972124	5973123	3.91e-05	NM_015368	chr11	93549564	93550563	0.00137489	NM_004706	chr19	47078351	47079350	0.000933137
NM_152477	chr19	41397523	41398522	0.012711	XM_371933	chr7	94150538	94151537	5.05e-05	NM_020982	chr16	3062043	3063042	0.00147211	XM_373931	chr21	36842066	36843065	0.000876998
NM_015125	chr19	47479885	47480884	0.0139936	NM_005224	chr19	879562	880561	5.74e-05	NM_032906	chr4	89903045	89904044	0.00136334	NM_004519	chr8	133449293	133450292	0.000943302
NM_000075	chr12	56432208	56433207	0.0207308	NM_054113	chr19	16144986	16145985	4.77e-05	NM_001859	chr9	111359178	111360177	0.00144304	NM_006123	chrX	147292330	147293329	1.09e-05
NM_004371	chr1	157529982	157530981	0.012509	NM_018940	chr5	140580019	140581018	5.21e-05	NM_031957	chr17	39556319	39557318	0.00141274	NM_018423	chr12	10717866	10718865	0.000913604
XM_374280	chr8	129064020	129065019	0.0147442	NM_030881	chr22	37128018	37129017	4.26e-05	NM_138962	chr17	55807870	55808869	0.00126746	NM_001903	chr5	138022184	138023183	0.000898723
NM_032889	chr12	51931459	51932458	0.0126269	XM_209741	chr6	144502425	144503424	6.31e-05	NM_000829	chr11	105017824	105018823	0.00143082	NM_172387	chr18	75258604	75259603	0.000917272
NM_002416	chr4	77386757	77387756	0.0133457	NM_001464	chr8	39712876	39713875	6.17e-05	NM_003088	chr7	5376086	5377085	0.00141722	NM_006621	chr1	109825336	109826335	0.000915461
XM_211460	chr19	16707745	16708744	0.0130429	NM_080751	chr20	2511554	2512553	4.95e-05	NM_183058	chr10	30922377	30923376	0.00143302	XM_293633	chr3	188740958	188741957	0.000890472
NM_194272	chr15	62783303	62784302	0.0137232	XM_372127	chr9	87779004	87780003	3.91e-05	NM_001407	chr3	48660084	48661083	0.00136334	NM_024056	chr12	46642900	46643899	0.000920506
NM_021648	chr6	116620500	116621499	0.0128075	XM_370706	chr12	111097008	111098007	5.57e-05	NM_058171	chrX	69578790	69579789	0.00142682	NM_001658	chr1	225244338	225245337	0.000933137
NM_006733	chrX	99124324	99125323	0.012863	XM_292051	chr12	54230401	54231400	0.0001	XM_061676	chr11	4378674	4379673	0.00141668	NM_153631	chr7	26908611	26909610	0.000876998
NM_000982	chr13	25623037	25624036	0.0129721	NM_198459	chr1	114467413	114468412	4.63e-05	NM_005417	chr20	36657818	36658817	0.00145639	NM_004265	chr11	61370171	61371170	0.000947561
NM_003055	chr10	50162197	50163196	0.0130672	NM_023920	chr12	10952864	10953863	4.77e-05	XM_371838	chr6	99981471	99982470	0.00133845	NM_022485	chr3	9665460	9666459	0.000893962
NM_172373	chr13	39433029	39434028	0.0129982	NM_012448	chr17	40801346	40802345	6.98e-05	NM_020999	chr10	70677425	70678424	0.00136334	NM_058242	chr12	51172997	51173996	0.000904516
NM_000692	chr9	38382000	38382999	0.0129545	NM_016529	chr13	23743510	23744509	4.49e-05	NM_015271	chr4	154702534	154703533	0.00141229	NM_020898	chr12	52407206	52408205	0.000871426
NM_020405	chr17	37682531	37683530	0.0123946	XM_370716	chr13	22908848	22909847	3.62e-05	NM_024103	chr19	6410462	6411461	0.00143537	NM_015400	chr15	65200277	65201276	0.000888957
NM_139075	chr11	68591026	68592025	0.013644	NM_145303	chr6	159187650	159188649	5.12e-05	XM_351889	chrX	42447428	42448427	0.00145228	NM_017977	chr1	26285009	26286008	0.000836188
NM_000863	chr6	78168477	78169476	0.0131491	NM_153631	chr7	26908611	26909610	8.17e-05	NM_018556	chr20	1633102	1634101	0.00137874	XM_032678	chr19	12372785	12373784	0.00104339
NM_001376	chr14	100420326	100421325	0.0133769	NM_019095	chr20	5981053	5982052	4.53e-05	NM_024887	chr1	26362717	26363716	0.0015198	NM_002632	chr14	73412208	73413207	0.000875256
NM_001455	chr6	108926359	108927358	0.0131491	NM_145305	chrX	117286426	117287425	4.58e-05	NM_003967	chr6	132891095	132892094	0.0014956	NM_000456	chr12	54680786	54681785	0.000915461
XM_372952	chr2	114258419	114259418	0.0143797	NM_080431	chr1	2720366	2721365	3.91e-05	NM_000537	chr1	201312582	201313581	0.00164148	NM_005597	chr19	3316883	3317882	0.000954537
NM_019617	chr2	69175540	69176539	0.0150214	XM_371258	chr1	64579184	64580183	4.94e-05	NM_198477	chr19	47638712	47639711	0.001525	NM_003165	chr9	125749885	125750884	0.000969685
NM_144584	chr1	108550460	108551459	0.0133843	NM_001248	chr3	40388586	40389585	5.02e-05	NM_001365	chr17	7323286	7324285	0.00147861	NM_018297	chr3	25799650	25800649	0.000856228
NM_030914	chr9	126508986	126509985	0.012898	NM_006794	chr2	54061302	54062301	4.39e-05	NM_020438	chr9	127218735	127219734	0.00145378	XM_373451	chr10	29713781	29714780	0.000863535
NM_014041	chr3	52696506	52697505	0.0133738	XM_291345	chrX	52317013	52318012	5.05e-05	NM_014914	chr2	236688811	236689810	0.0015198	NM_000221	chr2	27283374	27284373	0.000954537
NM_024818	chr3	133698551	133699550	0.013232	NM_018934	chr5	140630306	140631305	3.66e-05	NM_144622	chr1	152222749	152223748	0.0015464	NM_012281	chr7	119467526	119468525	0.00083865
NM_020843	chr15	74913197	74914196	0.0138786	NM_000067	chr8	86449857	86450856	4.37e-05	NM_080491	chr11	77854866	77855865	0.00152774	NM_174906	chr20	37894568	37895567	0.000957967
XM_373456	chr10	44685654	44686653	0.01167	NM_003792	chr9	135117778	135118777	4.3e-05	XM_016532	chr5	72887808	72888807	0.00158428	NM_024038	chr19	12706289	12707288	0.000889303
NM_032178	chr16	68120771	68121770	0.0132603	XM_372351	chr11	4875681	4876680	3.66e-05	XM_374644	chr7	104489081	104490080	0.00147861	NM_020979	chr7	101487864	101488863	0.000896711
NM_013351	chr17	46284556	46285555	0.0138672	XM_061666	chr11	48229252	48230251	0.0001	NM_178863	chr16	29974890	29975889	0.00159471	NM_024757	chr9	135731374	135732373	0.00081066
NM_024407	chr19	1333896	1334895	0.0141062	XM_373911	chr20	21494455	21495454	4.56e-05	NM_032790	chr12	120462069	120463068	0.00136334	NM_000704	chr19	40746101	40747100	0.000870388
XM_294261	chr7	150294023	150295022	0.0142535	NM_001207	chr5	72877625	72878624	4.9e-05	NM_003248	chr5	79414365	79415364	0.00147592	NM_021035	chr20	48580085	48581084	0.000919385
NM_002460	chr6	336040	337039	0.0138512	XM_373877	chr1	177484441	177485440	3.71e-05	NM_003039	chr1	8857783	8858782	0.00149981	XM_351495	chr2	132061468	132062467	0.00101109
NM_005697	chr15	72881203	72882202	0.0132603	XM_373160	chr7	63047050	63048049	0.000113301	NM_013335	chr2	220565448	220566447	0.0016245	NM_032825	chr19	41789594	41790593	0.00100233
XM_043613	chr10	87790844	87791843	0.013644	NM_152534	chr3	27232632	27233631	4.65e-05	NM_004709	chrX	143575916	143576915	0.00169959	NM_021960	chr1	147768418	147769417	0.874264
XM_291314	chr9	37582271	37583270	0.013821	NM_015294	chr17	57658350	57659349	4.22e-05	NM_005672	chr8	143824194	143825193	0.00156559	NM_170737	chr21	38564126	38565125	0.00081066
XM_166420	chr6	12825120	12826119	0.0134009	XM_210048	chrX	102062455	102063454	3.4e-05	NM_006798	chr4	70828663	70829662	0.0014844	NM_016645	chr15	88537967	88538966	0.000933137
NM_018953	chr12	52712400	52713399	0.013584	NM_000549	chr1	114874009	114875008	4.54e-05	NM_001563	chr6	76777687	76778686	0.00160201	NM_022756	chr1	37407784	37408783	0.000866357
NM_003002	chr11	111494547	111495546	0.013965	XM_059702	chr5	148679242	148680241	3.69e-05	NM_022156	chr17	80702284	80703283	0.00142682	NM_017701	chr22	43402370	43403369	0.000894448
NM_021258	chr1	23820481	23821480	0.013537	XM_086616	chr1	210077189	210078188	4.77e-05	XM_374552	chr7	141534490	141535489	0.00158428	NM_153640	chr20	3864750	3865749	0.000933137
NM_000276	chrX	127379153	127380152	0.0138326	XM_372965	chr2	159761554	159762553	3.91e-05	NM_006090	chr1	110980625	110981624	0.00139237	NM_003447	chr6	28153852	28154851	0.000919385
XM_211291	chr17	75442682	75443681	0.0145035	NM_001145	chr14	19151041	19152040	4.03e-05	NM_002066	chr8	143978537	143979536	0.00164639	NM_012098	chr9	125260814	125261813	0.000824912
NM_005230	chr12	95089966	95090965	0.013888	NM_139277	chr19	56178583	56179582	3.91e-05	NM_007344	chr9	130553961	130554960	0.00153654	NM_005240	chr1	154324669	154325668	0.000896711
NM_152764	chr16	1861813	1862812	0.014614	NM_002390	chr17	43311034	43312033	4.16e-05	NM_001425	chr19	53519753	53520752	0.00157261	NM_138338	chr22	40183215	40184214	0.00083865
NM_024099	chr11	62215072	62216071	0.0133263	XM_372367	chr11	5842929	5843928	6.98e-05	NM_002146	chr17	47126187	47127186	0.00151109	XM_088797	chr1	10416177	10417176	0.00090831
NM_000935	chr3	147199501	147200500	0.0140569	NM_001134	chr4	74767504	74768503	3.99e-05	NM_004688	chr2	152348626	152349625	0.00154434	NM_007068	chr22	37208928	37209927	0.000836188
NM_002262	chr12	10350985	10351984	0.0137232	NM_015985	chr20	891660	892659	4.35e-05	NM_004039	chr15	58405941	58406940	0.00158428	NM_173582	chr11	73835521	73836520	0.000960131
XM_291077	chr3	185268531	185269530	0.0139936	XM_292850	chr2	17981600	17982599	3.94e-05	XM_370533	chr10	21314132	21315131	0.00166771	NM_182597	chr7	111680878	111681877	0.000843018
NM_144610	chr17	27086475	27087474	0.0139936	XM_166912	chr11	57661976	57662975	4.49e-05	NM_004224	chrX	148984894	148985893	0.00158893	NM_004853	chr17	9679541	9680540	0.00085809
XM_372951	chr2	113150736	113151735	0.0124449	NM_005543	chr19	17793020	17794019	3.38e-05	NM_021007	chr2	166352437	166353436	0.00173872	NM_152717	chr11	60299013	60300012	0.000866463
NM_024098	chr11	60384103	60385102	0.0147442	XM_374132	chr5	112900436	112901435	4.11e-05	NM_000866	chr3	87762567	87763566	0.00164335	NM_153686	chr4	17774082	17775081	0.00081066
NM_015440	chr6	151216967	151217966	0.0143546	NM_019644	chr7	117418324	117419323	3.62e-05	NM_144636	chr3	14141032	14142031	0.001618	XM_371481	chr2	24206803	24207802	0.000845338
NM_000157	chr1	152427529	152428528	0.0139936	NM_003151	chr2	192218168	192219167	4.41e-05	NM_005625	chr8	59514996	59515995	0.00161361	NM_000681	chr10	112500700	112501699	0.000913185
NM_022458	chr7	156102432	156103431	0.0140162	NM_000508	chr4	156089391	156090390	3.42e-05	NM_139209	chr3	142817200	142818199	0.00162783	NM_002836	chr20	2837640	2838639	0.000817196
NM_057176	chr1	54833836	54834835	0.0139936	NM_005024	chr18	59731015	59732014	3.09e-05	NM_152557	chr7	148586341	148587340	0.0016312	XM_373223	chr7	156680032	156681031	0.000879422
NM_020962	chr15	63430927	63431926	0.014625	NM_020350	chr1	11505005	11506004	3.64e-05	XM_374308	chr9	133175416	133176415	0.00168664	NM_002161	chr9	90397089	90398088	0.000731052
NM_004261	chr1	86802346	86803345	0.0140353	NM_006918	chr11	120711026	120712025	4.11e-05	NM_016607	chrX	99649276	99650275	0.00171956	NM_024800	chr3	132065937	132066936	0.000980968
NM_016276	chr20	42879467	42880466	0.0142535	XM_173164	chr6	125675746	125676745	3.55e-05	NM_005099	chr1	158385336	158386335	0.00166771	XM_047083	chr8	30266350	30267349	0.000896711
NM_001744	chr5	110635545	110636544	0.0147442	NM_178829	chr7	142106834	142107833	3.55e-05	XM_209643	chr4	170097218	170098217	0.0015464	NM_020238	chr11	61666131	61667130	0.00081066
NM_024688	chr10	32859958	32860957	0.0147442	NM_182517	chr1	43164244	43165243	5.12e-05	NM_032823	chr9	92829704	92830703	0.00169575	NM_006831	chr11	57199291	57200290	0.000845338
NM_016511	chr12	10142631	10143630	0.0145752	NM_003853	chr2	102655848	102656847	3.42e-05	NM_033416	chr2	131192399	131193398	0.00136334	NM_003865	chr3	57191328	57192327	0.000845338
NM_017865	chr1	245967816	245968815	0.014665	NM_001324	chr20	55652300	55653299	3.43e-05	XM_372063	chr8	145058792	145059791	0.00158428	XM_373658	chr16	2202927	2203926	0.000822575
NM_022081	chr22	25204056	25205055	0.0144754	XM_166781	chr11	123351897	123352896	4.49e-05	NM_145202	chr10	134636189	134637188	0.00160201	NM_031889	chr4	71960013	71961012	0.000872289
NM_002107	chr1	223223484	223224483	0.0145133	NM_138379	chr5	156370861	156371860	2.69e-05	NM_021010	chr8	6901369	6902368	0.00168215	NM_003617	chr1	160359961	160360960	0.00075923
NM_152546	chr5	121373181	121374180	0.0144543	NM_183397	chr20	33017918	33018917	4.16e-05	NM_198584	chr8	86231716	86232715	0.00172853	NM_015886	chr8	75786284	75787283	0.000873402
NM_001184	chr3	143618260	143619259	0.014396	XM_293633	chr3	188740958	188741957	2.54e-05	NM_003189	chr1	47065060	47066059	0.00176792	NM_007283	chr3	128862637	128863636	0.000883028
NM_183009	chr8	95521955	95522954	0.0142766	NM_199327	chr4	124776078	124777077	3.52e-05	NM_000072	chr7	79886985	79887984	0.00170574	NM_020421	chr14	76255797	76256796	0.000763948
NM_015179	chr10	98825352	98826351	0.0148777	NM_021076	chr22	28200074	28201073	3.57e-05	NM_198178	chr3	69860627	69861626	0.00159907	NM_000262	chr22	40709563	40710562	0.000848016
NM_016269	chr4	109548596	109549595	0.0152868	NM_000349	chr8	38025780	38026779	3.77e-05	NM_020655	chr16	87417290	87418289	0.00187155	XM_113967	chr18	8598736	8599735	0.000851143
NM_144607	chr17	7960931	7961930	0.0145848	NM_005823	chr16	750058	751057	2.85e-05	NM_172070	chr2	170987113	170988112	0.00173872	NM_005662	chr8	42266052	42267051	0.000855351
XM_062645	chr12	97353091	97354090	0.0143259	XM_374746	chr7	112352775	112353774	3.62e-05	NM_006336	chr9	126909964	126910963	0.00175841	NM_016061	chr2	30343649	30344648	0.000910235
NM_001292	chr15	72615831	72616830	0.0144928	XM_373311	chr9	106181540	106182539	4.11e-05	XM_293821	chr5	176808230	176809229	0.0017163	NM_000960	chr19	51819883	51820882	0.000864716
NM_183419	chr8	101278607	101279606	0.0148183	NM_002000	chr19	60076662	60077661	3.13e-05	NM_000538	chr13	35190640	35191639	0.00169273	NM_138317	chr14	86779088	86780087	0.000830275
NM_006579	chrX	47425460	47426459	0.0147442	NM_000023	chr17	48717305	48718304	3.23e-05	NM_000099	chr20	23613363	23614362	0.00164639	NM_006693	chr7	98647394	98648393	0.000715373
XM_209827	chr7	22555584	22556583	0.0143797	NM_178348	chr1	150015832	150016831	3.91e-05	XM_371641	chr3	49870488	49871487	0.00174355	NM_004223	chr11	57110343	57111342	0.000815309
NM_000133	chrX	137317803	137318802	0.0145035	NM_144605	chr16	4838382	4839381	3.31e-05	NM_003717	chr12	52187764	52188763	0.00168926	NM_198316	chr12	51726328	51727327	0.000731052
NM_002986	chr17	32757538	32758537	0.0152868	NM_022490	chr9	37475262	37476261	3.29e-05	XM_371866	chr7	766773	767772	0.00185217	NM_006936	chr21	45093947	45094946	0.000797259
NM_016215	chr9	134913971	134914970	0.0139936	NM_152616	chr3	141717091	141718090	3.46e-05	XM_291181	chr6	46546260	46547259	0.00166771	NM_173497	chr10	92833929	92834928	0.000780582
NM_003921	chr1	85165876	85166875	0.0144017	NM_052945	chr22	40565543	40566542	2.9e-05	NM_001032	chr14	48042833	48043832	0.00187619	NM_003675	chr10	13632320	13633319	0.000900524
NM_000617	chr12	49706265	49707264	0.0150407	NM_015136	chr3	52487121	52488120	2.97e-05	NM_182623	chr1	15762536	15763535	0.00167613	NM_173161	chr2	113919994	113920993	0.000864716
NM_006164	chr2	178331771	178332770	0.0147068	XM_371125	chr19	3122879	3123878	2.69e-05	NM_016308	chr1	47168695	47169694	0.00174492	NM_000017	chr12	119574800	119575799	0.000856228
NM_018153	chr2	69214044	69215043	0.0150138	XM_291548	chr1	155658209	155659208	2.07e-05	NM_032445	chr15	64261593	64262592	0.00168664	NM_021180	chr1	23999999	24000998	0.000802042
NM_003359	chr4	39426098	39427097	0.0148171	NM_020167	chr5	151813034	151814033	3.09e-05	NM_003214	chr6	35511392	35512391	0.00181333	NM_138768	chr11	68836241	68837240	0.000845338
NM_004751	chr15	57624017	57625016	0.0165594	NM_004962	chr10	47833469	47834468	3.16e-05	NM_145016	chr11	58387317	58388316	0.00185217	NM_015849	chr1	15164594	15165593	0.000833213
NM_000409	chr6	42187236	42188235	0.0146422	NM_024058	chr13	42533093	42534092	2.48e-05	NM_000774	chr19	46311494	46312493	0.00177458	NM_002230	chr17	40315796	40316795	0.000888957
NM_020524	chr1	152145094	152146093	0.0150126	XM_371153	chr19	21356315	21357314	3.66e-05	NM_194279	chr14	72949798	72950797	0.0015198	NM_145309	chr11	71517010	71518009	0.000885581
NM_005861	chr16	669425	670424	0.0148523	NM_006998	chr6	25759521	25760520	3.55e-05	NM_006438	chr8	120035317	120036316	0.00176297	NM_139354	chr19	3737118	3738117	0.000856228
NM_003906	chr21	46561138	46562137	0.0145307	NM_001250	chr20	45431280	45432279	3.66e-05	NM_152599	chr17	8902933	8903932	0.00175163	NM_001610	chr11	47234365	47235364	0.000827372
NM_005429	chr4	178409476	178410475	0.0145932	NM_153203	chr21	22392108	22393107	3.55e-05	NM_024552	chr19	8179484	8180483	0.001992	XM_371439	chr22	20334929	20335928	0.000731052
NM_005740	chr22	37432912	37433911	0.0148055	NM_015671	chr19	41273276	41274275	2.63e-05	XM_291271	chr8	145849245	145850244	0.00193919	NM_005522	chr7	26877591	26878590	0.000910235
NM_003943	chr4	77684875	77685874	0.0145905	XM_293669	chr4	117923330	117924329	2.69e-05	NM_000276	chrX	127379153	127380152	0.00177458	NM_021628	chr17	8222073	8223072	0.00083086
NM_000150	chr19	5790433	5791432	0.0147442	XM_352009	chr11	5721288	5722287	1.56e-05	NM_003744	chr14	71915027	71916026	0.00164148	NM_016401	chr11	85738874	85739873	0.000816417
XM_374273	chr8	74251173	74252172	0.0147442	XM_065316	chr2	7489771	7490770	2.07e-05	NM_006675	chr12	3056083	3057082	0.00187441	NM_000094	chr3	48592995	48593994	0.000794586
XM_210581	chr4	184936961	184937960	0.0158239	NM_014173	chr19	17238469	17239468	2.57e-05	NM_022764	chr16	86370021	86371020	0.00162783	NM_021219	chr21	25932702	25933701	0.000854841
NM_199171	chr20	56971662	56972661	0.0133699	NM_001242	chr12	6423554	6424553	2.38e-05	NM_015971	chr17	73854165	73855164	0.00190456	NM_020239	chr1	148248373	148249372	0.000826463
NM_004216	chr1	158319137	158320136	0.0151064	NM_000548	chr16	2037252	2038251	2.78e-05	XM_298233	chr3	73284245	73285244	0.00178027	NM_138781	chr19	63507867	63508866	0.00083237
NM_000788	chr4	72324845	72325844	0.0150283	NM_004950	chr12	89900963	89901962	2.58e-05	XM_089858	chr11	4353534	4354533	0.00195419	NM_020682	chr10	104293115	104294114	0.000715373
NM_003940	chr3	180691155	180692154	0.0152163	NM_176811	chr19	61150311	61151310	2.44e-05	NM_170734	chr11	27685189	27686188	0.00185217	NM_139170	chr16	4783920	4784919	0.000859282
NM_031423	chr1	160478399	160479398	0.0154579	XM_087761	chr5	145512156	145513155	3e-05	NM_004057	chrX	16029008	16030007	0.00185217	NM_006474	chr1	13272225	13273224	0.000801194
NM_018649	chr10	71156321	71157320	0.0153084	NM_002889	chr7	149430204	149431203	2.85e-05	NM_001237	chr4	123203605	123204604	0.00117351	NM_006832	chr14	51407553	51408552	0.000826463
NM_139174	chr16	84003736	84004735	0.0152986	XM_035863	chr10	38409657	38410656	2.77e-05	XM_087859	chr6	25368747	25369746	0.00180744	NM_002089	chr4	75430961	75431960	0.000824912
NM_005845	chr13	93651373	93652372	0.0157086	NM_000555	chrX	109418045	109419044	2.9e-05	NM_004458	chrX	107740290	107741289	0.00180276	NM_005928	chr15	87186061	87187060	0.000802042
NM_031895	chr19	59157407	59158406	0.0148224	NM_005492	chr20	23466039	23467038	2.67e-05	XM_027162	chr1	50262811	50263810	0.00203678	NM_003971	chr17	49672564	49673563	0.000885581
NM_002473	chr22	35055565	35056564	0.015366	XM_117100	chr18	17999590	18000589	2.75e-05	NM_152434	chr11	106865967	106866966	0.00191004	NM_016200	chr7	117377939	117378938	0.000795269
NM_024025	chr8	33514979	33515978	0.0161587	XM_170708	chr12	47406786	47407785	3e-05	NM_032182	chr10	126064087	126065086	0.00187155	NM_139267	chr2	96359021	96360020	0.000786918
NM_007056	chr19	50233451	50234450	0.0157241	XM_037817	chr4	170078544	170079543	2.71e-05	NM_153341	chr1	32932567	32933566	0.00188001	NM_001843	chr12	39371827	39372826	0.000742301
NM_006727	chr5	24690112	24691111	0.015504	NM_021970	chr4	101273797	101274796	2.9e-05	NM_013296	chr1	108765552	108766551	0.00191256	NM_173653	chr3	144887930	144888929	0.000767032
NM_002957	chr9	132660427	132661426	0.0156001	XM_060104	chr1	149276901	149277900	2.6e-05	XM_172860	chr11	59566055	59567054	0.00184107	NM_012182	chr15	58012492	58013491	0.00083865
NM_003935	chr22	20661406	20662405	0.0155134	NM_003650	chr20	24924167	24925166	2.66e-05	XM_117014	chr16	89627070	89628069	0.0018363	NM_016000	chr3	3143006	3144005	0.000797259
NM_130773	chr2	124877310	124878309	0.0147442	NM_019028	chr11	19102314	19103313	2.5e-05	NM_004235	chr9	105631467	105632466	0.00188379	XM_370768	chr14	73520277	73521276	0.00075923
NM_004110	chr17	73465958	73466957	0.0150887	NM_152679	chr4	48400203	48401202	2.47e-05	NM_017979	chr15	89207596	89208595	0.00173872	XM_172389	chr4	114073468	114074467	0.00078658
NM_015568	chr20	38119078	38120077	0.0155849	NM_005288	chr13	25132605	25133604	2.69e-05	NM_024563	chr5	32833747	32834746	0.00181527	NM_145654	chr17	34403027	34404026	0.000795104
XM_291085	chr3	120333422	120334421	0.0156671	NM_181612	chr21	30834299	30835298	2.3e-05	NM_001731	chr12	91041783	91042782	0.00185731	NM_000369	chr14	79411117	79412116	0.000784635
NM_031920	chr12	29788888	29789887	0.0162052	NM_006432	chr14	72949956	72950955	2.07e-05	XM_372393	chr11	55794391	55795390	0.00190908	NM_178858	chr10	104138185	104139184	0.000772125
NM_005086	chr12	26239069	26240068	0.0160171	NM_024588	chr22	40332753	40333752	2.29e-05	NM_016445	chr14	65868623	65869622	0.00196358	NM_015001	chr1	15536357	15537356	0.000783914
NM_003280	chr3	52446209	52447208	0.0158626	NM_145174	chr22	39500869	39501868	1.9e-05	NM_001323	chr11	65553616	65554615	0.00185217	NM_001422	chr11	34499339	34500338	0.000805046
NM_020247	chr1	224101937	224102936	0.0161119	XM_371706	chr4	123527815	123528814	2.07e-05	NM_014008	chrX	48112847	48113846	0.00191566	XM_093920	chr4	10436969	10437968	0.000817196
NM_003910	chr7	98617292	98618291	0.0161883	NM_173466	chr2	197779667	197780666	2.22e-05	NM_144589	chr10	76340114	76341113	0.00179945	NM_152407	chr5	148758820	148759819	0.000783914
NM_032018	chr1	228507156	228508155	0.0162764	NM_173794	chrX	43447929	43448928	2.31e-05	NM_033329	chr19	56695159	56696158	0.00190456	NM_018421	chr9	96356803	96357802	0.000697057
NM_018334	chr7	110290979	110291978	0.0159404	NM_194287	chr14	75282057	75283056	2.07e-05	NM_153688	chr16	74960811	74961810	0.00193919	NM_015865	chr18	41555366	41556365	0.000704073
NM_018221	chr2	74380234	74381233	0.0156628	NM_198462	chr11	31113221	31114220	2.51e-05	NM_006932	chr22	29801165	29802164	0.00194677	NM_052951	chr20	45105299	45106298	0.00075923
XM_373572	chr13	93063667	93064666	0.0162052	XM_353185	chr19	50927650	50928649	1.19e-05	NM_019029	chr7	28928231	28929230	0.0019752	XM_370691	chr12	46863460	46864459	0.000793444
NM_014068	chr6	31188155	31189154	0.0159123	XM_373812	chr19	63419260	63420259	2.28e-05	NM_000463	chr2	234955007	234956006	0.00210877	XM_085929	chr19	52618558	52619557	0.000903612
XM_294854	chr17	51536819	51537818	0.0173558	XM_371762	chr5	97622464	97623463	2.38e-05	XM_372758	chr1	8795650	8796649	0.00179945	NM_002701	chr6	31239985	31240984	0.129233
XM_071093	chr9	102741232	102742231	0.0150214	XM_374163	chr6	27836797	27837796	2.07e-05	NM_031958	chr17	39538231	39539230	0.00195676	XM_166539	chr7	2303135	2304134	0.000792114
NM_172240	chr12	88422192	88423191	0.0157829	NM_001447	chr5	150976715	150977714	2.46e-05	XM_373875	chr1	172244143	172245142	0.0019752	NM_178535	chr8	146232293	146233292	0.000660445
NM_017643	chr17	49776909	49777908	0.0170518	NM_020376	chr11	809844	810843	2.07e-05	NM_033420	chr19	971873	972872	0.00197898	NM_152334	chr15	99999599	100000598	0.000780582
NM_012469	chr20	63338106	63339105	0.0161307	NM_001062	chr11	59409078	59410077	1.74e-05	XM_290714	chr3	130161242	130162241	0.00195889	NM_015039	chr1	180626818	180627817	0.000675419
NM_024490	chr15	23655931	23656930	0.0169965	NM_004210	chr10	104917548	104918547	2.21e-05	NM_012094	chr11	63860217	63861216	0.00195783	NM_021052	chr6	26324428	26325427	0.000731052
NM_005569	chr22	29932108	29933107	0.0170518	NM_005055	chr11	47434739	47435738	2.46e-05	NM_003503	chr1	91437544	91438543	0.00189843	NM_016037	chr1	37890996	37891995	0.000685153
NM_012336	chr17	81094696	81095695	0.0167302	NM_006375	chrX	128742539	128743538	1.74e-05	NM_005037	chr3	12303660	12304659	0.00198876	NM_016349	chr9	21956438	21957437	0.000706591
NM_005215	chr18	48118446	48119445	0.0182875	NM_182524	chr4	74920	75919	2.34e-05	NM_033510	chr15	38365791	38366790	0.00193919	NM_032501	chr20	25034316	25035315	0.000748223
XM_046264	chr3	42980722	42981721	0.0162947	NM_033467	chr1	2412758	2413757	2.44e-05	NM_138451	chr12	112070552	112071551	0.00185217	NM_004245	chr15	41268535	41269534	0.00081066
NM_183239	chr10	105692519	105693518	0.0163066	XM_027964	chrX	98914750	98915749	1.67e-05	XM_087928	chr6	170437895	170438894	0.00195783	NM_000642	chr1	99777864	99778863	0.000691988
NM_014168	chr2	170883674	170884673	0.0158063	NM_013450	chr2	160505733	160506732	1.88e-05	NM_002634	chr17	47966606	47967605	0.0020312	XM_027172	chr1	51157526	51158525	0.000649438
NM_016489	chr7	32844324	32845323	0.0167121	NM_144686	chr19	59368456	59369455	2.29e-05	NM_019896	chr2	75159621	75160620	0.00207014	NM_000621	chr13	45267964	45268963	0.00073616
NM_000286	chr17	34050827	34051826	0.0165594	NM_033104	chr14	79854668	79855667	2.07e-05	NM_016058	chr2	73938751	73939750	0.00204226	NM_004491	chr19	52113074	52114073	0.000770641
NM_173694	chrX	137619754	137620753	0.0162052	XM_372390	chr11	55647180	55648179	1.8e-05	NM_006767	chr22	19660160	19661159	0.00208712	NM_017720	chr19	4293483	4294482	0.000876998
XM_294960	chr1	1427244	1428243	0.01687	XM_114481	chr5	179177356	179178355	1.83e-05	NM_000112	chr5	149368257	149369256	0.00198197	NM_020456	chr13	48308324	48309323	0.000757345
XM_085929	chr19	52618558	52619557	0.0161787	XM_373987	chr2	65689476	65690475	1.67e-05	NM_182559	chr12	49522284	49523283	0.00199053	NM_022832	chr4	53440707	53441706	0.00075923
XM_374071	chr3	197688130	197689129	0.0175006	XM_294634	chr7	9509508	9510507	1.86e-05	NM_014318	chr17	42469043	42470042	0.00203678	XM_166311	chr6	117136661	117137660	0.000724617
NM_147156	chr10	51728040	51729039	0.0169828	NM_006812	chr12	56373488	56374487	1.8e-05	NM_012335	chr19	8548007	8549006	0.00196891	XM_351684	chr7	4855392	4856391	0.000731052
NM_031424	chr20	819620	820619	0.0177098	NM_012335	chr19	8548007	8549006	2.82e-05	NM_033503	chr15	38116836	38117835	0.00201963	NM_007071	chr1	70189712	70190711	0.000731052
NM_198553	chr2	24320869	24321868	0.0171592	XM_290811	chr18	29565579	29566578	1.36e-05	NM_032831	chr7	101633763	101634762	0.00195419	NM_003596	chr7	65081231	65082230	0.000731052
XM_171013	chr2	1229179	1230178	0.0163857	NM_145256	chr19	18369121	18370120	1.85e-05	NM_006023	chr10	12241281	12242280	0.00185217	NM_005572	chr1	153268462	153269461	0.000716259
NM_024852	chr1	35823735	35824734	0.0158516	NM_000132	chrX	152672980	152673979	1.9e-05	XM_170950	chr1	19677783	19678782	0.00233081	NM_012295	chr22	22731620	22732619	0.000731052
NM_005826	chr1	23140004	23141003	0.0173085	NM_017716	chr11	60034912	60035911	1.52e-05	NM_002523	chr7	97857295	97858294	0.00199806	NM_014460	chr22	40199368	40200367	0.000754295
NM_198557	chr2	152320638	152321637	0.017641	NM_015599	chr6	83896031	83897030	1.91e-05	NM_024843	chr2	172580703	172581702	0.00205804	NM_016125	chr17	20819627	20820626	0.000780582
NM_020248	chr1	9679631	9680630	0.0172817	NM_001858	chr6	70571347	70572346	1.81e-05	NM_015908	chr7	100083452	100084451	0.00191256	NM_032133	chr17	49059883	49060882	0.000700976
NM_153359	chr19	5735310	5736309	0.0157829	NM_005894	chr1	155028212	155029211	1.62e-05	NM_138417	chr1	51869088	51870087	0.00205027	NM_022719	chr22	17504663	17505662	0.000691988
NM_003238	chr1	215575376	215576375	0.0170518	NM_182526	chr14	65971943	65972942	1.85e-05	XM_372346	chr11	4401130	4402129	0.00211697	NM_033304	chr8	26744296	26745295	1.73e-05
NM_144623	chr1	20086206	20087205	0.0172817	NM_015017	chr1	77647811	77648810	1.74e-05	NM_004389	chr2	79713963	79714962	0.00200344	NM_174858	chr1	77169556	77170555	0.000725886
NM_018078	chr4	129440545	129441544	0.0175431	NM_004790	chr11	62527529	62528528	2.07e-05	NM_198994	chr20	2355855	2356854	0.00200761	NM_002072	chr9	76103011	76104010	0.000742805
NM_003127	chr9	126690220	126691219	0.0173767	XM_373938	chr21	45723193	45724192	1.67e-05	XM_293596	chr3	57884194	57885193	0.00202879	NM_014738	chr17	74049092	74050091	0.000780582
NM_012222	chr1	45219098	45220097	0.0172147	XM_291019	chr2	62060789	62061788	1.83e-05	NM_138734	chr11	64185878	64186877	0.00228135	NM_006031	chr21	46599558	46600557	0.000687682
NM_031437	chr1	203763793	203764792	0.0196067	NM_002288	chr19	59705129	59706128	1.58e-05	NM_003089	chr19	54279577	54280576	0.00212879	NM_004822	chr17	9124726	9125725	0.00070868
NM_138774	chr19	863900	864899	0.0175453	XM_294065	chr6	159252168	159253167	2.07e-05	XM_371681	chr3	181812373	181813372	0.0020312	NM_004866	chr5	77739728	77740727	0.000634488
NM_012117	chr12	52959886	52960885	0.0179559	NM_002646	chr1	201636685	201637684	1.08e-05	NM_022072	chr3	95101959	95102958	0.00208712	XM_352009	chr11	5721288	5722287	0.000657623
NM_021106	chr9	111718286	111719285	0.0184633	XM_374572	chr7	142066914	142067913	1.67e-05	NM_152681	chr4	166707028	166708027	0.00205888	XM_049078	chr4	37253470	37254469	0.000718402
XM_374126	chr5	74231444	74232443	0.0165594	NM_003431	chr1	244267692	244268691	1.26e-05	NM_004392	chr13	70239031	70240030	0.00201632	NM_181336	chr6	33801106	33802105	0.00075923
NM_005884	chr19	44307571	44308570	0.0171854	XM_371599	chr2	232504208	232505207	1.67e-05	XM_166825	chr11	55860444	55861443	0.00222046	NM_006049	chr15	64505671	64506670	0.000715373
NM_152757	chr20	61831726	61832725	0.0187409	NM_144504	chr1	158225233	158226232	0.0108483	XM_371806	chr6	30132443	30133442	0.00198197	NM_138428	chr1	34752761	34753760	0.000698485
NM_002196	chr20	20343066	20344065	0.0175437	XM_374665	chr7	141415865	141416864	1.46e-05	XM_098238	chr4	152725077	152726076	0.00222444	NM_015252	chr2	62906836	62907835	0.000617819
NM_005326	chr16	1816962	1817961	0.0177697	XM_060953	chr1	155792322	155793321	2.07e-05	XM_372445	chr11	134447865	134448864	0.00221429	NM_016527	chr1	119257084	119258083	0.000721927
NM_000803	chr11	71653447	71654446	0.0192457	NM_153447	chr19	61202205	61203204	1.36e-05	NM_144972	chr11	18440984	18441983	0.00223971	NM_006813	chr6	89785206	89786205	0.000800167
NM_144575	chr2	31004559	31005558	0.0173924	NM_007166	chr11	85505979	85506978	1.41e-05	XM_371396	chr20	31917575	31918574	0.00187619	XM_373771	chr18	919636	920635	0.000856228
NM_133636	chr4	84835108	84836107	0.0178111	XM_171488	chr11	48352026	48353025	2.07e-05	NM_020951	chr19	41755730	41756729	0.00209375	NM_005482	chr1	77107403	77108402	0.000700976
NM_000057	chr15	88989648	88990647	0.01765	NM_144684	chr19	57508517	57509516	1.26e-05	NM_003864	chr4	174987296	174988295	0.00205676	NM_178151	chrX	109418977	109419976	0.000742301
NM_000114	chr20	58560193	58561192	0.0180806	NM_014227	chr22	30975580	30976579	1.59e-05	NM_004071	chr2	201931603	201932602	0.00203678	NM_015935	chr1	168989321	168990320	0.000707682
NM_012126	chr16	75369386	75370385	0.0179102	XM_291170	chr6	28085655	28086654	2.07e-05	NM_001681	chr12	109180950	109181949	0.00207291	NM_032375	chr19	55072101	55073100	0.00069552
NM_021925	chr2	21007061	21008060	0.018058	NM_002086	chr17	73998596	73999595	1.44e-05	NM_003653	chr17	17384873	17385872	0.0019752	NM_003833	chr20	44622298	44623297	0.000696151
NM_003335	chr3	49810088	49811087	0.0179102	NM_016523	chr12	9870645	9871644	1.35e-05	NM_013360	chr19	49220643	49221642	0.00214206	NM_020376	chr11	809844	810843	0.000724617
NM_153695	chr9	94560123	94561122	0.017472	NM_020774	chr18	17572833	17573832	1.35e-05	NM_005664	chr15	21357495	21358494	0.00193919	NM_007053	chr1	143464026	143465025	0.000693584
NM_005522	chr7	26877591	26878590	0.018087	NM_014858	chr1	202392353	202393352	2.07e-05	NM_002364	chrX	29594418	29595417	0.00210024	XM_374027	chr2	237410021	237411020	0.000675419
NM_003005	chr1	166786484	166787483	0.0182124	NM_017767	chr8	145646397	145647396	1.19e-05	NM_016047	chr2	24273556	24274555	0.00243066	NM_145755	chr3	39109090	39110089	0.000684243
NM_000092	chr2	228231514	228232513	0.0184633	NM_018999	chr10	85752325	85753324	1.33e-05	NM_199044	chr1	46175616	46176615	0.00235243	XM_351270	chr1	91256861	91257860	0.000634488
NM_001069	chr6	3102469	3103468	0.0180132	NM_178138	chr9	134535980	134536979	1.36e-05	NM_031435	chr12	70343259	70344258	0.00236179	NM_005185	chr10	5520234	5521233	0.000694187
NM_182553	chr11	65820337	65821336	0.0184055	NM_017435	chr12	20738967	20739966	1.38e-05	NM_013435	chr18	55089294	55090293	0.00220258	XM_290631	chr15	67168092	67169091	0.00065643
NM_030752	chr6	160119672	160120671	0.0181522	NM_004803	chr3	38307353	38308352	1.31e-05	NM_182568	chr17	18729192	18730191	0.00215295	NM_173660	chr4	3495716	3496715	0.000762626
NM_002280	chr17	40010533	40011532	0.0174142	NM_017754	chr6	34805951	34806950	1.21e-05	NM_018365	chr15	54473091	54474090	0.00213508	NM_002480	chr12	78831128	78832127	0.000655066
NM_181654	chr18	55134550	55135549	0.0175006	NM_144621	chr1	32432437	32433436	1.29e-05	NM_152751	chr10	13548682	13549681	0.00193919	NM_000749	chr8	42569231	42570230	0.000675419
NM_005932	chr13	22261276	22262275	0.0186325	NM_015911	chr1	42724889	42725888	1.22e-05	NM_145045	chr19	11406699	11407698	0.00223786	NM_001211	chr15	38168626	38169625	0.000651899
XM_042635	chr3	156714818	156715817	0.0192457	XM_292049	chr12	54131566	54132565	1.19e-05	NM_025182	chr9	35105596	35106595	0.00209439	NM_015650	chr2	239515133	239516132	0.000675419
NM_030928	chr16	88613618	88614617	0.0182042	NM_003046	chr8	17405977	17406976	1.08e-05	NM_018436	chr2	3306124	3307123	0.00230473	NM_007159	chr3	57699930	57700929	0.000719516
NM_152617	chr3	197556846	197557845	0.0181113	NM_145175	chr2	14793861	14794860	1.26e-05	NM_002809	chr17	38511156	38512155	0.00227264	NM_024959	chr12	112184587	112185586	0.000672668
NM_015191	chr11	111010120	111011119	0.0187714	NM_024410	chr8	103519744	103520743	1.31e-05	NM_002653	chr5	134445904	134446903	0.0021736	NM_145238	chr1	33440023	33441022	0.000686272
NM_015238	chr5	167699288	167700287	0.0180386	NM_002030	chr19	56989524	56990523	1.19e-05	NM_032527	chr20	63065051	63066050	0.00223219	NM_001671	chr17	7283148	7284147	0.000693838
NM_003539	chr6	26297002	26298001	0.01832	NM_020208	chr3	45798478	45799477	9.31e-06	NM_015596	chr19	56259879	56260878	0.00225382	NM_002226	chr14	103606537	103607536	0.000690651
NM_014328	chr1	152509821	152510820	0.0179807	NM_012473	chr22	35120420	35121419	1.12e-05	XM_211871	chr3	186191415	186192414	0.0023932	XM_373511	chr11	85810970	85811969	0.000639313
NM_007265	chr10	74272136	74273135	0.0182875	NM_052863	chr5	180127902	180128901	1.48e-05	NM_002769	chr7	141897006	141898005	0.00221802	NM_005916	chr7	99310524	99311523	0.000703114
NM_003893	chr10	103538990	103539989	0.018692	XM_032693	chr16	4997075	4998074	1.67e-05	NM_001995	chr4	186420292	186421291	0.002314	NM_052842	chr19	54859512	54860511	0.000668818
NM_005000	chr7	122752144	122753143	0.0184734	XM_370718	chr13	24422869	24423868	1.17e-05	NM_022898	chr14	97727563	97728562	0.00230473	NM_182523	chr3	28257381	28258380	0.00068231
NM_015229	chr17	2821605	2822604	0.0182875	XM_291095	chr4	68906844	68907843	2.07e-05	NM_030770	chr11	113114447	113115446	0.00218958	NM_152461	chr17	62681250	62682249	0.000754295
NM_006015	chr1	26626514	26627513	0.018692	XM_371190	chr19	58076728	58077727	1.06e-05	NM_139204	chr19	60274501	60275500	0.00231841	NM_003533	chr6	27947780	27948779	0.000664895
XM_372210	chrX	48151868	48152867	0.0183929	NM_006829	chr10	88391827	88392826	1.1e-05	XM_173068	chr2	42626463	42627462	0.00229885	NM_021612	chr17	43321814	43322813	0.000610911
NM_052955	chr15	41301586	41302585	0.0190281	NM_018118	chr21	46504655	46505654	1.11e-05	NM_005277	chr4	177619161	177620160	0.00228415	NM_006943	chr20	300416	301415	0.000641111
NM_014113	chr9	35351748	35352747	0.0197747	NM_006249	chr12	11313603	11314602	1.19e-05	XM_374189	chr6	159435322	159436321	0.00236179	NM_052918	chr10	108588753	108589752	0.00063037
NM_014411	chr7	127191344	127192343	0.0192457	NM_153217	chr5	72552422	72553421	1.08e-05	NM_024725	chr11	95810929	95811928	0.00219432	NM_000235	chr10	90676059	90677058	0.000657988
NM_152629	chr9	4141883	4142882	0.0179102	NM_018644	chr11	133819297	133820296	9.88e-06	NM_152362	chr19	4589831	4590830	0.0025827	NM_024809	chr12	122508060	122509059	0.000641984
NM_080822	chr17	2151216	2152215	0.0185061	NM_181780	chr3	113538977	113539976	1.42e-05	NM_006791	chr15	76880238	76881237	0.00245877	NM_014484	chr20	50260094	50261093	0.000691988
NM_002169	chr9	21294955	21295954	0.0182875	NM_005423	chr21	42664923	42665922	1.02e-05	NM_017856	chrX	13409138	13410137	0.00230473	NM_152417	chr8	56735587	56736586	0.000645595
NM_057168	chr7	120522894	120523893	0.0193393	NM_001759	chr12	4252464	4253463	9.08e-06	NM_001786	chr10	61882139	61883138	0.00185217	NM_002511	chr6	142390206	142391205	0.000620312
NM_016944	chr7	140884867	140885866	0.0192457	NM_004529	chr9	20612242	20613241	9.98e-06	XM_372589	chr15	88513210	88514209	0.00238237	XM_167026	chr6	112715923	112716922	0.000666257
NM_021212	chr11	85102188	85103187	0.0189515	NM_002252	chr2	18043759	18044758	1.05e-05	XM_370539	chr10	27539899	27540898	0.00221156	NM_173176	chr8	27204281	27205280	0.00056209
NM_024953	chr12	110958242	110959241	0.0190018	NM_003266	chr9	115841864	115842863	9.31e-06	NM_016619	chr4	84494043	84495042	0.00225382	NM_000061	chrX	99412731	99413730	0.000671831
NM_001230	chr2	202249679	202250678	0.0183385	XM_374558	chr7	141660087	141661086	7.37e-06	NM_032941	chr12	21545481	21546480	0.738361	XM_097001	chr16	2470049	2471048	0.000614732
NM_018653	chr17	73026260	73027259	0.0181015	NM_001989	chr7	27023994	27024993	1.07e-05	NM_005123	chr12	99369345	99370344	0.00220258	NM_018367	chr11	76297526	76298525	0.000595816
NM_001816	chr19	47790606	47791605	0.0185815	NM_001213	chr3	55650458	55651457	1e-05	NM_014502	chr11	60449100	60450099	0.0023932	NM_024814	chr7	106944418	106945417	0.000591811
NM_005734	chr11	33243015	33244014	0.0189	NM_138792	chr15	49979714	49980713	9.75e-06	NM_005633	chr2	39321826	39322825	0.00221519	NM_032777	chr8	37710986	37711985	0.000634488
XM_370562	chr10	76529511	76530510	0.0215994	NM_001680	chr11	117232792	117233791	1.01e-05	NM_017964	chr2	32370191	32371190	0.00210877	NM_003801	chr8	145242522	145243521	0.000634488
NM_014210	chr17	29794030	29795029	0.0185815	NM_000910	chr4	156706713	156707712	9.31e-06	NM_153356	chr15	71881067	71882066	0.00232482	NM_022143	chr7	127225218	127226217	0.000621597
NM_014464	chr6	54219340	54220339	0.0203755	XM_370944	chr16	22069717	22070716	9.02e-06	NM_198939	chr9	126266219	126267218	0.00233993	NM_000891	chr17	68762100	68763099	0.000661877
NM_014613	chr5	175855584	175856583	0.0191249	XM_371311	chr1	148909891	148910890	8.18e-06	NM_020063	chr1	90649295	90650294	0.00225382	XM_068229	chr4	33206256	33207255	0.000670263
NM_133637	chr2	74727646	74728645	0.019641	NM_002420	chr15	29109680	29110679	7.8e-06	XM_086402	chr1	150391760	150392759	0.00227264	NM_001276	chr1	200443847	200444846	0.000700976
NM_015576	chr3	56459439	56460438	0.0194308	XM_027307	chr6	151072516	151073515	1.29e-05	NM_019025	chr20	4146658	4147657	0.00215855	NM_007135	chr9	125562007	125563006	0.000578378
NM_018913	chr5	140820545	140821544	0.0193021	NM_000062	chr11	57139688	57140687	8.08e-06	NM_018194	chr1	207580940	207581939	0.00232482	NM_145040	chr11	6305887	6306886	0.000634488
NM_024791	chr11	118593137	118594136	0.0180638	NM_175862	chr3	123094401	123095400	8.32e-06	NM_005537	chr13	109064631	109065630	0.00224335	NM_007215	chr17	63042943	63043942	0.000700976
NM_024035	chr8	144555849	144556848	0.0186325	NM_033328	chr12	18781611	18782610	6.91e-06	NM_032603	chr2	74755323	74756322	0.00224335	NM_024824	chr14	87018668	87019667	0.000648005
NM_014799	chrX	64250209	64251208	0.0191018	NM_002307	chr19	43970995	43971994	7.68e-06	NM_005859	chr5	139515245	139516244	0.00223219	NM_002517	chr19	52215284	52216283	0.000609891
NM_005690	chr12	32722792	32723791	0.0193661	XM_210180	chr11	5163849	5164848	7.61e-06	NM_000481	chr3	49419240	49420239	0.00233771	NM_000200	chr4	71209022	71210021	0.000630117
NM_018419	chr20	63407027	63408026	0.0184976	NM_181897	chr3	137061787	137062786	6.36e-06	NM_019083	chr1	100060930	100061929	0.00233081	NM_014443	chr5	148787048	148788047	0.000600634
NM_016142	chr11	43665762	43666761	0.020341	NM_004718	chr2	42570385	42571384	8.24e-06	NM_005085	chr9	129276319	129277318	0.00234211	NM_012468	chr14	94106857	94107856	0.000567861
NM_004702	chr8	95863765	95864764	0.195059	NM_145203	chr13	35477501	35478500	6.91e-06	NM_002444	chrX	63753650	63754649	0.00227706	NM_173540	chr10	74875940	74876939	0.00062314
NM_000689	chr9	71024774	71025773	0.018888	XM_210282	chr14	18378195	18379194	7.91e-06	NM_152539	chr3	120185199	120186198	0.00229222	NM_181647	chr3	53081838	53082837	0.000552524
NM_015001	chr1	15536357	15537356	0.0191018	XM_095961	chr9	109470302	109471301	6.43e-06	NM_015553	chr6	154708590	154709589	0.00227706	XM_371878	chr7	12223091	12224090	0.000534683
NM_032143	chr2	136206900	136207899	0.0202351	NM_152341	chr16	3018832	3019831	7.48e-06	NM_178516	chr16	67000017	67001016	0.00208712	NM_002086	chr17	73998596	73999595	0.000625886
XM_171154	chr7	63608511	63609510	0.020859	NM_006138	chr11	59598721	59599720	7.12e-06	NM_015904	chr2	99574558	99575557	0.00223971	NM_017526	chr1	65255537	65256536	0.000611544
NM_181745	chr10	94990310	94991309	0.0188465	NM_173510	chr22	27492562	27493561	9.31e-06	NM_020240	chr5	130675200	130676199	0.00212879	NM_022065	chr2	43797412	43798411	0.00065827
NM_006788	chr18	9464776	9465775	0.0197747	NM_013264	chr11	125311211	125312210	6.36e-06	XM_371820	chr6	42157270	42158269	0.00231841	NM_019852	chr14	19969296	19970295	0.00063037
NM_002456	chr1	152379210	152380209	0.000193836	NM_152311	chr10	129165311	129166310	9.31e-06	NM_177973	chr19	53746445	53747444	0.00250848	NM_021956	chr6	101891568	101892567	0.000614732
NM_173674	chr6	117848638	117849637	0.0196841	XM_060951	chr1	155749886	155750885	5.52e-06	XM_374558	chr7	141660087	141661086	0.00214716	NM_031460	chr6	39328781	39329780	0.000660445
XM_114618	chr8	23166681	23167680	0.0190808	XM_372456	chr12	45637259	45638258	6.36e-06	XM_373340	chrX	25539445	25540444	0.00217974	NM_012427	chr19	56147850	56148849	0.000592234
XM_030903	chr19	57567477	57568476	0.0200126	NM_144625	chr1	238887332	238888331	8.41e-06	XM_290755	chr17	43216952	43217951	0.0023913	NM_000245	chr7	115866263	115867262	0.000625886
NM_015589	chr14	53210890	53211889	0.0184976	NM_080834	chr20	35271263	35272262	6.79e-06	NM_033052	chr19	47040165	47041164	0.00244085	NM_020194	chr2	228391725	228392724	0.000578378
NM_004045	chr5	151166797	151167796	0.0196067	XM_371843	chr6	113947548	113948547	5.44e-06	XM_294370	chr7	79752993	79753992	0.00239955	XM_027964	chrX	98914750	98915749	0.000567861
XM_373787	chr19	2681151	2682150	0.0202351	NM_005369	chrX	137430194	137431193	6.03e-06	XM_374120	chr5	43083757	43084756	0.0025827	XM_089243	chr1	20347708	20348707	0.000516298
NM_015374	chr22	37394763	37395762	0.0192457	NM_032411	chr2	106302814	106303813	6.59e-06	XM_059669	chr5	110604671	110605670	0.00239955	NM_018685	chr7	36169879	36170878	0.000660445
XM_088567	chr9	109666578	109667577	0.0206392	NM_004543	chr2	152786667	152787666	6.47e-06	NM_021946	chrX	127821566	127822565	0.00237879	XM_051200	chr16	53617620	53618619	0.000629128
NM_173524	chr10	49236825	49237824	0.0197747	NM_000200	chr4	71209022	71210021	6.18e-06	NM_016353	chr8	17023203	17024202	0.0025827	XM_029429	chr18	32660369	32661368	0.000592919
NM_148897	chr12	55614156	55615155	0.0213147	NM_153262	chr1	207190286	207191285	6.66e-06	NM_015717	chr2	71037191	71038190	0.00235722	NM_130470	chr11	47254555	47255554	0.00058765
NM_005382	chr8	24792482	24793481	0.0203294	NM_006072	chr7	75013363	75014362	6.8e-06	NM_005755	chr19	4179841	4180840	0.00237616	XM_210009	chr9	25668244	25669243	0.000622156
NM_174896	chr1	111314538	111315537	0.0211073	NM_024922	chr16	66770676	66771675	6.69e-06	NM_175747	chr6	137795801	137796800	0.00237273	XM_038604	chr19	17651514	17652513	0.000567861
NM_006909	chr5	80339932	80340931	0.0192928	NM_014229	chr3	10832186	10833185	7.73e-06	NM_152989	chr12	24606350	24607349	0.00274666	NM_017419	chr4	157364752	157365751	0.000634488
NM_197947	chr12	10171413	10172412	0.0170518	XM_371700	chr4	106863904	106864903	6.91e-06	NM_172006	chr20	45018787	45019786	0.00234738	NM_006240	chrX	18069773	18070772	0.000569881
NM_014815	chr17	38585328	38586327	0.0203504	XM_373695	chr16	79640371	79641370	5.92e-06	NM_012226	chr12	131433585	131434584	0.00237879	NM_181332	chrX	5608109	5609108	0.000593163
NM_006977	chr14	62961043	62962042	0.0201407	NM_178168	chr11	6830524	6831523	6.91e-06	NM_006981	chr9	97963276	97964275	0.00236179	NM_032124	chr18	42928558	42929557	0.000578378
NM_004660	chrY	14024730	14025729	0.0191018	NM_172246	chr12	47602219	47603218	1.08e-05	NM_030820	chr6	56158870	56159869	0.0025827	NM_178558	chr7	63394271	63395270	0.000569881
NM_001072	chr2	234887757	234888756	0.0202351	NM_005142	chr11	59388034	59389033	6.18e-06	NM_002235	chr12	4787904	4788903	0.00238604	NM_002887	chr5	167893672	167894671	0.00056209
NM_016729	chr11	71628798	71629797	0.0213147	NM_018901	chr5	140263436	140264435	6.18e-06	NM_006497	chr17	2164303	2165302	0.00236179	NM_000282	chr13	98438658	98439657	0.000591161
XM_091830	chr18	12066549	12067548	0.0196312	NM_021176	chr2	169959646	169960645	6.47e-06	NM_017865	chr1	245967816	245968815	0.00250637	NM_144699	chr1	157337454	157338453	0.000601516
NM_000791	chr5	80034575	80035574	0.0203899	NM_178530	chr2	243259163	243260162	7.57e-06	NM_014129	chr17	81160369	81161368	0.0025827	NM_002705	chr16	4987129	4988128	0.000553956
XM_374526	chr7	130763372	130764371	0.0196067	NM_004174	chr5	576987	577986	5.29e-06	NM_030944	chr15	75233265	75234264	0.0024801	NM_005679	chr16	84000037	84001036	0.000586775
NM_001255	chr1	43237219	43238218	0.37009	NM_000576	chr2	113689202	113690201	6.38e-06	NM_002225	chr15	38413043	38414042	0.0025827	NM_181621	chr21	30664722	30665721	0.00059253
XM_290786	chr17	639951	640950	0.0206392	NM_005278	chrX	13196538	13197537	6.59e-06	NM_152545	chr4	82851139	82852138	0.0025827	NM_014571	chr1	39518634	39519633	0.000603091
NM_002446	chr19	45388792	45389791	0.0193582	XM_291378	chr1	204421841	204422840	7.05e-06	NM_145115	chr7	98825269	98826268	0.00225382	NM_000741	chr11	46377318	46378317	0.000584446
NM_003518	chr6	26324580	26325579	0.0207632	XM_372823	chr1	245098464	245099463	6.16e-06	NM_032853	chr19	1305306	1306305	0.00262538	NM_147183	chr4	21056112	21057111	0.000588342
NM_005930	chr14	37725218	37726217	0.0206168	XM_371075	chr17	63300434	63301433	5.85e-06	XM_085689	chr17	7454968	7455967	0.00248568	NM_003558	chr9	66777036	66778035	0.000615606
XM_210334	chr17	42028002	42029001	0.0204435	NM_000439	chr5	95842713	95843712	5.85e-06	NM_030571	chr5	141515872	141516871	0.0025827	NM_001273	chr12	6586560	6587559	0.000553956
NM_178539	chr12	60872515	60873514	0.0204435	NM_058171	chrX	69578790	69579789	5.74e-06	NM_003365	chr3	48607765	48608764	0.00281877	NM_024045	chr10	70004929	70005928	0.000520017
NM_032772	chr10	76506006	76507005	0.0205101	NM_020129	chr19	44886087	44887086	5.17e-06	XM_166926	chr11	58052122	58053121	0.00273503	NM_003414	chr16	31920458	31921457	0.000508087
NM_004844	chr3	15348808	15349807	0.0207142	NM_000535	chr7	5792744	5793743	5.72e-06	NM_012285	chr17	40706161	40707160	0.00236179	NM_032918	chr12	15265384	15266383	0.000521949
NM_003479	chr1	31906128	31907127	0.0205661	XM_045839	chr1	229735197	229736196	1.36e-05	NM_032721	chr19	41084745	41085744	0.0025827	NM_005087	chr3	181950667	181951666	0.000528059
NM_024325	chr20	2484478	2485477	0.0209944	XM_210186	chr11	123835433	123836432	5.44e-06	XM_298045	chrX	132083167	132084166	0.0025827	NM_019556	chrX	132754630	132755629	0.000600634
NM_005125	chr11	66134952	66135951	0.0207018	NM_178558	chr7	63394271	63395270	4.23e-06	NM_181079	chr16	27380097	27381096	0.00240567	XM_290585	chr12	56110663	56111662	0.000520017
NM_000038	chr5	112118776	112119775	0.0207538	NM_000865	chr6	87641921	87642920	5.1e-06	NM_018451	chr13	23294709	23295708	0.00250053	NM_002810	chr1	148443062	148444061	0.000575808
NM_004504	chr2	228538708	228539707	0.0207256	XM_086876	chr22	19349861	19350860	4.82e-06	NM_178451	chr10	74537673	74538672	0.00249221	NM_006251	chr5	40843677	40844676	0.000572239
NM_183049	chr4	92218358	92219357	0.0173558	NM_014462	chr8	38051302	38052301	6.18e-06	NM_175889	chr11	63991205	63992204	0.00269061	NM_005453	chr6	33332100	33333099	0.000555831
XM_038664	chr13	40332921	40333920	0.0208942	NM_005989	chr7	137176392	137177391	7.05e-06	NM_031214	chr1	10793092	10794091	0.0025827	NM_020457	chr16	67651749	67652748	0.000476731
XM_372697	chr18	73211129	73212128	0.0208825	NM_031491	chr12	7172450	7173449	4.45e-06	NM_004913	chr16	89529609	89530608	0.00265966	NM_003488	chr17	55636501	55637500	0.000560428
NM_006536	chr1	86311719	86312718	0.0218566	NM_018062	chr2	58442723	58443722	4.86e-06	NM_173668	chr5	23996259	23997258	0.00263251	NM_000722	chr7	81684783	81685782	0.000558389
NM_016647	chr8	143870955	143871954	0.0209682	XM_373998	chr2	101510970	101511969	3.73e-06	NM_013261	chr4	23642283	23643282	0.0025827	XM_373467	chr10	80171528	80172527	0.000583411
NM_031934	chr17	27190255	27191254	0.020929	NM_024505	chr15	66937996	66938995	4.42e-06	NM_017682	chr19	12723708	12724707	0.00294663	NM_020133	chr6	161604105	161605104	0.000543921
NM_031206	chrX	63621174	63622173	0.0206811	XM_291352	chrX	50065874	50066873	1.19e-05	NM_173496	chr10	28574773	28575772	0.00264679	NM_005646	chr1	231698818	231699817	0.000568978
NM_000725	chr12	47497828	47498827	0.0207818	NM_005220	chr17	48546910	48547909	4.19e-06	XM_292819	chr19	13848364	13849363	0.00278346	NM_033048	chrX	86773384	86774383	0.00051276
NM_000405	chr5	150660264	150661263	0.0208233	NM_002359	chr17	80564104	80565103	4.79e-06	XM_371178	chr19	50373197	50374196	0.00313312	NM_003536	chr6	27884994	27885993	0.000537696
NM_000443	chr7	86721480	86722479	0.0202351	XM_295309	chr1	150983917	150984916	5.92e-06	NM_018339	chr9	74466252	74467251	0.00263394	NM_005286	chr20	63464232	63465231	0.00051392
XM_373748	chr17	72111720	72112719	0.0207874	XM_373805	chr19	45141179	45142178	4.6e-06	NM_178518	chr17	7538638	7539637	0.00279969	NM_033355	chr2	202324598	202325597	0.000529664
NM_004111	chr11	61334811	61335810	0.0210571	XM_373106	chr5	178913959	178914958	2.78e-06	XM_210908	chr11	122838011	122839010	0.0025827	NM_018492	chr8	27717128	27718127	0.00056209
NM_001492	chr19	18867681	18868680	0.0160171	XM_371113	chr18	16951349	16952348	5.92e-06	NM_003368	chr1	62271543	62272542	0.00266434	XM_373800	chr19	35747909	35748908	0.000564637
NM_022152	chr2	219359532	219360531	0.0215745	NM_013937	chr6	29532417	29533416	4.47e-06	NM_016179	chr13	36242262	36243261	0.0025827	NM_000490	chr20	3060758	3061757	0.00011516
NM_005128	chr21	36456536	36457535	0.0220897	NM_182771	chr10	35459774	35460773	3.3e-06	XM_374126	chr5	74231444	74232443	0.00269514	NM_001169	chr16	25194135	25195134	0.000521499
XM_098163	chr3	154522494	154523493	0.0237961	XM_212013	chr6	4391644	4392643	4.66e-06	NM_015534	chr1	77571381	77572380	0.00273503	NM_004662	chr17	11986091	11987090	0.000539197
NM_005802	chr9	32542305	32543304	0.0214418	NM_004133	chr8	76501466	76502465	4.82e-06	XM_371816	chr6	36351217	36352216	0.00266825	NM_130851	chr14	52411008	52412007	0.000617819
NM_012322	chr7	32271955	32272954	0.0216296	NM_030621	chr14	93597796	93598795	4.14e-06	NM_006551	chr11	61784372	61785371	0.00266757	NM_144596	chr14	87279835	87280834	0.000522793
NM_002833	chr15	73587289	73588288	0.0211201	NM_018409	chr4	186995762	186996761	5.74e-06	NM_020524	chr1	152145094	152146093	0.00270542	XM_371354	chr1	242620329	242621328	0.000502223
XM_370616	chr11	24482018	24483017	0.0214624	NM_152322	chr12	106530377	106531376	4.82e-06	NM_052860	chr5	150312752	150313751	0.00263818	NM_016433	chr12	108780713	108781712	0.000530643
NM_002151	chr19	40222551	40223550	0.0216334	NM_175076	chr8	11020684	11021683	5.61e-06	NM_012433	chr2	198502010	198503009	0.00268447	NM_004846	chr2	233617215	233618214	0.000526659
NM_198524	chr15	54373001	54374000	0.0213747	XM_087171	chr2	33927506	33928505	2.07e-05	NM_005125	chr11	66134952	66135951	0.0025827	NM_144588	chr10	99160771	99161770	0.0005213
NM_152742	chr7	99386194	99387193	0.020341	XM_297205	chr19	44958376	44959375	4.82e-06	NM_000371	chr18	27423127	27424126	0.00277622	NM_032709	chr10	99839266	99840265	0.000531302
NM_017773	chr1	200915498	200916497	0.0232593	NM_015471	chr1	210021317	210022316	4.12e-06	NM_153331	chr3	58434403	58435402	0.00270542	NM_181865	chr1	6130013	6131012	0.000501592
NM_007361	chr14	50525684	50526683	0.0215683	XM_372406	chr11	57897032	57898031	3.61e-06	NM_014611	chr6	90524808	90525807	0.00278728	NM_018079	chr2	45812637	45813636	0.000537696
NM_001067	chr17	38947034	38948033	0.0241194	NM_145865	chr16	21210870	21211869	5.92e-06	NM_003241	chr3	44875992	44876991	0.00275183	NM_178826	chr12	99690354	99691353	0.000506177
XM_173068	chr2	42626463	42627462	0.020341	NM_080735	chr20	44793215	44794214	3.61e-06	NM_020407	chr1	153555096	153556095	0.00284801	NM_031210	chr14	76163784	76164783	0.000506177
XM_291282	chr8	670905	671904	0.0216714	NM_003937	chr2	143845137	143846136	4.28e-06	NM_152494	chr1	152222393	152223392	0.00297323	NM_033224	chr7	44665440	44666439	0.000550953
NM_020859	chr4	77813949	77814948	0.0217079	NM_016388	chr3	109861410	109862409	4.28e-06	NM_021215	chr20	37346783	37347782	0.00297323	XM_062467	chr12	54253767	54254766	0.000547062
NM_153606	chr1	209853615	209854614	0.0200126	NM_000159	chr19	12862274	12863273	3.73e-06	XM_290527	chr11	77635625	77636624	0.00268258	NM_172238	chr6	50727394	50728393	0.000586051
NM_175910	chr19	21396855	21397854	0.0205101	NM_002351	chrX	122177250	122178249	4.82e-06	NM_014161	chr6	160120075	160121074	0.00210877	NM_000479	chr19	2199214	2200213	0.000447659
NM_000210	chr2	173494222	173495221	0.0218245	NM_145026	chr6	44356642	44357641	3.52e-06	NM_007214	chr6	108324720	108325719	0.00275077	NM_012310	chrX	68376032	68377031	0.000544953
XM_116970	chr15	69222613	69223612	0.0220147	NM_006419	chr4	78890602	78891601	3.92e-06	NM_002240	chr21	38208792	38209791	0.00287317	NM_001723	chr6	56554224	56555223	0.000497378
NM_144650	chr8	67393995	67394994	0.0216221	XM_371878	chr7	12223091	12224090	2.78e-06	NM_007280	chr15	39340576	39341575	0.00280883	NM_080430	chr22	29827805	29828804	0.000532413
NM_005739	chr15	36572761	36573760	0.0212637	NM_014042	chr11	71549816	71550815	3.73e-06	NM_015385	chr10	96985450	96986449	0.00287715	XM_044166	chr1	153298313	153299312	0.000507536
NM_018354	chr20	1159817	1160816	0.0217976	NM_199292	chr11	2157034	2158033	3.39e-06	NM_024823	chr9	107394526	107395525	0.00302118	NM_152617	chr3	197556846	197557845	0.000457888
NM_001835	chr22	17653462	17654461	0.0223705	NM_017549	chr7	37700244	37701243	4.82e-06	NM_024314	chr20	57894549	57895548	0.00281369	NM_002151	chr19	40222551	40223550	0.253017
NM_017999	chr14	22606150	22607149	0.0223223	NM_001053	chr16	1062058	1063057	3.97e-06	NM_178528	chr20	33819448	33820447	0.00316277	NM_006823	chr8	79477599	79478598	0.000541889
NM_003341	chr3	23821688	23822687	0.0221142	NM_032445	chr15	64261593	64262592	3.65e-06	NM_016399	chr12	119295837	119296836	0.00282409	NM_002919	chr9	3515704	3516703	0.000546301
NM_144571	chr4	79198629	79199628	0.0221704	NM_006953	chr22	43956735	43957734	3.42e-06	NM_000590	chr5	135307432	135308431	0.0025827	NM_153340	chr1	109324589	109325588	0.000444773
NM_023933	chr16	709883	710882	0.0210783	XM_096516	chr11	43554466	43555465	3.3e-06	NM_003259	chr19	10260351	10261350	0.0025827	NM_182539	chr6	44302211	44303210	0.000541889
NM_152774	chr7	19557232	19558231	0.0231953	XM_211086	chr14	49789450	49790449	4.16e-06	XM_373443	chr7	158239612	158240611	0.00343908	NM_080283	chr17	67653959	67654958	0.000484453
NM_015084	chr5	71699816	71700815	0.0218289	XM_048825	chr1	14648054	14649053	4.07e-06	XM_372357	chr11	5438329	5439328	0.0028809	NM_003100	chr5	122186241	122187240	0.000516298
NM_006529	chr4	176445968	176446967	0.0233805	NM_015914	chr16	11802836	11803835	3.44e-06	XM_351443	chr2	74619172	74620171	0.00289165	NM_018622	chr3	184923309	184924308	0.000499232
NM_182566	chr17	4896008	4897007	0.0235512	NM_001451	chr16	86324925	86325924	3.44e-06	XM_165534	chrX	24574475	24575474	0.00285475	NM_007076	chr12	107410834	107411833	0.000528059
NM_145650	chr11	26557832	26558831	0.0220897	NM_016610	chrX	12285485	12286484	3.82e-06	NM_001112	chr21	45350018	45351017	0.0029032	NM_152792	chr2	70163631	70164630	0.000498656
NM_004257	chr2	105567591	105568590	0.0220619	XM_167254	chr7	26804930	26805929	4.07e-06	NM_012260	chr3	15618040	15619039	0.00290807	XM_166823	chr11	55833598	55834597	0.000512073
NM_005900	chr4	146979847	146980846	0.0217153	NM_000170	chr9	6635350	6636349	3.75e-06	NM_199426	chr20	51493646	51494645	0.0028416	XM_293334	chrX	63574774	63575773	0.000459191
NM_024926	chr7	138232238	138233237	0.0229537	NM_017448	chr11	18397468	18398467	3.61e-06	NM_006425	chr5	159826689	159827688	0.0027492	NM_004858	chr12	50104157	50105156	0.000494695
NM_003876	chr17	21279626	21280625	0.0220417	NM_001041	chr3	166116895	166117894	3.3e-06	NM_153223	chr5	122834954	122835953	0.0025827	NM_012111	chr14	75913734	75914733	0.000423236
NM_031296	chr4	140951889	140952888	0.0225681	XM_371761	chr5	93894410	93895409	3.77e-06	XM_371283	chr1	112691692	112692691	0.00313312	NM_005896	chr2	209322074	209323073	0.000471289
NM_005012	chr1	63608915	63609914	0.022304	NM_181777	chrX	117467575	117468574	3.87e-06	NM_032867	chr11	12272057	12273056	0.00288857	NM_178564	chr8	145028478	145029477	0.000567861
NM_001755	chr16	66838590	66839589	0.022166	NM_033341	chr19	58486387	58487386	3.23e-06	XM_291007	chr2	234998857	234999856	0.00282228	NM_021131	chr9	127248590	127249589	0.000503122
NM_004644	chr15	81104178	81105177	0.0222768	NM_013385	chr22	35920764	35921763	3.3e-06	NM_006165	chr11	129300256	129301255	0.00278346	NM_000593	chr6	32868412	32869411	0.000492934
NM_021260	chr14	71483588	71484587	0.0221445	NM_004580	chr15	53278393	53279392	1.52e-06	NM_015216	chr5	102531380	102532379	0.00302704	NM_024997	chr16	10445759	10446758	0.000489627
NM_152313	chr11	92618948	92619947	0.0225347	NM_000587	chr5	40954408	40955407	2.78e-06	NM_016207	chr2	9584820	9585819	0.0029032	NM_001038	chr12	6354579	6355578	0.000482821
NM_003619	chr4	119732677	119733676	0.022304	NM_004066	chr18	569658	570657	2.78e-06	XM_290973	chr22	29355493	29356492	0.0025827	NM_001875	chr2	211623181	211624180	0.000477375
NM_005761	chr12	93044268	93045267	0.0220147	NM_018476	chrX	101090681	101091680	1.74e-06	NM_003622	chr12	27567613	27568612	0.00287238	NM_000655	chr1	166867912	166868911	0.000537016
NM_130807	chr19	2047031	2048030	0.0227589	NM_024554	chr1	227548072	227549071	3.97e-06	NM_020935	chr2	219635323	219636322	0.0029032	NM_033062	chr17	39707325	39708324	0.000497378
XM_371164	chr19	43088857	43089856	0.022624	NM_022662	chr2	112737088	112738087	3e-06	XM_371133	chr19	10006839	10007838	0.00290878	NM_000096	chr3	150260438	150261437	0.000482821
NM_020644	chr11	8950154	8951153	0.0227534	NM_016186	chr14	92749175	92750174	3.2e-06	NM_006311	chr17	16319129	16320128	0.00302373	NM_033253	chr2	18755050	18756049	0.000516298
NM_004933	chr16	88981585	88982584	0.022304	NM_006687	chr9	107003701	107004700	2.25e-06	XM_117152	chr1	62847759	62848758	0.00317337	NM_003800	chr6	89668600	89669599	0.000486621
NM_005819	chr1	178231260	178232259	0.022219	NM_001052	chr20	23010351	23011350	3.3e-06	NM_013962	chr8	31554237	31555236	0.00308211	NM_018384	chr7	149825356	149826355	0.000488827
NM_004442	chr1	22506107	22507106	0.0222668	XM_372385	chr11	54947495	54948494	3.08e-06	NM_001962	chr5	107082512	107083511	0.00292909	NM_004079	chr1	147954591	147955590	0.000476291
NM_152749	chr7	105078043	105079042	0.0230178	NM_003353	chr2	27505365	27506364	2.78e-06	NM_024026	chr13	19548109	19549108	0.00356929	NM_006953	chr22	43956735	43957734	0.000523932
XM_088516	chr9	132629877	132630876	0.0267958	XM_065026	chr19	48791216	48792215	2.78e-06	NM_015466	chr3	47382403	47383402	0.00299091	NM_005725	chr1	114930548	114931547	0.000523932
NM_153008	chr4	184715942	184716941	0.0227937	NM_020832	chr1	148470676	148471675	2.75e-06	NM_144718	chr3	114554604	114555603	0.0025827	NM_153633	chr12	52733229	52734228	0.000534683
NM_021797	chr1	111131512	111132511	0.0223541	NM_003850	chr13	46373182	46374181	2.7e-06	NM_003528	chr1	147074498	147075497	0.00297895	NM_172363	chr22	25280297	25281296	0.000471289
NM_018380	chr16	67833895	67834894	0.0237027	XM_351749	chr7	138330065	138331064	2.28e-06	NM_003972	chr10	93347430	93348429	0.00298041	NM_006750	chr16	68996554	68997553	0.000465425
NM_003502	chr16	342362	343361	0.0225589	NM_153425	chr16	66966196	66967195	2.66e-06	XM_294751	chr15	70405773	70406772	0.00330527	XM_291075	chr3	186200873	186201872	0.000437302
NM_138717	chr6	32191838	32192837	0.0228391	NM_004009	chrX	32507671	32508670	2.08e-06	NM_020151	chr2	96392739	96393738	0.0030133	NM_000968	chr15	64512685	64513684	0.000455055
NM_000318	chr8	77962470	77963469	0.0242884	XM_374056	chr3	150279816	150280815	2.94e-06	XM_374147	chr5	155302034	155303033	0.00308211	NM_017521	chr2	220052618	220053617	0.000497378
NM_014456	chr10	112295484	112296483	0.0231823	NM_031302	chr12	102960128	102961127	2.64e-06	NM_001836	chr14	22967299	22968298	0.00305999	NM_172370	chr13	103815518	103816517	0.000454159
NM_007028	chr6	30186786	30187785	0.0267958	NM_138375	chr18	18987077	18988076	2.08e-06	XM_115974	chr3	97815981	97816980	0.00295965	NM_006182	chr1	159788884	159789883	0.000473623
XM_291859	chr11	55537161	55538160	0.0267958	NM_002349	chr2	160963491	160964490	2.6e-06	NM_181773	chr22	37735583	37736582	0.00292359	NM_030949	chr6	150494480	150495479	0.000506177
NM_001315	chr6	36041671	36042670	0.606627	NM_000663	chr16	8704842	8705841	2.65e-06	NM_000484	chr21	26464659	26465658	0.00325291	NM_024918	chr20	36087290	36088289	0.000457888
NM_016138	chr16	19044795	19045794	0.023336	XM_294310	chr7	142219669	142220668	2.6e-06	NM_018077	chr7	127537605	127538604	0.00302373	NM_015018	chr6	83772282	83773281	0.000454159
NM_020311	chr2	237764451	237765450	0.0234381	XM_060955	chr1	155911349	155912348	2.57e-06	NM_004859	chr17	58170996	58171995	0.00300367	NM_014780	chr6	43068209	43069208	0.000476731
NM_007210	chr12	50070691	50071690	0.0229537	NM_016015	chr16	25088882	25089881	2.43e-06	NM_017869	chr16	87765983	87766982	0.0032973	NM_005791	chr2	71331283	71332282	0.000482821
NM_015052	chr7	42893421	42894420	0.0239437	NM_001922	chr13	92819002	92820001	2.78e-06	XM_374550	chr7	141520466	141521465	0.00308211	NM_002659	chr19	48866239	48867238	0.000417172
NM_198512	chrX	68263425	68264424	0.0243799	NM_007035	chr12	89954299	89955298	2.42e-06	NM_002312	chr13	106564845	106565844	0.00304755	NM_020992	chr10	96715098	96716097	0.000427763
NM_004852	chr18	53251205	53252204	0.0234973	NM_018530	chr17	38451976	38452975	2.36e-06	NM_014257	chr19	7733211	7734210	0.00312003	NM_033124	chr12	47583490	47584489	0.000450772
NM_000123	chr13	101195507	101196506	0.0233209	NM_006172	chr1	11617081	11618080	2.86e-06	NM_182796	chr5	162910326	162911325	0.00420765	NM_002506	chr1	115179281	115180280	0.000467145
NM_002751	chr22	48890550	48891549	0.0232046	NM_015433	chr12	56451951	56452950	2.35e-06	NM_018398	chr3	54114137	54115136	0.00317647	NM_000599	chr2	217762500	217763499	0.000445332
NM_004434	chr14	98249101	98250100	0.0237239	NM_016401	chr11	85738874	85739873	2.18e-06	NM_024806	chr11	122290344	122291343	0.00313312	XM_370913	chr15	99263400	99264399	0.00045186
NM_004882	chr2	175462669	175463668	0.0235643	XM_372877	chr21	30575397	30576396	2.99e-06	XM_208554	chr11	85631785	85632784	0.00307676	NM_003850	chr13	46373182	46374181	0.000415131
NM_005060	chr1	149020630	149021629	0.0234973	NM_016412	chr11	2125341	2126340	2.36e-06	NM_014382	chr3	131933589	131934588	0.00307856	NM_022372	chr16	2194711	2195710	0.00045186
XM_351303	chr1	154079612	154080611	0.0239669	NM_003813	chr14	68913559	68914558	3.08e-06	NM_033083	chr3	15443043	15444042	0.00301495	XM_028217	chr4	102726650	102727649	0.000454159
XM_374676	chr7	141927807	141928806	0.0231291	NM_005120	chr1	147623744	147624743	1.74e-06	NM_005745	chrX	151457776	151458775	0.00311503	NM_013353	chr1	148364774	148365773	0.000471289
NM_012471	chrX	110089675	110090674	0.0237656	NM_152290	chr1	12486554	12487553	4.7e-07	XM_088951	chr1	101925389	101926388	0.00311288	NM_013279	chr11	61297522	61298521	0.00045658
NM_003406	chr8	101921874	101922873	0.0234038	NM_012324	chr22	49170838	49171837	2.14e-06	NM_002116	chr6	30015162	30016161	0.00305576	NM_004527	chr17	42214155	42215154	0.000467303
NM_022492	chr2	74684039	74685038	0.0236371	NM_144698	chr1	143297232	143298231	2.12e-06	NM_002234	chr12	5022647	5023646	0.00303203	NM_004364	chr19	38484970	38485969	0.000485007
NM_016133	chr2	118940496	118941495	0.0235687	NM_145294	chr16	654084	655083	2.3e-06	NM_003742	chr2	170090077	170091076	0.00314836	NM_019045	chrX	116233439	116234438	0.000458665
NM_020533	chr19	7492829	7493828	0.0236033	NM_032508	chrX	147418936	147419935	2.13e-06	XM_094794	chr6	168477535	168478534	0.00303953	NM_032564	chr11	75205411	75206410	0.00045031
NM_019887	chr12	121149246	121150245	0.024641	NM_178567	chrX	82960315	82961314	1.48e-06	NM_015184	chr3	16948887	16949886	0.00308211	NM_002667	chr6	118914326	118915325	0.000458665
NM_000942	chr15	62170921	62171920	0.0237831	NM_001953	chr22	49100587	49101586	2e-06	NM_003474	chr10	127651124	127652123	0.00297323	NM_173479	chr19	38314139	38315138	0.000414179
NM_005124	chr6	17814497	17815496	0.0244232	XM_087762	chr5	109294400	109295399	8.29e-07	XM_291786	chr11	50259765	50260764	0.00343908	NM_021633	chr1	200184347	200185346	0.00040785
NM_174911	chr8	127527004	127528003	0.0235687	NM_012387	chr1	17015072	17016071	2.18e-06	XM_071201	chr9	71720308	71721307	0.00322986	NM_003219	chr5	1347600	1348599	0.000403178
NM_018154	chr19	14108136	14109135	0.0228391	XM_374270	chr8	55432646	55433645	2.43e-06	NM_002637	chrX	70800408	70801407	0.00319589	NM_005842	chr13	78713123	78714122	0.000471289
NM_130469	chr14	73888179	73889178	0.0246642	NM_004662	chr17	11986091	11987090	1.52e-06	NM_024795	chr2	228446248	228447247	0.0032926	NM_033177	chr6	31737595	31738594	0.000437302
NM_000307	chrX	81534458	81535457	0.023826	NM_152864	chr20	62611941	62612940	1.84e-06	NM_002228	chr1	58619582	58620581	0.00325291	NM_032316	chr3	49425449	49426448	0.000461922
NM_001262	chr1	50795636	50796635	0.0239466	NM_000223	chr17	39396327	39397326	1.17e-06	NM_012095	chr10	75255124	75256123	0.00310651	NM_005581	chr19	50003516	50004515	0.000454159
NM_005151	chr18	147778	148777	0.0249134	NM_175747	chr6	137795801	137796800	2.08e-06	NM_174913	chr14	22758532	22759531	0.00313312	NM_021825	chr11	82723434	82724433	0.000437302
NM_001152	chrX	117355814	117356813	0.0242563	NM_178562	chr7	128337971	128338970	1.58e-06	NM_002127	chr6	29902830	29903829	0.00341684	NM_001826	chr1	152163245	152164244	0.000398087
NM_012211	chr15	66440028	66441027	0.0240067	XM_373797	chr19	18868221	18869220	1.68e-06	NM_173578	chr11	67147635	67148634	0.00316277	NM_173666	chr5	118400156	118401155	0.000447659
NM_014600	chr2	31430782	31431781	0.0250253	NM_018441	chr2	217148926	217149925	1.55e-06	XM_351551	chr3	49795980	49796979	0.0033146	NM_018965	chr6	41177479	41178478	0.000402195
NM_024041	chr1	148354404	148355403	0.0240604	NM_199122	chr7	44891797	44892796	1.42e-06	NM_012155	chr19	50834195	50835194	0.00308211	NM_013375	chr6	26704461	26705460	0.000420624
NM_001320	chr6	31737242	31738241	0.0239534	NM_153330	chr3	129502951	129503950	1.23e-06	NM_018683	chr20	49237681	49238680	0.00322	NM_153248	chr1	34878276	34879275	0.000439615
NM_000925	chr3	58376604	58377603	0.0241896	NM_015417	chr20	3756769	3757768	1.54e-06	NM_000849	chr1	109582087	109583086	0.00322321	XM_166707	chr10	45083519	45084518	0.000429441
NM_016359	chr15	39340249	39341248	0.0246868	XM_373577	chr13	110817105	110818104	8.29e-07	NM_031458	chr3	123604124	123605123	0.00298785	XM_292778	chr19	55743939	55744938	0.000412395
NM_003645	chr15	48189791	48190790	0.0250564	NM_003125	chr1	150219562	150220561	1.38e-06	NM_024411	chr20	1969551	1970550	0.00316277	XM_295034	chr2	111530272	111531271	0.000431223
NM_080737	chrX	98758667	98759666	0.0238553	NM_152319	chr12	47161883	47162882	1.09e-06	NM_133490	chr16	84052747	84053746	0.00322512	NM_032414	chr1	110291777	110292776	0.000404227
XM_295017	chr21	33462590	33463589	0.0246293	XM_372056	chr8	104102184	104103183	1.04e-06	NM_031284	chr15	70792184	70793183	0.00334793	NM_006773	chr2	118666709	118667708	0.000438604
NM_003560	chr22	36820515	36821514	0.0235512	XM_047617	chr17	16728361	16729360	1.41e-06	NM_024663	chr20	57951776	57952775	0.00318066	NM_002676	chr22	40228573	40229572	0.000467941
NM_021186	chr1	235094784	235095783	0.0225887	NM_020633	chr19	62660020	62661019	1.74e-06	XM_058956	chr19	7604330	7605329	0.00358145	XM_168302	chr7	99223926	99224925	0.000454159
XM_293829	chr1	114567409	114568408	0.0252703	XM_374204	chr7	22128481	22129480	1.23e-06	NM_002854	chr22	35458262	35459261	0.00340625	NM_005622	chr16	20741188	20742187	0.00039447
XM_374183	chr6	149896065	149897064	0.0267958	NM_025030	chr1	42360960	42361959	1.74e-06	XM_374674	chr7	141818212	141819211	0.00370544	NM_133338	chr5	68680812	68681811	0.000372224
NM_031484	chr10	99137339	99138338	0.0246979	NM_176875	chr11	6244401	6245400	1.46e-06	XM_060054	chrX	54257770	54258769	0.00315834	NM_175907	chr18	71047980	71048979	0.000406554
NM_020815	chr4	134528592	134529591	0.025004	NM_022066	chr17	75046111	75047110	1.29e-06	NM_138333	chr9	66851387	66852386	0.0033146	NM_178857	chr8	10550165	10551164	0.000442099
NM_006769	chr1	87216044	87217043	0.0243441	NM_002193	chr2	121197445	121198444	1.14e-06	NM_033259	chr3	185299888	185300887	0.00351267	NM_016213	chr15	62395120	62396119	0.000400405
NM_006509	chr19	50195766	50196765	0.0245735	NM_019111	chr6	32478206	32479205	1.42e-06	NM_019052	chr6	31230845	31231844	0.00376665	NM_001799	chr5	68545852	68546851	0.000449189
XM_060458	chr1	156722289	156723288	0.0218566	NM_004580	chr15	53278393	53279392	1.52e-06	NM_012466	chr19	11267125	11268124	0.00303953	NM_032737	chr19	2407695	2408694	0.000372224
XM_372262	chrX	148041310	148042309	0.0250332	XM_046600	chr20	20687930	20688929	1.11e-06	XM_071013	chr9	90293967	90294966	0.00374554	NM_024767	chr8	13382474	13383473	0.253526
XM_085689	chr17	7454968	7455967	0.0251569	NM_032024	chr10	76886423	76887422	1.17e-06	XM_059368	chr2	7027477	7028476	0.00337602	NM_015411	chr7	55873011	55874010	0.000412395
NM_002213	chr3	125926753	125927752	0.0248328	NM_001894	chr22	36956828	36957827	1.04e-06	NM_015497	chr15	40281508	40282507	0.00337602	NM_002018	chr17	18362570	18363569	0.00040535
NM_002437	chr2	27519666	27520665	0.0249822	NM_017692	chr9	32980013	32981012	9.4e-07	NM_014371	chr19	15390533	15391532	0.00286929	NM_014626	chr6	132919479	132920478	0.000409246
NM_020714	chr19	12582317	12583316	0.0251792	XM_372714	chr19	14838698	14839697	1.74e-06	NM_002994	chr4	75330345	75331344	0.00341684	XM_290737	chr17	5295438	5296437	0.000396158
NM_181079	chr16	27380097	27381096	0.0253992	NM_001875	chr2	211623181	211624180	8.79e-07	NM_014766	chr7	29771375	29772374	0.0032895	NM_032035	chr14	72956161	72957160	0.000431223
NM_019094	chr12	92273470	92274469	0.0249164	NM_006539	chr16	24232728	24233727	7.46e-07	NM_030879	chr15	22884585	22885584	0.00336079	NM_152321	chr12	14982983	14983982	0.000409986
NM_058184	chr21	25725584	25726583	0.0247307	NM_001143	chrY	6444724	6445723	1.11e-06	XM_373927	chr21	16487871	16488870	0.00335707	XM_374106	chr5	1058619	1059618	0.000423236
NM_005094	chr9	126478193	126479192	0.0252219	NM_000184	chr11	5240020	5241019	8.87e-07	NM_006888	chr14	88852715	88853714	0.00341416	NM_152864	chr20	62611941	62612940	0.000444773
NM_021165	chr1	174379208	174380207	0.0239261	NM_015316	chr14	102303639	102304638	9.69e-07	NM_145173	chr19	2672069	2673068	0.00341684	NM_032557	chr4	144682998	144683997	0.000471289
XM_291983	chr11	7759204	7760203	0.0226758	NM_013308	chr3	152241599	152242598	9.66e-07	NM_000173	chr17	5035514	5036513	0.00349833	NM_006566	chr18	65772829	65773828	0.000395568
XM_056282	chr22	36036275	36037274	0.0232593	NM_198173	chr1	23996350	23997349	8.91e-07	NM_033645	chr5	171414283	171415282	0.00331177	NM_018177	chr4	39955005	39956004	0.000408189
XM_048104	chr1	149504214	149505213	0.0267958	XM_351927	chrX	145992879	145993878	8.29e-07	XM_166767	chr11	123671781	123672780	0.0035545	NM_012352	chr17	3306705	3307704	0.000417172
NM_006383	chr15	76139405	76140404	0.025177	NM_130467	chrX	54212880	54213879	1.48e-06	XM_372575	chr15	63305378	63306377	0.00365027	NM_170692	chr1	175301541	175302540	0.000437302
NM_018675	chr19	39859700	39860699	0.0248615	XM_370684	chr12	17034272	17035271	8.29e-07	NM_014909	chr14	75217142	75218141	0.00349693	NM_017607	chr19	60320439	60321438	0.000423236
NM_016135	chr6	36402727	36403726	0.0244362	NM_152701	chr7	47981945	47982944	7.82e-07	NM_032880	chr1	17866626	17867625	0.003332	XM_168030	chr16	57808859	57809858	0.00039347
NM_032823	chr9	92829704	92830703	0.0259764	NM_014009	chrX	48147222	48148221	7e-07	XM_072402	chr6	89842885	89843884	0.00345287	XM_115092	chr11	6092619	6093618	0.000418267
XM_373949	chr22	22990350	22991349	0.0245261	NM_016350	chr14	49280094	49281093	8.38e-07	NM_015975	chrX	76150771	76151770	0.00344529	NM_000562	chr1	56689698	56690697	0.000420624
NM_013449	chr12	55316117	55317116	0.0253158	XM_291395	chr1	12589373	12590372	1.04e-06	NM_001248	chr3	40388586	40389585	0.00344888	NM_021964	chr3	126414758	126415757	0.000372224
NM_024786	chr5	903539	904538	0.0259105	NM_002720	chr16	30124273	30125272	7.69e-07	XM_166747	chr11	130736415	130737414	0.00346482	NM_152390	chr2	39866877	39867876	0.000409986
NM_017821	chr1	38805503	38806502	0.026126	NM_013327	chr22	42677758	42678757	8.22e-07	XM_373833	chr1	27507963	27508962	0.00348181	NM_024668	chr5	139809234	139810233	0.000423236
XM_371866	chr7	766773	767772	0.025814	NM_139245	chr3	161880215	161881214	7.66e-07	XM_290902	chr1	3599539	3600538	0.00340625	NM_002209	chr16	30519366	30520365	0.000400832
NM_002136	chr12	52960067	52961066	0.0260272	NM_000242	chr10	53875763	53876762	7.66e-07	NM_000363	chr19	60363544	60364543	0.00315254	NM_032193	chr11	65263469	65264468	0.000372224
NM_144658	chrX	116485436	116486435	0.0267958	XM_066752	chrX	133885814	133886813	7.66e-07	NM_001362	chr14	100017030	100018029	0.00357861	NM_022484	chr7	111990680	111991679	0.000398816
NM_133496	chr1	100823877	100824876	0.0254031	NM_052957	chrX	69664353	69665352	7.09e-07	NM_004078	chr1	198766543	198767542	0.00353613	XM_060328	chr1	169033177	169034176	0.000336587
NM_018141	chr6	42232158	42233157	0.0267958	NM_001851	chr6	71008084	71009083	9.46e-07	NM_022034	chr10	124150342	124151341	0.00349189	NM_024430	chr18	41903910	41904909	0.000385978
NM_014437	chr1	151156692	151157691	0.0252934	NM_017839	chr16	55320816	55321815	8.09e-07	NM_020378	chr19	60687434	60688433	0.00366071	NM_138773	chr5	110150242	110151241	0.000420624
NM_001346	chr3	187400694	187401693	0.0246868	XM_372213	chrX	48541025	48542024	6.94e-07	XM_370944	chr16	22069717	22070716	0.00348181	NM_178842	chr15	98819889	98820888	0.000398447
NM_153426	chr4	112021637	112022636	0.0261025	NM_000090	chr2	190040958	190041957	7.62e-07	NM_012176	chr5	41970158	41971157	0.00354273	XM_351076	chr16	70750111	70751110	0.000418267
XM_372205	chrX	46418727	46419726	0.0267958	NM_017854	chr19	52243410	52244409	7.18e-07	NM_018644	chr11	133819297	133820296	0.00346231	NM_175878	chr22	15676836	15677835	0.000381824
XM_098074	chr2	70304586	70305585	0.0323105	NM_178842	chr15	98819889	98820888	6.33e-07	NM_181552	chr7	101020364	101021363	0.003339	NM_002490	chr22	40729698	40730697	0.000392448
NM_012337	chr1	157086416	157087415	0.0267958	NM_006188	chr7	5664160	5665159	7.57e-07	XM_291980	chr11	6754197	6755196	0.00360722	NM_181537	chr17	39311651	39312650	0.000372224
NM_006223	chrX	70267700	70268699	0.025993	NM_000218	chr11	2429831	2430830	6.56e-07	NM_012425	chr10	16863211	16864210	0.0034297	NM_018471	chr2	187552729	187553728	0.000420624
NM_144712	chr2	220237018	220238017	0.0252934	NM_016112	chr10	101754530	101755529	6.75e-07	NM_005161	chr11	56779987	56780986	0.00339085	NM_021076	chr22	28200074	28201073	0.000382461
NM_006024	chr7	27521311	27522310	0.0255938	NM_012291	chr12	51948119	51949118	6.67e-07	NM_033342	chr5	180741655	180742654	0.00330527	NM_016506	chr11	47564526	47565525	0.000412395
XM_370932	chr16	3313388	3314387	0.0257992	NM_153007	chr17	8443055	8444054	6.33e-07	XM_096883	chr15	35116447	35117446	0.00363309	NM_003880	chr6	112420150	112421149	0.000387599
NM_003523	chr6	26291304	26292303	0.0267958	NM_000103	chr15	49346551	49347550	7.31e-07	NM_176882	chr7	142389403	142390402	0.00370544	NM_052862	chr1	164786008	164787007	0.000397738
NM_004118	chr20	31178122	31179121	0.0267958	NM_031457	chr11	60241705	60242704	6.53e-07	NM_003686	chr1	239051957	239052956	0.00358145	NM_006730	chrX	152106109	152107108	0.000384832
NM_152732	chr6	43658942	43659941	0.024852	NM_020128	chr12	67012033	67013032	0.966421	XM_031246	chr3	77067255	77068254	0.0035998	NM_014063	chr7	43824331	43825330	0.000351907
NM_144622	chr1	152222749	152223748	0.0267958	NM_000915	chr20	3046567	3047566	5.94e-07	NM_020679	chr17	73864122	73865121	0.00356715	XM_373430	chr2	240328857	240329856	0.000372224
NM_000140	chr18	53402707	53403706	0.0267958	NM_016633	chr16	31574582	31575581	6e-07	NM_007197	chr12	128999416	129000415	0.00345638	NM_007191	chr12	63801277	63802276	0.000372228
NM_007205	chrX	151228582	151229581	0.0261073	XM_371133	chr19	10006839	10007838	5.92e-07	XM_373572	chr13	93063667	93064666	0.00365607	NM_001635	chr7	38411551	38412550	0.000426144
NM_003451	chr19	9333997	9334996	0.0267958	NM_014396	chr7	38678211	38679210	6.07e-07	NM_178471	chrX	128224872	128225871	0.00354015	NM_001680	chr11	117232792	117233791	0.000372224
NM_015697	chr4	84664059	84665058	0.0267958	XM_372462	chr12	54065959	54066958	4.7e-07	NM_022571	chr14	57921801	57922800	0.00358145	NM_017595	chr17	40544520	40545519	0.000418267
XM_373445	chr10	3544725	3545724	0.0267958	NM_001395	chrX	151375193	151376192	6.39e-07	NM_004596	chr19	45947910	45948909	0.00361055	NM_182613	chr12	131068946	131069945	0.000437302
NM_006984	chr13	93902265	93903264	0.0267958	NM_032439	chr10	60280269	60281268	5.01e-07	NM_025257	chr6	31950891	31951890	0.0038511	NM_012411	chr1	113712761	113713760	0.000360485
NM_198489	chr11	118405745	118406744	0.0259183	NM_017786	chr8	110660256	110661255	4.17e-07	XM_175125	chr9	128498613	128499612	0.0037539	NM_018027	chr10	14376589	14377588	0.000349974
NM_015508	chr3	157712522	157713521	0.0264455	NM_016358	chr5	1935318	1936317	5.5e-07	XM_373122	chr6	29344891	29345890	0.00448989	NM_032333	chr10	81831851	81832850	0.00037787
NM_025222	chr3	52260323	52261322	0.0267958	NM_181358	chr1	113794526	113795525	5.74e-07	NM_032510	chr18	76104106	76105105	0.0035863	NM_020742	chrX	5607093	5608092	0.000389897
NM_013246	chr11	66916268	66917267	0.0267958	NM_145171	chr14	61774305	61775304	6.49e-07	XM_371706	chr4	123527815	123528814	0.00368256	NM_003352	chr2	203305536	203306535	0.00035686
XM_371576	chr2	158384530	158385529	0.0267958	NM_000450	chr1	166890297	166891296	4.7e-07	NM_013249	chr11	7005598	7006597	0.00358145	NM_002239	chr2	155756939	155757938	0.000353878
NM_152999	chr7	89452330	89453329	0.0259695	NM_033180	chr11	5309536	5310535	5.36e-07	NM_001213	chr3	55650458	55651457	0.00349307	XM_373736	chr17	45384692	45385691	0.000387115
NM_005300	chrX	40578477	40579476	0.0267958	NM_000077	chr9	21964797	21965796	5.22e-07	XM_169057	chr11	119576638	119577637	0.00337602	NM_032360	chr1	177711103	177712102	0.000357106
NM_001167	chrX	121690933	121691932	0.0267958	NM_016290	chr5	176414390	176415389	5.21e-07	NM_175920	chr5	96344463	96345462	0.0039113	NM_005406	chr18	16943499	16944498	0.000372224
NM_003171	chr10	70283905	70284904	0.0264392	NM_005854	chr17	41285677	41286676	4.7e-07	NM_175859	chrX	16091918	16092917	0.00370544	NM_006119	chr10	103200114	103201113	0.00354082
					XM_373123	chr6	29492225	29493224	4.31e-07	NM_001045	chr17	28707978	28708977	0.00386426	XM_371843	chr6	113947548	113948547	0.000389573
					NM_018043	chr11	69650255	69651254	4.21e-07	NM_007027	chr3	134701345	134702344	0.00378852	NM_020415	chr19	7639273	7640272	0.00033591
					NM_144963	chr8	124745429	124746428	4.77e-07	NM_198542	chr19	62702392	62703391	0.00399743	NM_003123	chr16	29711520	29712519	0.000387599
					NM_000142	chr4	1755979	1756978	4.7e-07	NM_015472	chr3	150696432	150697431	0.00343908	NM_016355	chr12	12769431	12770430	0.000372224
					NM_014030	chr17	28061901	28062900	4.51e-07	NM_052904	chr6	97417504	97418503	0.00376665	NM_022659	chr8	25768932	25769931	0.000357798
					NM_139021	chr8	144903711	144904710	4.46e-07	NM_003502	chr16	342362	343361	0.00369127	NM_024720	chr2	232360373	232361372	0.000372224
					NM_012437	chr1	150847223	150848222	4.45e-07	NM_002706	chr2	44369836	44370835	0.00361932	NM_018166	chr1	36217117	36218116	0.00036282
					NM_181709	chr12	123131612	123132611	5.59e-07	NM_017870	chr11	60466374	60467373	0.00387545	NM_001763	chr1	155440020	155441019	0.000350995
					NM_024971	chr9	69518639	69519638	3.39e-07	NM_000561	chr1	109528464	109529463	0.00371723	NM_015394	chr12	131945433	131946432	0.000414179
					NM_153368	chr10	35897645	35898644	5.35e-07	NM_032524	chr17	39689848	39690847	0.00376665	XM_371912	chr7	66178818	66179817	0.000372224
					NM_015391	chr3	135525439	135526438	3.88e-07	NM_005675	chr22	17267591	17268590	0.00372825	NM_003370	chr19	50701941	50702940	0.000349974
					NM_002364	chrX	29594418	29595417	3.02e-07	NM_022109	chr9	103386028	103387027	0.00376082	XM_372025	chr8	11684171	11685170	0.000352334
					NM_130897	chr16	80353682	80354681	4.19e-07	NM_058229	chr8	124509801	124510800	0.00340625	NM_001938	chr1	93282699	93283698	0.000344836
					NM_002944	chr6	117792288	117793287	4.7e-07	NM_000947	chr6	57228559	57229558	0.0035998	XM_291857	chr11	134145109	134146108	0.000372228
					NM_014521	chr2	236146668	236147667	3.81e-07	NM_004698	chr1	147509890	147510889	0.00389982	XM_028522	chr13	106978873	106979872	0.000393959
					NM_012190	chr3	127220156	127221155	2.11e-07	XM_371277	chr1	108448964	108449963	0.00395773	NM_178512	chr10	91121962	91122961	0.00033726
					NM_178497	chr4	76938968	76939967	4.07e-07	NM_173820	chr1	84522996	84523995	0.00364284	NM_005906	chr6	10938796	10939795	0.000342253
					NM_015377	chr20	36108597	36109596	3.27e-07	NM_001901	chr6	132252772	132253771	0.00354584	NM_004183	chr11	61492017	61493016	0.00034177
					NM_004058	chr19	5861687	5862686	3.02e-07	NM_007204	chr1	111596227	111597226	0.00396478	NM_001586	chrX	151991042	151992041	0.000361171
					NM_000072	chr7	79886985	79887984	3.56e-07	NM_030674	chr12	44948687	44949686	0.00371855	NM_173464	chr18	6404610	6405609	0.000311459
					XM_372610	chr16	15992292	15993291	3.63e-07	NM_001352	chr19	53832131	53833130	0.00399743	NM_024501	chr2	177255152	177256151	0.00033967
					NM_015002	chr12	116039954	116040953	3.21e-07	NM_019000	chr5	16561469	16562468	0.0039468	XM_166453	chr6	43258974	43259973	0.000344433
					XM_088636	chrX	81887649	81888648	2.36e-07	NM_017815	chr14	21416178	21417177	0.0037539	NM_033030	chr2	198852317	198853316	0.000357574
					XM_291219	chr7	571351	572350	2.84e-07	NM_018148	chr15	98877326	98878325	0.00431804	NM_152379	chr1	228411606	228412605	0.000344836
					NM_033179	chr11	5287185	5288184	3.02e-07	NM_198559	chr2	219423420	219424419	0.00370544	NM_006947	chr4	57248345	57249344	0.000352334
					NM_173089	chr15	40412338	40413337	2.83e-07	NM_153437	chr9	126594458	126595457	0.00425732	NM_013385	chr22	35920764	35921763	0.000335211
					NM_030582	chr21	45730906	45731905	2.81e-07	NM_080669	chr17	26878492	26879491	0.00392036	NM_145246	chr10	95126616	95127615	0.00033726
					NM_145033	chr21	28832812	28833811	2.84e-07	NM_016262	chr6	112453982	112454981	0.00397482	NM_182569	chr17	57771556	57772555	0.000357798
					NM_016948	chr16	67470386	67471385	2.74e-07	NM_003428	chr12	131852197	131853196	0.00370544	NM_019072	chr5	65033511	65034510	0.000352334
					NM_182609	chr19	58438666	58439665	2.79e-07	NM_152841	chr22	25199888	25200887	0.00393376	NM_032848	chr12	112034631	112035630	0.000372224
					NM_018173	chr12	6289164	6290163	2.7e-07	XM_048119	chr16	4674389	4675388	0.00346231	NM_004196	chr14	48852355	48853354	0.000321259
					NM_033057	chr6	27987776	27988775	2.55e-07	NM_000873	chr17	62571010	62572009	0.00402875	NM_024769	chr11	122603365	122604364	0.000330283
					NM_153345	chr7	142452279	142453278	2.51e-07	NM_014398	chr3	184201236	184202235	0.00395293	XM_209252	chr1	50937177	50938176	0.000347024
					NM_016242	chr4	101897350	101898349	2.5e-07	NM_194319	chr19	61570621	61571620	0.00384337	NM_000347	chr14	63336296	63337295	0.000339099
					NM_015966	chr20	34844527	34845526	2.42e-07	NM_033195	chr15	57214397	57215396	0.00402875	NM_000994	chr3	12857740	12858739	0.000334713
					NM_024787	chr8	33482011	33483010	2.27e-07	NM_015166	chr22	48706086	48707085	0.00399743	NM_145197	chr13	100351572	100352571	0.000354564
					NM_005084	chr6	46749666	46750665	2.04e-07	NM_033309	chr16	66961028	66962027	0.00378852	XM_373870	chr1	153364843	153365842	0.000326209
					NM_014487	chr4	142718993	142719992	2.22e-07	NM_181645	chr11	92750621	92751620	0.00380648	NM_199343	chr1	77777517	77778516	0.000321259
					NM_032735	chr12	68379103	68380102	2.79e-07	NM_183239	chr10	105692519	105693518	0.00404815	NM_019001	chr3	143487513	143488512	0.000307292
					NM_032039	chr16	238848	239847	1.98e-07	NM_005118	chr9	112944153	112945152	0.00387875	XM_370872	chr15	69349604	69350603	0.000316783
					NM_006730	chrX	152106109	152107108	2e-07	NM_000663	chr16	8704842	8705841	0.00420765	NM_000705	chr13	112260214	112261213	0.000338508
					NM_002463	chr21	41668459	41669458	1.94e-07	XM_373055	chr5	10603126	10604125	0.00399743	XM_374689	chr7	143245361	143246360	0.0003477
					NM_144587	chr10	123694709	123695708	1.88e-07	NM_173611	chr15	36461712	36462711	0.00395293	NM_031955	chr3	174179671	174180670	0.000285545
					NM_000773	chr10	134813459	134814458	2.11e-07	NM_004090	chr17	42331201	42332200	0.00399743	NM_014959	chr19	53444540	53445539	0.000325063
					NM_181610	chr21	30789575	30790574	1.57e-07	NM_017929	chr22	16934544	16935543	0.00488732	NM_005721	chr2	114741623	114742622	0.000341267
					NM_016953	chr2	179139726	179140725	1.82e-07	NM_032263	chr3	199013194	199014193	0.00402875	NM_145296	chr19	48835512	48836511	0.000323862
					NM_030930	chr11	67546653	67547652	1.77e-07	NM_173509	chr1	176950767	176951766	0.00425732	NM_012384	chr20	62977277	62978276	0.000339099
					XM_208554	chr11	85631785	85632784	1.77e-07	NM_005514	chr6	31428837	31429836	0.00433792	XM_097753	chr20	23333470	23334469	0.000315111
					NM_175911	chr1	244997225	244998224	1.64e-07	NM_030568	chr6	73968205	73969204	0.00411054	NM_138335	chr4	44643847	44644846	0.000348311
					NM_015981	chr5	149697557	149698556	1.52e-07	NM_000224	chr12	51628331	51629330	0.00387198	NM_003222	chr20	55889107	55890106	0.000340752
					NM_021201	chr11	59920616	59921615	1.39e-07	NM_014208	chr4	88987377	88988376	0.0040841	XM_371357	chr1	245182245	245183244	0.000372224
					NM_017414	chr22	17006483	17007482	1.48e-07	XM_370611	chr11	9645570	9646569	0.0039113	NM_020974	chr11	9077162	9078161	0.000316783
					NM_020478	chr8	41539860	41540859	1.45e-07	NM_001030	chr12	3191079	3192078	0.0039468	NM_022456	chr12	68418210	68419209	0.000372224
					NM_176881	chr7	142350743	142351742	1.95e-07	NM_000127	chr8	119080346	119081345	0.0039277	NM_152729	chr6	116466809	116467808	0.00030615
					NM_152525	chr2	202686141	202687140	1.41e-07	XM_351442	chr2	74349273	74350272	0.00396744	NM_173557	chr18	57709661	57710660	0.000326209
					XM_371285	chr1	119447909	119448908	1.16e-07	NM_013282	chr19	4861115	4862114	0.0043537	NM_006766	chr8	41926546	41927545	0.000340222
					NM_005954	chr16	56397913	56398912	1.38e-07	XM_370931	chr16	3265137	3266136	0.00403516	NM_005510	chr6	32043928	32044927	0.000316783
					NM_152698	chr2	131723190	131724189	1.18e-07	NM_024293	chr2	220244779	220245778	0.00423972	NM_012451	chr19	53558770	53559769	0.000330807
					NM_004525	chr2	170421257	170422256	1.39e-07	XM_173164	chr6	125675746	125676745	0.00473774	NM_024692	chr2	29312154	29313153	0.000320328
					NM_023924	chr5	942599	943598	1.19e-07	NM_033018	chrX	46122915	46123914	0.00448989	NM_001982	chr12	54759242	54760241	0.000335211
					NM_138702	chrX	139619005	139620004	1.3e-07	NM_002375	chr3	48091056	48092055	0.00417818	NM_175876	chr1	228508303	228509302	0.000313947
					NM_144611	chr17	4252400	4253399	1.27e-07	NM_024762	chr19	63011780	63012779	0.00399743	NM_013338	chr13	35371177	35372176	0.000298157
					NM_004302	chr12	50631066	50632065	1.2e-07	NM_173519	chr8	62249808	62250807	0.00418614	NM_019116	chr16	23534246	23535245	0.000328342
					XM_372801	chr1	156740885	156741884	1.57e-07	NM_153839	chr6	47670360	47671359	0.00403165	NM_024933	chr2	71179421	71180420	0.000273556
					NM_145170	chr10	74395796	74396795	9.97e-08	NM_018369	chr5	60011563	60012562	0.00385581	NM_006324	chr16	75246621	75247620	0.000291667
[truncated: 1,661 more rows]
