# Supplementary material for: Genome-Wide Analysis of Histone H3 Lysine9 Modifications in Human Mesenchymal Stem Cell Osteogenic Differentiation
Source: PLoS One. 2009 Aug 27;4(8):e6792. doi: 10.1371/journal.pone.0006792 (PMC2729372; doi:10.1371/journal.pone.0006792)
Supplement: Table S3 — differentially expressed genes (0.46 MB XLS) [file pone.0006792.s005.xls]

## Sheet: up-regulate
GB.accession	HUGOname	UniGene.ID	p-value	Description	category	Transport	Transcription.regulator	Signal	Response.to.stress	Metabolism	Development	Cell.organization.and.biogenesis	cell.motility	Differenciation	Cell.cycle	Cell.adhesion	Apoptosis
AB002316	KIAA0318	65746	0.0207	KIAA0318 protein		0	0	0	0	0	0	0	0	0	0	0	0
AB002365	KIAA0367	23311	0	KIAA0367 protein		0	0	0	0	0	0	0	0	0	0	0	0
AB002377	KIAA0379	32556	0.0001	KIAA0379 protein		0	0	0	0	0	0	0	0	0	0	0	0
AB006589	ESR2	103504	0	Estrogen receptor 2 (ER beta)		0	1	1	0	1	0	0	0	0	0	0	0
AB006627	ASTN	6788	0	Astrotactin	integral to membrane	0	0	0	0	0	0	0	1	0	0	1	0
AB007855	ZHX3	167839	0.0001	Triple homeobox 1		0	1	0	0	1	0	0	0	0	0	0	0
AB007880	KIAA0420	129883	0	KIAA0420 gene product	intracellular	0	0	0	0	0	0	0	0	0	0	0	0
AB011136	KIAA0564	151385	0	KIAA0564 protein	ATP binding	0	0	0	0	0	0	0	0	0	0	0	0
AB011164	KIAA0592	13273	0	KIAA0592 protein		0	0	0	0	0	0	0	0	0	0	0	0
AB011182	SPG20	118087	0	KIAA0610 protein		0	0	0	0	0	0	0	0	0	0	0	0
AB011542	EGFL5	5599	0.0004	EGF-like-domain, multiple 5	cellular_component unknown	0	0	0	0	1	0	0	0	0	0	0	0
AB018261	DGKB	158318	0	Diacylglycerol kinase, beta (90kD)		0	0	1	0	0	0	0	0	0	0	0	0
AB018301	GPR116	22039	0	KIAA0758 protein	membrane	0	0	1	0	0	0	0	0	0	0	0	0
AB020672	KIAA0865	175411	0	KIAA0865 protein	myosin	0	0	0	0	0	0	0	0	0	0	0	0
AB020690	PNMA2	7782	0	Paraneoplastic antigen MA2		0	0	0	0	0	0	0	0	0	0	0	0
AB020707	WASF3	82318	0	WAS protein family, member 3	actin cytoskeleton	0	0	0	0	1	0	0	0	0	0	0	0
AB020715	PCYOX1	278627	0.0007	Prenylcysteine lyase	lysosome	0	0	0	0	0	0	0	0	0	0	0	0
AB020716	CAMTA2	107362	0	KIAA0909 protein		0	0	0	0	0	0	0	0	0	0	0	0
AB021124	CHST2	8786	0	Carbohydrate (N-acetylglucosamine-6-O) sulfotransferase 2	transferase	0	0	0	0	0	0	0	0	0	0	0	0
AB023142	CORO2B	24907	0	Coronin, actin binding protein, 2B	actin cytoskeleton	0	0	0	0	0	0	1	0	0	0	0	0
AB023170	KIAA0953	227850	0	KIAA0953 protein		0	0	0	0	0	0	0	0	0	0	0	0
AB023230	KIAA1013	96427	0	KIAA1013 protein		0	0	0	0	0	0	0	0	0	0	0	0
AB029021	TRIM35	137732	0	Tripartite motif-containing 35	intracellular	0	0	0	0	0	0	0	0	0	0	0	0
AB032261	SCD	119597	0.0001	Stearoyl-CoA desaturase (delta-9-desaturase)	integral to membrane	0	0	0	0	1	0	0	0	0	0	0	0
AB033053	ZNF295	157079	0	Zinc finger protein 295	nucleus	0	0	0	0	1	0	0	0	0	0	0	0
AB033080	KIAA1254	82506	0.0006	KIAA1254 protein		0	0	0	0	0	0	0	0	0	0	0	0
AB033086	NLGN4X	21107	0	Neuroligin	membrane	0	0	0	0	0	0	0	0	0	0	1	0
AB037725	SRGAP1	18995	0	KIAA1304 protein		0	0	0	0	0	0	0	0	0	0	0	0
AB037757	WDR35	145365	0	KIAA1336 protein		0	0	0	0	0	0	0	0	0	0	0	0
AB037763	SYT4	8059	0.0003	Synaptotagmin IV	synaptic junction	1	0	0	0	0	0	0	0	0	0	0	0
AB037778	NHSL1	170162	0	KIAA1357 protein		0	0	0	0	0	0	0	0	0	0	0	0
AB037863	KIAA1442	274307	0	KIAA1442 protein	nucleus	0	0	0	0	0	0	0	0	0	0	0	0
AB040929	CNTN3	35089	0.0003	Contactin 3 (plasmacytoma associated)		0	0	0	0	0	0	0	0	0	0	0	0
AB046816	KIAA1596	62717	0	KIAA1596 protein		0	0	0	0	0	0	0	0	0	0	0	0
AB046858	WDR19	288821	0	KIAA1638 protein		0	0	0	0	0	0	0	0	0	0	0	0
AB051488	BHLHB9	4276	0.0002	KIAA1701 protein		0	0	0	0	0	0	0	0	0	0	0	0
AB051497	ZNF436	293798	0	KIAA1710 protein	nucleus	0	0	0	0	1	0	0	0	0	0	0	0
AB051512	SSH-2	25127	0	Slingshot 2	protein amino acid dephosphorylation	0	0	0	0	0	0	0	0	0	0	0	0
AB051513	KIAA1726	164719	0	KIAA1726 protein		0	0	0	0	0	0	0	0	0	0	0	0
AB051525	HT008	16206	0	Uncharacterized hypothalamus protein HT008	phosphoenolpyruvate-dependent sugar phosphotransferase system	0	0	0	0	0	0	0	0	0	0	0	0
AB051528	TNKS1BP1	9645	0.0004	KIAA1741 protein	cytoplasm	0	0	0	1	1	0	1	0	0	0	0	0
AB051532	SEMA4B	9598	0.0005	Sema domain, immunoglobulin domain (Ig), transmembrane domain (TM) and short cytoplasmic domain, (se		0	0	0	0	0	1	0	0	0	0	0	0
AB058720	KIAA1817	157549	0	KIAA1817 protein		0	0	0	0	0	0	0	0	0	0	0	0
AB067489	FMNL2	7149	0.0007	KIAA1902 protein		0	0	0	0	0	0	0	0	0	0	0	0
AB067497	SLITRK1	344069	0	KIAA1910 protein		0	0	0	0	0	0	0	0	0	0	0	0
AF007128		12460	0.0002	Homo sapiens clone 23870 mRNA sequence
AF016004	GPM6B	5422	0	Glycoprotein M6B	integral to membrane	0	0	0	0	0	1	0	0	0	0	0	0
AF035307		184697	0	Homo sapiens clone 23785 mRNA sequence
AF036272	SH3GL3	80315	0	SH3-domain GRB2-like 3		0	0	1	0	0	1	0	0	0	0	0	0
AF052117		6932	0	Homo sapiens clone 23809 mRNA sequence
AF055007	MGC48332	124969	0	Homo sapiens clone 24707 mRNA sequence		0	0	0	0	0	0	0	0	0	0	0	0
AF055030	C6orf120	12342	0	Homo sapiens clone 24538 mRNA sequence		0	0	0	0	0	0	0	0	0	0	0	0
AF070641	LOC221810	10684	0	Homo sapiens clone 24421 mRNA sequence		0	0	0	0	0	0	0	0	0	0	0	0
AF070674	BIRC3	127799	0	Baculoviral IAP repeat-containing 3	intracellular	0	0	1	0	0	0	0	0	0	0	0	1
AF073310	IRS2	143648	0	Insulin receptor substrate 2		0	0	1	0	1	0	0	0	0	0	0	0
AF090693	CUGBP2	211610	0	CUG triplet repeat, RNA binding protein 2	regulation of heart	0	0	0	0	0	0	0	0	0	0	0	0
AF101051	CLDN1	7327	0	Claudin 1	tight junction	0	0	0	0	0	0	0	0	0	0	1	0
AF111170	NUDT14	306165	0.0001	Homo sapiens 14q32 Jagged2 gene, complete cds; and unknown gene		0	0	0	0	0	0	0	0	0	0	0	0
AF113009	PRO0297	277888	0	PRO0297 protein		0	0	0	0	0	0	0	0	0	0	0	0
AF128846	INMT	204038	0.0002	Indolethylamine N-methyltransferase		0	0	0	0	0	0	0	0	0	0	0	0
AF130116		304642	0.0002	Homo sapiens clone FLC0461 PRO2812 mRNA, complete cds
AF131767		241437	0	Homo sapiens clone 24900 mRNA sequence
AF161413		288079	0	Homo sapiens HSPC295 mRNA, partial cds
AF196185	PARD3	72249	0	Par-3 partitioning defective 3 homolog (C. elegans)		0	0	0	0	0	0	0	0	0	1	0	0
AF212221	MIR	20072	0.0001	Myosin regulatory light chain interacting protein	cytoskeleton	0	0	0	0	0	0	0	0	0	0	0	0
AF217974	DKFZP434K1772	96657	0	Hyothetical protein		0	0	0	0	0	0	0	0	0	0	0	0
AF245505	DKFZp564I1922	72157	0	Adlican		0	0	0	0	0	0	0	0	0	0	0	0
AF272898	PRDM6	135118	0	Homo sapiens PR-domain zinc finger protein 6 isoform A (PRDM6) mRNA, partial cds; alternatively spli	nucleus	0	0	0	0	1	0	0	0	0	0	0	0
AF288395	NMNAT2	158244	0	Chromosome 1 open reading frame 15	biosynthesis	0	0	0	0	1	0	0	0	0	0	0	0
AF313465	SLC4A9	166669	0	Solute carrier family 4, sodium bicarbonate cotransporter, member 9	membrane	1	0	0	0	0	0	0	0	0	0	0	0
AF321617	EG1	33032	0.0005	Endothelial-derived gene 1		0	0	0	0	0	0	0	0	0	0	0	0
AF323540	APOL1	114309	0	Apolipoprotein L, 1		1	0	0	0	1	0	0	0	0	0	0	0
AF334710	PDK4	8364	0	Homo sapiens pyruvate dehydrogenase kinase 4 mRNA, 3' untranslated region, partial sequence		0	0	1	0	1	0	0	0	0	0	0	0
AF368463	CPM	334873	0	Carboxypeptidase M	plasma membrane	0	0	0	0	1	1	0	0	0	0	0	0
AF380356	XG	38774	0	Homo sapiens PBDX mRNA, complete cds	integral to membrane	0	0	0	0	1	0	0	0	0	0	0	0
AF397397	OLFM3	335433	0	Olfactomedin 3	kinesin complex	0	0	0	0	0	0	0	0	0	0	0	0
AF438313	RIS1	35861	0	Ras-induced senescence 1		0	0	0	0	0	0	0	0	0	0	0	0
AJ224082	RPL7AP3	336961	0.0006	Ribosomal protein L7a pseudogene 3		0	0	0	0	0	0	0	0	0	0	0	0
AJ249209	GRIK5	249141	0	Glutamate receptor, ionotropic, kainate 5		1	0	0	0	0	0	0	0	0	0	0	0
AJ311123	DKFZP434A1114	326292	0	Hypothetical gene DKFZp434A1114		0	0	0	0	0	0	0	0	0	0	0	0
AJ420542	NCOA7	339283	0	Homo sapiens mRNA full length insert cDNA clone EUROIMAGE 1090104	cell wall catabolism	0	0	0	0	0	0	0	0	0	0	0	0
AJ420812	CDW92	179902	0	CDw92 antigen	integral to membrane	0	0	0	0	0	0	0	0	0	0	0	0
AK000184	SMPDL3A	42945	0	Acid sphingomyelinase-like phosphodiesterase		0	0	0	0	0	0	0	0	0	0	0	0
AK000689	CLONE24945	30882	0	Hypothetical protein	sensory perception	0	0	0	0	0	0	0	0	0	0	0	0
AK000802		306407	0	Homo sapiens cDNA FLJ20795 fis, clone COL00329
AK000993		274128	0.0002	Homo sapiens cDNA FLJ10131 fis, clone HEMBA1003041
AK001038		296531	0	Homo sapiens cDNA FLJ10176 fis, clone HEMBA1004074
AK001228		42173	0	Homo sapiens cDNA FLJ10366 fis, clone NT2RM2001420
AK001919		274555	0	Homo sapiens cDNA FLJ11057 fis, clone PLACE1004722
AK021494		166486	0.0003	Homo sapiens cDNA FLJ11432 fis, clone HEMBA1001099
AK021539	NCAG1	124673	0.0006	Homo sapiens cDNA FLJ11477 fis, clone HEMBA1001746, weakly similar to Homo sapiens squamous cell car		0	0	0	0	0	0	0	0	0	0	0	0
AK021789		118208	0.0004	Homo sapiens cDNA FLJ11727 fis, clone HEMBA1005374
AK021924		32984	0	Homo sapiens cDNA FLJ11862 fis, clone HEMBA1006900
AK022114	CYP4V2	237642	0	Homo sapiens cDNA FLJ12052 fis, clone HEMBB1002042, moderately similar to CYTOCHROME P450 4C1 (EC 1.		0	0	0	0	0	0	0	0	0	0	0	0
AK022210		204773	0	Homo sapiens cDNA FLJ12148 fis, clone MAMMA1000414
AK022228		202577	0.0003	Homo sapiens cDNA FLJ12166 fis, clone MAMMA1000616
AK022385		214979	0	Homo sapiens cDNA FLJ12323 fis, clone MAMMA1002094
AK022859	UNC5H2	183918	0	Homo sapiens cDNA FLJ12797 fis, clone NT2RP2002066, highly similar to Rattus norvegicus transmembran	signal transduction	0	0	0	0	0	0	0	0	0	0	0	0
AK022936		56847	0.0004	Homo sapiens cDNA FLJ12874 fis, clone NT2RP2003769
AK023069	C9orf156	9196	0.0003	Hypothetical protein		0	0	0	0	0	0	0	0	0	0	0	0
AK023450	CMG2	5897	0	Homo sapiens mRNA; cDNA DKFZp586P1622 (from clone DKFZp586P1622)		0	0	0	0	0	0	0	0	0	0	0	0
AK023505	FLJ21069	56123	0	Homo sapiens cDNA FLJ13443 fis, clone PLACE1002853		0	0	0	0	0	0	0	0	0	0	0	0
AK023611	C6orf216	56406	0.0009	Homo sapiens cDNA FLJ13549 fis, clone PLACE1007097
AK023617	SBLF	23437	0	Homo sapiens cDNA FLJ13555 fis, clone PLACE1007677		0	0	0	0	0	0	0	0	0	0	0	0
AK023643	MGC24137	129179	0	Homo sapiens cDNA FLJ13581 fis, clone PLACE1009039	integral to membrane	0	0	0	0	0	0	0	0	0	0	0	0
AK023809	LOC284561	141441	0	Homo sapiens cDNA FLJ13747 fis, clone PLACE3000276		0	0	0	0	0	0	0	0	0	0	0	0
AK024121		289047	0	Homo sapiens cDNA FLJ14059 fis, clone HEMBB1000573
AK024192		112572	0	Homo sapiens cDNA FLJ14130 fis, clone MAMMA1002618
AK024486	GLTSCR2	326588	0	Glioma tumor suppressor candidate region gene 2		0	0	0	0	0	0	0	0	0	0	0	0
AK024490		208981	0	Homo sapiens mRNA for FLJ00092 protein, partial cds	zinc ion binding
AK024548		285737	0.0004	Homo sapiens cDNA: FLJ20895 fis, clone ADKA03483
AK024577		306692	0	Homo sapiens cDNA: FLJ20924 fis, clone ADSE00928
AK024597		10362	0	Homo sapiens cDNA: FLJ20944 fis, clone ADSE01780
AK024951	C1R	1279	0	Complement component 1, r subcomponent		0	0	0	1	1	0	0	0	0	0	0	0
AK025030		306749	0	Homo sapiens cDNA: FLJ21377 fis, clone COL03255
AK025096		281169	0	Homo sapiens cDNA: FLJ21443 fis, clone COL04430
AK025100		44241	0.0006	Homo sapiens cDNA: FLJ21447 fis, clone COL04468
AK025119	MGC33365	288954	0	Homo sapiens cDNA: FLJ21466 fis, clone COL04842, highly similar to AF127481 Homo sapiens non-ocogeni		0	0	0	0	0	0	0	0	0	0	0	0
AK025620	LOC56990	5985	0	Non-kinase Cdc42 effector protein SPEC2		0	0	0	0	0	0	0	0	0	0	0	0
AK025627	LOC91768	17901	0.001	Homo sapiens, clone IMAGE:3937015, mRNA, partial cds	cytokinesis	0	0	0	0	0	0	0	0	0	0	0	0
AK025719		251664	0	Homo sapiens cDNA: FLJ22066 fis, clone HEP10611	cellular_component unknown
AK025781		5076	0	Homo sapiens cDNA: FLJ22128 fis, clone HEP19543
AK025934	EVI1	234773	0.0003	Homo sapiens cDNA: FLJ22281 fis, clone HRC03849, highly similar to S69002 human mRNA for AML1-EVI-1		0	0	1	1	0	1	0	0	0	0	0	0
AK025983	MGLL	334333	0.0006	Homo sapiens cDNA: FLJ22330 fis, clone HRC05729, highly similar to AF131821 Homo sapiens clone 24877		0	0	0	0	0	0	0	0	0	0	0	0
AK026289	LIP1	53531	0	Likely ortholog of mouse lipoic acid synthase	mitochondrion	0	0	0	0	1	0	0	0	0	0	0	0
AK026404	MUC17	271819	0.0003	Homo sapiens cDNA: FLJ22751 fis, clone KAIA0483, highly similar to AF016692 Homo sapiens small intes		0	0	0	0	0	0	0	0	0	0	0	0
AK026436	LOC91947	6093	0	Homo sapiens cDNA: FLJ22783 fis, clone KAIA1993	sensory perception	0	0	0	0	0	0	0	0	0	0	0	0
AK026460		261734	0.0001	Homo sapiens cDNA: FLJ22807 fis, clone KAIA2887
AK026498		109087	0	Homo sapiens cDNA: FLJ22845 fis, clone KAIA5195
AK026501	RPL13	180842	0.0007	Ribosomal protein L13		0	0	0	0	1	0	0	0	0	0	0	0
AK026705	MGC35194	98095	0.0013	Homo sapiens cDNA: FLJ23052 fis, clone LNG02660		0	0	0	0	0	0	0	0	0	0	0	0
AK026818		279898	0	Homo sapiens cDNA: FLJ23165 fis, clone LNG09846
AK026966		10862	0	Homo sapiens cDNA: FLJ23313 fis, clone HEP11919
AK027235	LOC253263	281561	0.0009	Homo sapiens cDNA: FLJ23582 fis, clone LNG13759		0	0	0	0	0	0	0	0	0	0	0	0
AK027403	AMID	117062	0.0002	Hypothetical protein FLJ14497		0	0	0	0	0	0	0	0	0	0	0	0
AK027727		184581	0	Homo sapiens cDNA FLJ14821 fis, clone OVARC1000556, highly similar to RIBOSOMAL PROTEIN S6 KINASE II
AK027843	GPR126	44197	0	Hypothetical protein DKFZp564D0462		0	0	1	0	0	0	0	0	0	0	0	0
AK027847	NID67	29444	0.0001	Putative small membrane protein NID67		0	0	0	0	0	0	0	0	0	0	0	0
AK054658	LOC137886	155572	0	Homo sapiens cDNA FLJ30096 fis, clone BNGH41000045		0	0	0	0	0	0	0	0	0	0	0	0
AK054670		350945	0	Homo sapiens cDNA FLJ30108 fis, clone BNGH41000216
AK054815	PIG11	96908	0	P53-induced protein	negative regulation of cell proliferation	0	0	0	1	0	0	0	0	0	0	0	0
AK054816	FTH1	62954	0	Ferritin, heavy polypeptide 1	iron ion homeostasis	1	0	0	0	0	0	0	0	0	0	0	0
AK054891	MGC10818	135200	0	Hypothetical protein MGC10818		0	0	0	0	0	0	0	0	0	0	0	0
AK055175	PRO1635	60548	0.0005	Hypothetical protein PRO1635		0	0	0	0	0	0	0	0	0	0	0	0
AK055408	LOC221143	32450	0	Homo sapiens cDNA FLJ30846 fis, clone FEBRA2002783		0	0	0	0	0	0	0	0	0	0	0	0
AK055437		298938	0.0005	Homo sapiens cDNA FLJ30875 fis, clone FEBRA2004331
AK055496	FLJ30934	351258	0	Homo sapiens cDNA FLJ30934 fis, clone FEBRA2007017, moderately similar to Homo sapiens TRAF4-associa	intracellular signaling cascade	0	0	0	0	0	0	0	0	0	0	0	0
AK055769		293788	0.0015	Homo sapiens cDNA FLJ31207 fis, clone KIDNE2003357
AK055807		256230	0	Homo sapiens cDNA FLJ31245 fis, clone KIDNE2005062
AK055827	FLJ31265	282050	0.0002	Homo sapiens cDNA FLJ31265 fis, clone KIDNE2006030, moderately similar to Gallus gallus syndesmos mR		0	0	0	0	0	0	0	0	0	0	0	0
AK055834	DUSP3	181046	0.0002	Dual specificity phosphatase 3 (vaccinia virus phosphatase VH1-related)
AK055902	FLJ31340	31570	0	Homo sapiens cDNA FLJ31340 fis, clone MESAN1000035, weakly similar to MAJOR SURFACE-LABELED TROPHOZO		0	0	0	0	0	0	0	0	0	0	0	0
AK055939	LOC153546	44104	0.0001	Homo sapiens cDNA FLJ31377 fis, clone NESOP1000087		0	0	0	0	0	0	0	0	0	0	0	0
AK056178	LOC149705	226666	0	Homo sapiens cDNA FLJ31616 fis, clone NT2RI2003019		0	0	0	0	0	0	0	0	0	0	0	0
AK056250	MTX1	351310	0	Homo sapiens cDNA FLJ31688 fis, clone NT2RI2005520		1	0	0	0	0	0	0	0	0	0	0	0
AK056264	BXDC1	318434	0	Homo sapiens cDNA FLJ31702 fis, clone NT2RI2006081		0	0	0	0	0	0	0	0	0	0	0	0
AK056404	FLJ31842	84522	0	Homo sapiens cDNA FLJ31842 fis, clone NT2RP7000259		0	0	0	0	0	0	0	0	0	0	0	0
AK056456	FUK	7907	0.0003	Homo sapiens cDNA FLJ31894 fis, clone NT2RP7003647	cytoplasm	0	0	0	0	0	0	0	0	0	0	0	0
AK056499	PRICKLE1	6786	0	Homo sapiens cDNA FLJ31627 fis, clone NT2RI2003338		0	0	0	0	0	0	0	0	0	0	0	0
AK056554	SLC2A12	26691	0	Homo sapiens cDNA FLJ31992 fis, clone NT2RP7009149, weakly similar to GLUCOSE TRANSPORTER TYPE 2, LI	integral to membrane	1	0	0	0	0	0	0	0	0	0	0	0
AK056566	LOC222070	237946	0	Homo sapiens cDNA FLJ32004 fis, clone NT2RP7009429		0	0	0	0	0	0	0	0	0	0	0	0
AK056618		168812	0.0002	Homo sapiens cDNA FLJ32056 fis, clone NTONG2001619
AK056658	FLJ32096	101077	0.0007	Homo sapiens cDNA FLJ32096 fis, clone OCBBF2001075		0	0	0	0	0	0	0	0	0	0	0	0
AK056725		8881	0	Homo sapiens cDNA FLJ32163 fis, clone PLACE6000371
AK056789	FAM20A	144633	0	Hypothetical protein DKFZp434F2322		0	0	0	0	0	0	0	0	0	0	0	0
AK056814	FLJ32252	250557	0	Homo sapiens cDNA FLJ32252 fis, clone PROST1000167, weakly similar to SYNAPSIN I		0	0	0	0	0	0	0	0	0	0	0	0
AK056817		268180	0.0001	Homo sapiens cDNA FLJ32255 fis, clone PROST1000226
AK056822		30082	0	Homo sapiens cDNA FLJ32260 fis, clone PROST1000334
AK056894	FLJ32332	349648	0.0008	Homo sapiens, clone MGC:17869 IMAGE:3905720, mRNA, complete cds	enzyme	0	0	0	0	0	0	0	0	0	0	0	0
AK056985	C20ORF166	86507	0	Homo sapiens cDNA FLJ32423 fis, clone SKMUS2000945		0	0	0	0	0	0	0	0	0	0	0	0
AK057205		18585	0	Homo sapiens cDNA FLJ32643 fis, clone SYNOV2001212
AK057224	KLHL10	127510	0	Homo sapiens cDNA FLJ32662 fis, clone TESTI1000064, weakly similar to Fugu rubripes sex comb on midl	nucleus	0	0	0	0	0	0	0	0	0	0	0	0
AK057303	TENR	121019	0	Homo sapiens cDNA FLJ32741 fis, clone TESTI2001345, highly similar to M.musculus Tenr mRNA for RNA b	intracellular	0	0	0	0	0	0	0	0	0	0	0	0
AK057315	TSGA2	7369	0	Testes specific A2 homolog (mouse)		0	0	0	0	0	0	0	0	0	1	0	0
AK057365	FLJ32803	283326	0.001	Homo sapiens cDNA FLJ32803 fis, clone TESTI2002632		0	0	0	0	0	0	0	0	0	0	0	0
AK057399	LOC151174	122256	0	Homo sapiens cDNA FLJ32837 fis, clone TESTI2003280		0	0	0	0	0	0	0	0	0	0	0	0
AK057421	FLJ32859	351465	0.0114	Homo sapiens cDNA FLJ32859 fis, clone TESTI2003574, weakly similar to A-KINASE ANCHOR PROTEIN 150		0	0	0	0	0	0	0	0	0	0	0	0
AK057453	THAP8	350209	0.0002	Homo sapiens cDNA FLJ32891 fis, clone TESTI2004929		0	0	0	0	0	0	0	0	0	0	0	0
AK057525		350659	0.0001	Homo sapiens cDNA FLJ32963 fis, clone TESTI2008405
AK057633	ZNF597	88630	0	Homo sapiens cDNA FLJ33071 fis, clone TRACH2000237, weakly similar to ZINC FINGER PROTEIN 184	intracellular	0	0	0	0	0	0	0	0	0	0	0	0
AK057657		12396	0.0003	Homo sapiens cDNA FLJ33095 fis, clone TRACH2000708
AK057659		318912	0	Homo sapiens cDNA FLJ33097 fis, clone TRACH2000775
AK057677	LOC145842	29894	0.0008	Homo sapiens cDNA FLJ33115 fis, clone TRACH2001314		0	0	0	0	0	0	0	0	0	0	0	0
AK057853	FLJ25124	133081	0	Homo sapiens cDNA FLJ25124 fis, clone CBR06414		0	0	0	0	0	0	0	0	0	0	0	0
AK058012	FLJ22344	107716	0.0001	Hypothetical protein FLJ22344		0	0	0	0	0	0	0	0	0	0	0	0
AK058053	LOC144920	344171	0	Homo sapiens cDNA FLJ25324 fis, clone TST00330		0	0	0	0	0	0	0	0	0	0	0	0
AL035297		119254	0	H.sapiens gene from PAC 747L4
AL049274		8736	0	Homo sapiens mRNA; cDNA DKFZp564H203 (from clone DKFZp564H203)
AL049370		13350	0.0004	Homo sapiens mRNA; cDNA DKFZp586D0918 (from clone DKFZp586D0918)
AL049431	FLJ20619	127723	0.0004	Homo sapiens mRNA; cDNA DKFZp586J211 (from clone DKFZp586J211)		0	0	0	0	0	0	0	0	0	0	0	0
AL049435		170056	0	Homo sapiens mRNA; cDNA DKFZp586B0220 (from clone DKFZp586B0220)
AL050005	SUI1	150580	0.0008	Putative translation initiation factor	cytoplasm	0	0	0	0	0	0	0	0	0	0	0	0
AL050069	C20orf180	78006	0.0002	Chromosome 20 open reading frame 180		0	0	0	0	0	0	0	0	0	0	0	0
AL050143	DKFZP586B2420	7949	0	DKFZP586B2420 protein	cell-matrix adhesion	0	0	0	0	0	0	0	0	0	0	0	0
AL050152	LOC55885	301914	0	Neuronal specific transcription factor DAT1		0	0	0	0	0	0	0	0	0	0	0	0
AL050173	C21orf25	16007	0.0003	Chromosome 21 open reading frame 25		0	0	0	0	0	0	0	0	0	0	0	0
AL079279	FLJ90754	8963	0	Homo sapiens mRNA full length insert cDNA clone EUROIMAGE 248114		0	0	0	0	0	0	0	0	0	0	0	0
AL080095		133481	0	Homo sapiens mRNA; cDNA DKFZp564O0862 (from clone DKFZp564O0862)
AL080107		163173	0	Homo sapiens mRNA; cDNA DKFZp586D0522 (from clone DKFZp586D0522)
AL080118	DKFZP564F1123	275352	0.0006	DKFZP564F1123 protein		0	0	0	0	0	0	0	0	0	0	0	0
AL080130		15740	0	Homo sapiens mRNA; cDNA DKFZp434E033 (from clone DKFZp434E033)
AL109788	PRDM15	123666	0	Homo sapiens mRNA full length insert cDNA clone EUROIMAGE 814590		0	0	0	0	1	0	0	0	0	0	0	0
AL110147	DKFZP586C1324	21143	0.0002	DKFZP586C1324 protein		0	0	0	0	0	0	0	0	0	0	0	0
AL110274	ALDH1A2	95197	0	Aldehyde dehydrogenase 1 family, member A2	oncogenesis	0	0	0	0	1	0	0	0	0	0	0	0
AL110280	MGC50452	301152	0	Homo sapiens mRNA; cDNA DKFZp434F053 (from clone DKFZp434F053)	serine protease inhibitor	0	0	0	0	0	0	0	0	0	0	0	0
AL117482	DKFZP434C131	7978	0	DKFZP434C131 protein	protein amino acid phosphorylation	0	0	0	0	0	0	0	0	0	0	0	0
AL121916	RPS4L2	283837	0.0033	Human DNA sequence from clone RP1-189G13 on chromosome 20. Contains an RPL7A (60S ribosomal protein		0	0	0	0	0	0	0	0	0	0	0	0
AL122084	FLJ10466	121073	0.0001	Hypothetical protein FLJ10466		0	0	0	0	0	0	0	0	0	0	0	0
AL133047	DKFZP434D0215	24715	0	Homo sapiens mRNA; cDNA DKFZp434D0215 (from clone DKFZp434D0215); partial cds		0	0	0	0	0	0	0	0	0	0	0	0
AL133117		81376	0.0002	Homo sapiens mRNA; cDNA DKFZp586L1121 (from clone DKFZp586L1121)
AL136693	FLJ23462	31297	0	Duodenal cytochrome b	integral to membrane	0	0	0	0	0	0	0	0	0	0	0	0
AL136924	RIN2	62349	0	RAB5 interacting protein 2	intracellular signaling cascade	1	0	1	0	0	0	0	0	0	0	0	0
AL137346		13299	0	Homo sapiens mRNA; cDNA DKFZp761M0111 (from clone DKFZp761M0111)
AL137489	MGC4730	7517	0	Similar to RIKEN cDNA 3110001D03 gene (M. musculus)		0	0	0	0	0	0	0	0	0	0	0	0
AL137938		77646	0.0009	Homo sapiens mRNA; cDNA DKFZp761M0223 (from clone DKFZp761M0223)
AL157773		302099	0.0006	Human DNA sequence from clone RP11-345L23 on chromosome 6. Contains ESTs, STSs, GSSs and a CpG islan	protein binding
AL160176	CTCFL	254045	0	Human DNA sequence from clone RP4-579F20 on chromosome 20 Contains the HMG1L1 gene for high-mobility		0	0	0	0	1	0	0	0	0	1	0	0
AL160176	CTCFL	254045	0	Human DNA sequence from clone RP4-579F20 on chromosome 20 Contains the HMG1L1 gene for high-mobility		0	0	0	0	1	0	0	0	0	1	0	0
AL161952	GLUL	170171	0	Glutamate-ammonia ligase (glutamine synthase)	nitrogen fixation	0	0	0	0	1	0	0	0	0	0	0	0
AL161960	FLJ21324	4746	0.0004	Hypothetical protein FLJ21324		0	0	0	0	0	0	0	0	0	0	0	0
AL161973	MLLT4	100469	0	Myeloid/lymphoid or mixed-lineage leukemia (trithorax homolog, Drosophila); translocated to, 4		0	0	1	0	0	0	0	0	0	0	1	0
AL359591	DKFZp762O076	21621	0.0004	Hypothetical protein DKFZp762O076		0	0	0	0	0	0	0	0	0	0	0	0
AL390147	DKFZp547D065	134742	0.0002	Hypothetical protein DKFZp547D065		0	0	0	0	0	0	0	0	0	0	0	0
AL512749		93961	0	Homo sapiens mRNA; cDNA DKFZp667D095 (from clone DKFZp667D095)
AY026763	TRIM47	293660	0	Gene overexpressed in astrocytoma	intracellular	0	0	0	0	0	0	0	0	0	0	0	0
AY028898	ABCA6	15780	0	Homo sapiens ATP-binding cassette A6 mRNA, complete cds	membrane	1	0	0	0	0	0	0	0	0	0	0	0
AY028899	ABCA9	301496	0.0004	Homo sapiens ATP-binding cassette A9 mRNA, complete cds		1	0	0	0	0	0	0	0	0	0	0	0
AY040326	ANTXR2	348331	0.0001	Capillary morphogenesis protein 2		0	0	0	0	0	0	0	0	0	0	0	0
AY040873	C21orf57	58668	0	Chromosome 21 open reading frame 57		0	0	0	0	1	0	0	0	0	0	0	0
BC000257	LOC152217	118820	0.0008	Homo sapiens, clone IMAGE:3357862, mRNA, partial cds		0	0	0	0	0	0	0	0	0	0	0	0
BC001646	CHP	85301	0.0003	Calcium binding protein P22		0	0	0	0	0	0	0	0	0	0	0	0
BC001665	KIAA0843	319252	0	Homo sapiens, Similar to KIAA0843 protein, clone MGC:1835 IMAGE:2988043, mRNA, complete cds	cytoskeleton organization and biogenesis	0	0	0	0	0	0	0	0	0	0	0	0
BC001787	C14ORF143	87819	0	Homo sapiens, clone MGC:2492 IMAGE:3353520, mRNA, complete cds		0	0	0	0	0	0	0	0	0	0	0	0
BC002363	RPS6KA2	301664	0	Ribosomal protein S6 kinase, 90kD, polypeptide 2	nucleus	0	0	1	0	1	0	0	0	0	0	0	0
BC004532	H19	334822	0	H19, imprinted maternally expressed untranslated mRNA		0	0	0	0	0	0	0	0	0	0	0	0
BC004538	FLJ23749	180178	0	Homo sapiens, clone IMAGE:3947276, mRNA, partial cds	ATP-dependent proteolysis	0	0	0	0	0	0	0	0	0	0	0	0
BC005092		326730	0.0001	Homo sapiens, clone IMAGE:3843012, mRNA, partial cds
BC005887		11759	0	Homo sapiens, clone IMAGE:3604869, mRNA
BC006003		235026	0.0005	Homo sapiens, clone IMAGE:4247529, mRNA, partial cds
BC006310		334572	0.0002	Homo sapiens, clone IMAGE:4111050, mRNA
BC007022	SAA1	Hs.332053	0	Serum amyloid A1
BC007973	LOC51275	52166	0.0001	Homo sapiens, clone MGC:15178 IMAGE:4122851, mRNA, complete cds		0	0	0	0	0	0	0	0	0	0	0	0
BC008191	PSCD3	7984	0	Pleckstrin homology, Sec7 and coiled/coil domains 3	plasma membrane	1	0	0	0	0	0	0	0	0	0	0	0
BC008294	T2BP	310640	0.0012	Hypothetical protein MGC20791		0	0	0	0	0	0	0	0	0	0	0	0
BC008467		50328	0.0001	Homo sapiens, Similar to RIKEN cDNA 1110001J03 gene, clone MGC:14732 IMAGE:4276817, mRNA, complete c
BC008642		42239	0	Homo sapiens, clone IMAGE:3868989, mRNA, partial cds
BC008671	LOC283232	28974	0.0001	Homo sapiens, Similar to RIKEN cDNA 5530601I19 gene, clone MGC:9743 IMAGE:3854028, mRNA, complete cd		0	0	0	0	0	0	0	0	0	0	0	0
BC008744	PP1628	7159	0.0004	Hypothetical protein PP1628		0	0	0	0	0	0	0	0	0	0	0	0
BC009078		40530	0	Homo sapiens, clone MGC:17624 IMAGE:3855543, mRNA, complete cds
BC009447		38516	0.0002	Homo sapiens, clone MGC:15887 IMAGE:3530481, mRNA, complete cds
BC009699	MT1E	74170	0	Metallothionein 1E (functional)	heavy metal binding	0	0	0	0	0	0	0	0	0	0	0	0
BC009753	LOC283445	234898	0	Homo sapiens, clone IMAGE:3833472, mRNA		0	0	0	0	0	0	0	0	0	0	0	0
BC010523	RPLP0P2	348311	0.0001	Ribosomal protein, large, P0 pseudogene 2	ribosome	0	0	0	0	0	0	0	0	0	0	0	0
BC010610		46626	0	Homo sapiens, clone IMAGE:4214515, mRNA, partial cds
BC010616	WBP2	231840	0	WW domain binding protein 2		0	0	0	0	0	0	0	0	0	0	0	0
BC011575	MGC31963	293984	0	Homo sapiens, Similar to RIKEN cDNA 0610031J06 gene, clone IMAGE:4639306, mRNA, partial cds		0	0	0	0	0	0	0	0	0	0	0	0
BC011582	RPL28	4437	0	Ribosomal protein L28	cytosolic large ribosomal subunit (sensu Eukarya)	0	0	0	0	1	0	0	0	0	0	0	0
BC011595	GPNMB	344096	0.0009	Homo sapiens, Similar to glycoprotein (transmembrane) nmb, clone MGC:1696 IMAGE:3345861, mRNA, compl		0	0	0	0	0	0	0	0	0	0	0	0
BC011693	LOC169611	94795	0	Homo sapiens, clone IMAGE:3140802, mRNA		0	0	0	0	0	0	0	0	0	0	0	0
BC011751	SSAT2	10846	0	Homo sapiens, Similar to spermidine/spermine N1-acetyl transferase, clone MGC:19712 IMAGE:3534187, m	transferase	0	0	0	0	0	0	0	0	0	0	0	0
BC012290	ACYP2	31791	0	Homo sapiens, Similar to acylphosphatase 2, muscle type, clone MGC:9009 IMAGE:3864319, mRNA, complet	phosphate metabolism	0	0	0	0	1	0	0	0	0	0	0	0
BC012476	LOC116236	106510	0	Homo sapiens, clone IMAGE:4537124, mRNA, partial cds		0	0	0	0	0	0	0	0	0	0	0	0
BC012761	NEK6	9625	0	NIMA (never in mitosis gene a)-related kinase 6		0	0	0	0	1	0	0	0	0	0	0	0
BC012915	MPRP-1	8108	0	Homo sapiens, Similar to RIKEN cDNA 2010001O09 gene, clone MGC:21387 IMAGE:4471592, mRNA, complete c	proteolysis and peptidolysis	0	0	0	0	0	0	0	0	0	0	0	0
BC012940	C9orf9	62595	0.0002	Chromosome 9 open reading frame 9		0	0	0	0	0	0	0	0	0	0	0	0
BC012984	ALS2CR19	26981	0	Homo sapiens, clone MGC:16131 IMAGE:3628944, mRNA, complete cds		0	0	0	0	0	0	0	0	0	1	0	0
BC013128	CEBPG	2227	0.0003	CCAAT/enhancer binding protein (C/EBP), gamma	nucleus	0	0	0	0	1	0	0	0	0	0	0	0
BC013764	LOC115207	109438	0.0001	Homo sapiens clone 24775 mRNA sequence	membrane	0	0	0	0	0	0	0	0	0	0	0	0
BC014913	SYTL4	247525	0	Homo sapiens, Similar to synaptotagmin-like 4, clone MGC:17313 IMAGE:3908307, mRNA, complete cds	intracellular protein transport	0	0	0	0	0	0	0	0	0	0	0	0
BC015002		348705	0.0004	Homo sapiens, clone IMAGE:4851821, mRNA
BC015041	VATI	157236	0	Vesicle amine transport protein 1		0	0	0	0	0	0	0	0	0	0	0	0
BC015133		173369	0.0004	Homo sapiens, clone IMAGE:3934193, mRNA
BC015555	MGC13024	333488	0	Homo sapiens, clone IMAGE:3603998, mRNA, partial cds		0	0	0	0	0	0	0	0	0	0	0	0
BC015812	LOC57146	27191	0	Hypothetical protein from clone 24796		0	0	0	0	0	0	0	0	0	0	0	0
BC016015	MGC5618	177781	0	Hypothetical protein MGC5618		0	0	0	0	0	0	0	0	0	0	0	0
BC016840	TYSND1	15386	0	Homo sapiens, Similar to RIKEN cDNA 1300019N10 gene, clone IMAGE:3889265, mRNA, partial cds	proteolysis and peptidolysis	0	0	0	0	0	0	0	0	0	0	0	0
BC016861	LOC90557	351461	0	Homo sapiens, clone MGC:17393 IMAGE:3914851, mRNA, complete cds		0	0	0	0	0	0	0	0	0	0	0	0
BC017001	C20ORF139	135056	0	Homo sapiens, Similar to RIKEN cDNA 1700127B04 gene, clone IMAGE:4425440, mRNA, partial cds	extrachromosomal circular DNA	0	0	0	0	0	0	0	0	0	0	0	0
BC017197	MCL1	86386	0.0002	Myeloid cell leukemia sequence 1 (BCL2-related)	apoptosis	0	0	0	0	0	1	0	1	1	0	0	1
BC017701	AD036	21941	0.0003	AD036 protein		0	0	0	0	0	0	0	0	0	0	0	0
BC017984	LOC338769	10683	0	Homo sapiens, clone IMAGE:4245930, mRNA		0	0	0	0	0	0	0	0	0	0	0	0
BC017997	C20ORF82	348297	0	Homo sapiens, clone IMAGE:4252124, mRNA, partial cds		0	0	0	0	0	0	0	0	0	0	0	0
BC018086	MGC13017	117304	0	Homo sapiens, clone MGC:27045 IMAGE:4793897, mRNA, complete cds		0	0	0	0	0	0	0	0	0	0	0	0
BC018205	FLJ23825	278312	0.0003	Homo sapiens, clone IMAGE:3464710, mRNA, partial cds		0	0	0	0	0	0	0	0	0	0	0	0
BC018537	FLJ22004	108812	0	Homo sapiens, Similar to RIKEN cDNA 1300003P13 gene, clone MGC:16810 IMAGE:4340152, mRNA, complete c		0	0	0	0	0	0	0	0	0	0	0	0
BF541376	FTL	278937	0	ESTs, Weakly similar to FRHUL ferritin light chain [H.sapiens]		1	0	0	0	0	0	0	0	0	0	0	0
D38169	ITPKC	21453	0	Inositol 1,4,5-trisphosphate 3-kinase C	1D-myo-inositol-trisphosphate 3-kinase	0	0	0	0	0	0	0	0	0	0	0	0
D50683	TGFBR2	82028	0	Transforming growth factor, beta receptor II (70-80kD)		0	0	1	0	1	0	0	0	0	0	0	0
D80010	LPIN1	81412	0.0001	Lipin 1	nucleus	0	0	0	0	0	1	0	0	1	0	0	0
D86358	SIGLEC6	117992	0	Sialic acid binding Ig-like lectin 6	integral to plasma membrane	0	0	0	0	0	0	0	0	0	0	1	0
D86961	LHFPL2	79299	0	Lipoma HMGIC fusion partner-like 2		0	0	0	0	0	0	0	0	0	0	0	0
D86962	GRB10	81875	0.0002	Growth factor receptor-bound protein 10	plasma membrane	0	0	1	0	0	0	0	0	0	0	0	0
D87011	3'OY11.1	178665	0	Similar to Ovis aries Y chromosome repeat region OY11.1		0	0	0	0	0	0	0	0	0	0	0	0
J02986	FGF4	1755	0	Fibroblast growth factor 4 (heparin secretory transforming protein 1, Kaposi sarcoma oncogene)		0	0	1	0	0	0	0	0	0	1	0	0
J03746	MGST1	Hs.389700	0	Glutathione S- transferase microsomal
L13283	MUC7	103944	0	Homo sapiens (clone MG2-5-12) mucin (MG2) mRNA, complete polyA site		0	0	0	0	0	0	0	0	0	0	0	0
L78132	LGALS8	4082	0.0003	Lectin, galactoside-binding, soluble, 8 (galectin 8)		0	0	0	0	0	0	0	0	0	0	1	0
M13755	GIP2	Hs.458485	0.0003	Interferon, alpha-inducible protein (clone IFI-15K)
M61906	PIK3R1	6241	0	Phosphoinositide-3-kinase, regulatory subunit, polypeptide 1 (p85 alpha)	1-phosphatidylinositol 3-kinase complex	0	0	1	0	0	0	0	0	0	0	0	0
M81635	EPB72	160483	0	Erythrocyte membrane protein band 7.2 (stomatin)		0	0	0	0	0	0	0	0	0	0	0	0
M82882	ELF1	154365	0	E74-like factor 1 (ets domain transcription factor)	translation regulator	0	1	0	0	1	0	0	0	0	0	0	0
NM_000022	ADA	1217	0	Adenosine deaminase	nucleotide metabolism	0	0	0	1	1	0	0	0	0	0	0	0
NM_000041	APOE	169401	0.0009	Apolipoprotein E	cholesterol metabolism	1	0	0	0	1	1	0	0	0	0	0	0
NM_000062	SERPING1	151242	0	Serine (or cysteine) proteinase inhibitor, clade G (C1 inhibitor), member 1, (angioedema, hereditary	extracellular space	0	0	0	1	0	0	0	0	0	0	0	0
NM_000071	CBS	84152	0	Cystathionine-beta-synthase		0	0	0	0	1	0	0	0	0	0	0	0
NM_000076	CDKN1C	106070	0	Cyclin-dependent kinase inhibitor 1C (p57, Kip2)	nucleus	0	0	0	0	0	0	0	0	0	1	0	0
NM_000077	CDKN2A	1174	0	Cyclin-dependent kinase inhibitor 2A (melanoma, p16, inhibits CDK4)	cellular_component unknown	0	0	0	0	0	0	0	0	0	1	0	0
NM_000086	CLN3	194660	0.0003	Ceroid-lipofuscinosis, neuronal 3, juvenile (Batten, Spielmeyer-Vogt disease)		0	0	0	0	1	0	0	0	0	0	0	0
NM_000099	CST3	135084	0	Cystatin C (amyloid angiopathy and cerebral hemorrhage)	structural molecule	0	0	0	0	0	0	0	0	0	0	0	0
NM_000100	CSTB	695	0	Cystatin B (stefin B)	cysteine protease inhibitor	0	0	0	0	0	0	0	0	0	0	0	0
NM_000115	EDNRB	82002	0	Endothelin receptor type B		0	0	1	0	0	1	0	0	0	0	0	0
NM_000120	EPHX1	89649	0.0008	Epoxide hydrolase 1, microsomal (xenobiotic)	integral to membrane	0	0	0	0	1	0	0	0	0	0	0	0
NM_000125	ESR1	1657	0	Estrogen receptor 1	transcription	0	1	1	0	1	0	0	0	0	1	0	0
NM_000137	FAH	73875	0	Fumarylacetoacetate hydrolase (fumarylacetoacetase)	aromatic amino acid family metabolism	0	0	0	0	1	0	0	0	0	0	0	0
NM_000153	GALC	273	0.0007	Galactosylceramidase (Krabbe disease)	lysosome	0	0	0	0	1	0	0	0	0	0	0	0
NM_000186	CFH	250651	0	H factor 1 (complement)	extracellular space	0	0	0	1	0	0	0	0	0	0	0	0
NM_000191	HMGCL	831	0.0002	3-hydroxymethyl-3-methylglutaryl-Coenzyme A lyase (hydroxymethylglutaricaciduria)	mitochondrial matrix	0	0	0	0	1	0	0	0	0	0	0	0
NM_000195	HPS	83951	0	Hermansky-Pudlak syndrome		0	0	0	0	0	0	1	0	0	0	0	0
NM_000201	ICAM1	168383	0	Intercellular adhesion molecule 1 (CD54), human rhinovirus receptor		0	0	0	0	0	0	0	0	0	0	1	0
NM_000208	INSR	89695	0.0002	Insulin receptor	integral to plasma membrane	0	0	1	0	1	1	0	0	0	0	0	0
NM_000222	KIT	81665	0.0002	V-kit Hardy-Zuckerman 4 feline sarcoma viral oncogene homolog	integral to membrane	0	0	1	0	1	0	0	0	0	0	0	0
NM_000227	LAMA3	83450	0.0002	Laminin, alpha 3 (nicein (150kD), kalinin (165kD), BM600 (150kD), epilegrin)	kinesin complex	0	0	1	0	0	1	0	0	1	0	1	0
NM_000248	MITF	166017	0	Microphthalmia-associated transcription factor		0	1	0	0	1	1	0	0	1	0	0	0
NM_000271	NPC1	76918	0.0001	Niemann-Pick disease, type C1	integral to membrane	1	0	0	0	0	0	0	0	0	0	0	0
NM_000281	PCBD	3192	0	6-pyruvoyl-tetrahydropterin synthase/dimerization cofactor of hepatocyte nuclear factor 1 alpha (TCF	cytoplasm	0	0	0	0	0	0	0	0	0	0	0	0
NM_000306	POU1F1	89394	0	POU domain, class 1, transcription factor 1 (Pit1, growth hormone factor 1)	nucleus	0	1	0	0	1	1	0	0	0	0	0	0
NM_000308	PPGB	118126	0.0001	Protective protein for beta-galactosidase (galactosialidosis)		1	0	0	0	1	0	0	0	0	0	0	0
NM_000313	PROS1	64016	0	Protein S (alpha)		0	0	0	0	0	0	0	0	0	0	0	0
NM_000327	ROM1	281564	0	Retinal outer segment membrane protein 1	integral to plasma membrane	0	0	0	0	0	0	0	0	0	0	1	0
NM_000345	SNCA	76930	0.0003	Synuclein, alpha (non A4 component of amyloid precursor)		0	0	0	0	0	1	0	0	0	0	0	1
NM_000351	STS	79876	0.0001	Steroid sulfatase (microsomal), arylsulfatase C, isozyme S	integral to membrane	0	0	0	0	1	1	0	0	0	0	0	0
NM_000355	TCN2	84232	0	Transcobalamin II; macrocytic anemia		1	0	0	0	0	0	0	0	0	0	0	0
NM_000362	TIMP3	245188	0	Tissue inhibitor of metalloproteinase 3 (Sorsby fundus dystrophy, pseudoinflammatory)	extracellular matrix	0	0	0	0	0	0	0	0	0	0	0	0
NM_000376	VDR	2062	0	Vitamin D (1,25- dihydroxyvitamin D3) receptor	nucleus	0	1	1	0	1	0	0	0	0	0	0	0
NM_000391	TPP1	20478	0	Ceroid-lipofuscinosis, neuronal 2, late infantile (Jansky-Bielschowsky disease)	lysosome	0	0	0	0	1	1	0	0	0	0	0	0
NM_000396	CTSK	83942	0	Cathepsin K (pycnodysostosis)	lysosome	0	0	0	0	1	0	0	0	0	0	0	0
NM_000404	GLB1	79222	0.0002	Galactosidase, beta 1	beta-galactosidase complex	0	0	0	0	1	0	0	0	0	0	0	0
NM_000414	HSD17B4	75441	0	Hydroxysteroid (17-beta) dehydrogenase 4	peroxisome	0	0	0	0	1	0	0	0	0	0	0	0
NM_000415	IAPP	142255	0	Islet amyloid polypeptide	soluble fraction	0	0	1	0	0	0	0	0	0	0	0	1
NM_000416	IFNGR1	180866	0.0001	Interferon gamma receptor 1	integral to plasma membrane	0	0	1	1	0	0	0	0	0	0	0	0
NM_000426	LAMA2	75279	0	Laminin, alpha 2 (merosin, congenital muscular dystrophy)	kinesin complex	0	0	0	0	0	1	0	0	0	0	1	0
NM_000478	ALPL	250769	0.0002	Alkaline phosphatase, liver/bone/kidney	integral to membrane	0	0	0	0	1	1	0	0	0	0	0	0
NM_000480	AMPD3	83918	0	Adenosine monophosphate deaminase (isoform E)	nucleotide metabolism	0	0	0	0	1	0	0	0	0	0	0	0
NM_000482	APOA4	1247	0	Apolipoprotein A-IV	circulation	1	0	0	0	1	0	0	0	0	0	0	0
NM_000494	COL17A1	117938	0.0053	Collagen, type XVII, alpha 1	microfibril	0	0	0	0	0	0	0	0	0	0	0	0
NM_000512	GALNS	159479	0.0001	Galactosamine (N-acetyl)-6-sulfate sulfatase (Morquio syndrome, mucopolysaccharidosis type IVA)	lysosome	0	0	0	0	1	0	0	0	0	0	0	0
NM_000518	HBB	155376	0	Hemoglobin, beta	hemoglobin complex	1	0	0	0	0	0	0	0	0	0	0	0
NM_000521	HEXB	51043	0	Hexosaminidase B (beta polypeptide)	lysosome	0	0	0	0	1	0	0	0	0	0	0	0
NM_000527	LDLR	213289	0.0006	Low density lipoprotein receptor (familial hypercholesterolemia)	coated pit	1	0	0	0	1	0	0	0	0	0	0	0
NM_000557	GDF5	1573	0	Growth differentiation factor 5 (cartilage-derived morphogenetic protein-1)	cell-cell signaling	0	0	1	0	0	1	0	0	0	0	0	0
NM_000574	DAF	1369	0.0008	Decay accelerating factor for complement (CD55, Cromer blood group system)		0	0	0	1	0	0	0	0	0	0	0	0
NM_000581	GPX1	76686	0	Glutathione peroxidase 1		0	0	0	1	1	0	0	0	0	0	0	0
NM_000584	IL8	624	0	Interleukin 8	soluble fraction	0	0	1	1	0	1	0	1	0	1	1	0
NM_000587	C7	78065	0	Complement component 7	integral to membrane	0	0	0	1	0	0	0	0	0	0	0	0
NM_000602	SERPINE1	82085	0.0005	Serine (or cysteine) proteinase inhibitor, clade E (nexin, plasminogen activator inhibitor type 1),	blood coagulation	0	0	0	0	0	0	0	0	0	0	0	0
NM_000612	IGF2	349109	0	Insulin-like growth factor 2 (somatomedin A)	extracellular	0	0	1	0	1	1	1	0	0	1	0	0
NM_000636	SOD2	318885	0	Superoxide dismutase 2, mitochondrial	heavy metal binding	0	0	0	1	1	0	0	0	0	0	0	0
NM_000671	ADH5	78989	0	Alcohol dehydrogenase 5 (class III), chi polypeptide	ethanol oxidation	0	0	0	0	1	0	0	0	0	0	0	0
NM_000687	AHCY	172673	0.0005	S-adenosylhomocysteine hydrolase	cytoplasm	0	0	0	0	1	0	0	0	0	0	0	0
NM_000693	ALDH1A3	75746	0	Aldehyde dehydrogenase 1 family, member A3		0	0	0	0	1	0	0	0	0	0	0	0
NM_000713	BLVRB	76289	0.0001	Biliverdin reductase B (flavin reductase (NADPH))	oxidoreductase	0	0	0	0	0	0	0	0	0	0	0	0
NM_000716	C4BPB	99886	0	Complement component 4 binding protein, beta	blood coagulation	0	0	0	1	0	0	0	0	0	0	0	0
NM_000820	GAS6	78501	0	Growth arrest-specific 6		0	0	1	0	0	0	0	0	0	0	0	0
NM_000838	GRM1	32945	0	Glutamate receptor, metabotropic 1	integral to plasma membrane	0	0	1	0	0	0	0	0	0	0	0	0
NM_000866	HTR1F	248136	0.0007	5-hydroxytryptamine (serotonin) receptor 1F	integral to plasma membrane	0	0	1	0	0	0	0	0	0	0	0	0
NM_000867	HTR2B	2507	0	5-hydroxytryptamine (serotonin) receptor 2B	integral to plasma membrane	0	0	1	0	0	0	0	0	0	0	0	0
NM_000877	IL1R1	82112	0	Interleukin 1 receptor, type I	integral to plasma membrane	0	0	1	1	0	0	0	0	0	0	0	0
NM_000882	IL12A	673	0.0002	Interleukin 12A (natural killer cell stimulatory factor 1, cytotoxic lymphocyte maturation factor 1,		0	0	0	1	0	0	0	0	0	0	0	0
NM_000920	PC	89890	0	Pyruvate carboxylase	mitochondrion	0	0	0	0	1	0	0	0	0	0	0	0
NM_000934	SERPINF2	159509	0.0008	Serine (or cysteine) proteinase inhibitor, clade F (alpha-2 antiplasmin, pigment epithelium derived	Golgi apparatus	0	0	0	1	0	0	0	0	0	0	0	0
NM_000954	PTGDS	8272	0	Prostaglandin D2 synthase (21kD, brain)	membrane	1	0	0	0	1	0	0	0	0	0	0	0
NM_000961	PTGIS	302085	0	Prostaglandin I2 (prostacyclin) synthase	integral to membrane	0	0	0	0	1	0	0	0	0	0	0	0
NM_000985	RPL17	82202	0.0007	Ribosomal protein L17	large ribosomal subunit	0	0	0	0	1	0	0	0	0	0	0	0
NM_001022	RPS19	298262	0.0001	Ribosomal protein S19		0	0	0	0	1	1	0	0	0	0	0	0
NM_001030	RPS27	195453	0.0004	Ribosomal protein S27 (metallopanstimulin 1)		0	0	1	0	1	0	0	0	0	0	0	0
NM_001064	TKT	89643	0	Transketolase (Wernicke-Korsakoff syndrome)	transferase	0	0	1	0	1	0	0	0	0	0	1	0
NM_001082	CYP4F2	101	0.038	Cytochrome P450, subfamily IVF, polypeptide 2		0	0	0	0	1	0	0	0	0	0	0	0
NM_001085	SERPINA3	234726	0	Serine (or cysteine) proteinase inhibitor, clade A (alpha-1 antiproteinase, antitrypsin), member 3	acute-phase response	0	0	0	1	0	0	0	0	0	0	0	0
NM_001105	ACVR1	150402	0.0001	Activin A receptor, type I	integral to plasma membrane	0	0	1	0	1	0	0	0	0	0	0	0
NM_001108	ACYP2	348371	0	Acylphosphatase 2, muscle type		0	0	0	0	1	0	0	0	0	0	0	0
NM_001122	ADFP	3416	0	Adipose differentiation-related protein	membrane	0	0	0	0	0	0	0	0	0	0	0	0
NM_001124	ADM	394	0	Adrenomedullin	soluble fraction	0	0	1	1	1	0	0	0	0	0	0	0
NM_001143	AMELY	1238	0	Amelogenin (Y chromosome)	extracellular matrix	0	0	0	0	0	1	0	0	0	0	0	0
NM_001150	ANPEP	1239	0	Alanyl (membrane) aminopeptidase (aminopeptidase N, aminopeptidase M, microsomal aminopeptidase, CD1	proteoglycan integral to plasma membrane	0	0	0	0	1	1	0	0	0	0	0	0
NM_001159	AOX1	174151	0	Aldehyde oxidase 1	inflammatory response	0	0	0	1	1	0	0	0	0	0	0	0
NM_001168	BIRC5	1578	0.0002	Baculoviral IAP repeat-containing 5 (survivin)		0	0	0	0	0	0	0	0	0	1	0	1
NM_001174	ARHGAP6	250830	0.001	Rho GTPase activating protein 6	actin filament	0	0	1	0	1	0	1	0	0	0	0	0
NM_001178	ARNTL	74515	0.0008	Aryl hydrocarbon receptor nuclear translocator-like	nucleus	0	1	1	0	1	0	0	0	0	0	0	0
NM_001206	KLF9	150557	0	Basic transcription element binding protein 1	nucleus	0	1	0	0	1	0	0	0	0	0	0	0
NM_001215	CA6	100322	0.0001	Carbonic anhydrase VI	one-carbon compound metabolism	0	0	0	0	1	0	0	0	0	0	0	0
NM_001243	TNFRSF8	1314	0	Tumor necrosis factor receptor superfamily, member 8	integral to membrane	0	0	1	0	0	0	0	0	0	0	0	0
NM_001266	CES1	76688	0	Carboxylesterase 1 (monocyte/macrophage serine esterase 1)		0	0	0	0	1	0	0	0	0	0	0	0
NM_001268	CHC1L	27007	0	Chromosome condensation 1-like	protein binding	0	0	0	0	0	0	0	0	0	0	0	0
NM_001276	CHI3L1	75184	0	Chitinase 3-like 1 (cartilage glycoprotein-39)	extracellular space	0	0	0	0	1	0	0	0	0	0	0	0
NM_001334	CTSO	75262	0	Cathepsin O	proteolysis and peptidolysis	0	0	0	0	1	0	0	0	0	0	0	0
NM_001353	AKR1C1	306098	0	Aldo-keto reductase family 1, member C1 (dihydrodiol dehydrogenase 1; 20-alpha (3-alpha)-hydroxyster		0	0	0	0	1	0	0	0	0	0	0	0
NM_001372	DNAH9	284259	0	Dynein, axonemal, heavy polypeptide 9	dynein complex	1	0	0	0	0	1	1	1	0	0	0	0
NM_001415	EIF2S3	211539	0	Eukaryotic translation initiation factor 2, subunit 3 (gamma, 52kD)		0	0	0	0	1	0	0	0	0	0	0	0
NM_001423	EMP1	79368	0	Epithelial membrane protein 1	integral to membrane	0	0	0	0	0	1	0	0	0	0	0	0
NM_001442	FABP4	83213	0	Fatty acid binding protein 4, adipocyte	cytoplasm	1	0	0	0	0	0	0	0	0	0	0	0
NM_001455	FOXO3A	14845	0	Forkhead box O3A	cytoplasm	0	1	0	0	1	0	0	0	0	0	0	1
NM_001460	FMO2	132821	0	Flavin containing monooxygenase 2	integral to membrane	0	0	0	0	1	0	0	0	0	0	0	0
NM_001463	FRZB	153684	0	Frizzled-related protein	membrane	0	0	1	0	0	1	0	0	0	0	0	0
NM_001478	GALGT	159481	0	UDP-N-acetyl-alpha-D-galactosamine:(N-acetylneuraminyl)-galactosylglucosylceramide N-acetylgalactosa	integral to membrane	0	0	0	0	1	0	0	0	0	0	0	0
NM_001498	GCLC	151393	0	Glutamate-cysteine ligase, catalytic subunit	circulation	0	0	0	0	1	0	0	0	0	0	0	0
NM_001511	CXCL1	789	0	GRO1 oncogene (melanoma growth stimulating activity, alpha)	soluble fraction	0	0	1	1	0	1	1	0	0	0	0	0
NM_001549	IFIT3	181874	0.0001	Interferon-induced protein with tetratricopeptide repeats 4	cellular_component unknown	0	0	0	0	0	0	0	0	0	0	0	0
NM_001551	IGBP1	3631	0.0001	Immunoglobulin (CD79A) binding protein 1		0	0	1	0	0	0	0	0	0	0	0	0
NM_001568	EIF3S6	106673	0.0002	Eukaryotic translation initiation factor 3, subunit 6 (48kD)	eukaryotic translation initiation factor 3 complex	0	0	0	0	0	0	0	0	0	0	0	0
NM_001569	IRAK1	182018	0.0006	Interleukin-1 receptor-associated kinase 1		0	0	1	0	1	0	0	0	0	0	0	0
NM_001647	APOD	75736	0	Apolipoprotein D	extracellular space	1	0	0	0	1	0	0	0	0	0	0	0
NM_001672	ASIP	37006	0	Agouti signaling protein, nonagouti homolog (mouse)	extracellular space	0	0	1	0	1	0	0	0	0	0	0	0
NM_001675	ATF4	181243	0.0008	Activating transcription factor 4 (tax-responsive enhancer element B67)	nucleus	0	1	0	0	1	0	0	0	0	0	0	0
NM_001693	ATP6V1B2	1697	0.0001	ATPase, H+ transporting, lysosomal (vacuolar proton pump), beta polypeptide, 56/58kD, isoform 2	hydrogen-transporting two-sector ATPase complex	1	0	0	0	1	0	0	0	0	0	0	0
NM_001698	AUH	81886	0.0001	AU RNA binding protein/enoyl-Coenzyme A hydratase	mRNA catabolism	0	0	0	0	1	0	0	0	0	0	0	0
NM_001706	BCL6	155024	0	B-cell CLL/lymphoma 6 (zinc finger protein 51)	nucleus	0	1	0	1	1	0	0	0	0	0	0	0
NM_001708	OPN1SW	102119	0	Opsin 1 (cone pigments), short-wave-sensitive (color blindness, tritan)	integral to plasma membrane	0	0	1	0	0	0	0	0	0	0	0	0
NM_001710	BF	69771	0	B-factor, properdin		0	0	0	1	1	0	0	0	0	0	0	0
NM_001730	KLF5	84728	0	Kruppel-like factor 5 (intestinal)	nucleus	0	1	0	0	1	0	0	0	0	0	0	0
NM_001731	BTG1	77054	0	B-cell translocation gene 1, anti-proliferative		0	0	0	0	0	0	0	0	0	0	0	0
NM_001734	C1S	169756	0	Complement component 1, s subcomponent		0	0	0	1	1	0	0	0	0	0	0	0
NM_001737	C9	1290	0	Complement component 9		0	0	1	1	0	0	0	0	0	0	0	0
NM_001751	CARS	159604	0	Cysteinyl-tRNA synthetase	cytoplasm	0	0	0	0	1	0	0	0	0	0	0	0
NM_001768	CD8A	85258	0.0001	CD8 antigen, alpha polypeptide (p32)	antigen presentation	0	0	1	1	0	0	0	0	0	0	0	0
NM_001818	AKR1C4	177687	0	Aldo-keto reductase family 1, member C4 (chlordecone reductase; 3-alpha hydroxysteroid dehydrogenase		1	0	0	0	1	0	0	0	0	0	0	0
NM_001831	CLU	75106	0.0007	Clusterin (complement lysis inhibitor, SP-40,40, sulfated glycoprotein 2, testosterone-repressed pro	cell death	0	0	0	1	1	1	0	0	0	0	0	1
NM_001836	CMA1	135626	0	Chymase 1, mast cell	proteolysis and peptidolysis	0	0	0	0	1	0	0	0	0	0	0	0
NM_001851	COL9A1	154850	0	Collagen, type IX, alpha 1	collagen type IX	0	0	0	0	0	1	0	0	0	0	1	0
NM_001853	COL9A3	53563	0.0004	Collagen, type IX, alpha 3	collagen type IX	0	0	0	0	0	0	0	0	0	0	0	0
NM_001860	SLC31A2	24030	0.0007	Solute carrier family 31 (copper transporters), member 2	integral to plasma membrane	1	0	0	0	0	0	0	0	0	0	0	0
NM_001864	COX7A1	114346	0	Cytochrome c oxidase subunit VIIa polypeptide 1 (muscle)		0	0	0	0	1	0	0	0	0	0	0	0
NM_001873	CPE	75360	0.0284	Carboxypeptidase E	plasma membrane	0	0	1	0	1	0	0	0	0	0	0	0
NM_001896	CSNK2A2	82201	0.0003	Casein kinase 2, alpha prime polypeptide	spermatid development	0	0	1	0	1	1	0	0	1	0	0	0
NM_001900	CST5	121489	0.0007	Cystatin D	cysteine protease inhibitor	0	0	0	0	0	0	0	0	0	0	0	0
NM_001908	CTSB	297939	0.0008	Cathepsin B		0	0	0	0	1	0	0	0	0	0	0	0
NM_001909	CTSD	343475	0.0001	Cathepsin D (lysosomal aspartyl protease)	lysosome	0	0	0	0	1	0	0	0	0	0	0	0
NM_001912	CTSL	78056	0	Cathepsin L		0	0	0	0	1	0	0	0	0	0	0	0
NM_001928	DF	155597	0	D component of complement (adipsin)	complement activation, alternative pathway	0	0	0	1	1	0	0	0	0	0	0	0
NM_001935	DPP4	44926	0	Dipeptidylpeptidase IV (CD26, adenosine deaminase complexing protein 2)	integral to membrane	0	0	0	0	1	0	0	0	0	0	0	0
NM_001946	DUSP6	180383	0	Dual specificity phosphatase 6	cytoplasm	0	0	1	0	1	0	0	0	0	1	0	1
NM_001956	EDN2	1407	0.0004	Endothelin 2	soluble fraction	0	0	1	0	0	0	0	0	0	0	0	0
NM_001961	EEF2	75309	0	Eukaryotic translation elongation factor 2	translational elongation	0	0	0	0	1	0	0	0	0	0	0	0
NM_001972	ELA2	99863	0	Elastase 2, neutrophil	proteolysis and peptidolysis	0	0	0	0	1	0	0	0	0	0	0	0
NM_001993	F3	62192	0.0009	Coagulation factor III (thromboplastin, tissue factor)	integral to membrane	0	0	0	0	0	0	0	0	0	0	0	0
NM_001995	FACL1	278333	0	Fatty-acid-Coenzyme A ligase, long-chain 1		0	0	0	0	1	0	0	0	0	0	0	0
NM_001998	FBLN2	198862	0	Fibulin 2	extracellular matrix	0	0	0	0	0	0	0	0	0	0	0	0
NM_002004	FDPS	77393	0.0001	Farnesyl diphosphate synthase (farnesyl pyrophosphate synthetase, dimethylallyltranstransferase, ger	cholesterol biosynthesis	0	0	0	0	1	0	0	0	0	0	0	0
NM_002015	FOXO1A	170133	0	Forkhead box O1A (rhabdomyosarcoma)	development	0	1	0	0	1	0	0	0	0	0	0	1
NM_002023	FMOD	230	0.0004	Fibromodulin	extracellular matrix	0	0	1	0	0	0	0	0	0	0	0	0
NM_002030	FPRL2	158314	0	Formyl peptide receptor-like 2		0	0	1	0	0	0	0	1	0	0	0	0
NM_002035	FVT1	74050	0	Follicular lymphoma variant translocation 1	extracellular space	0	0	0	0	1	0	0	0	0	0	0	0
NM_002064	GLRX	28988	0	Glutaredoxin (thioltransferase)	electron transport	0	0	0	0	1	0	0	0	0	0	0	0
NM_002079	GOT1	597	0.0001	Glutamic-oxaloacetic transaminase 1, soluble (aspartate aminotransferase 1)	cytosol	0	0	0	0	1	0	0	0	0	0	0	0
NM_002083	GPX2	2704	0	Glutathione peroxidase 2 (gastrointestinal)	cytoplasm	0	0	0	1	1	0	0	0	0	0	0	0
NM_002084	GPX3	336920	0	Glutathione peroxidase 3 (plasma)		0	0	0	1	1	0	0	0	0	0	0	0
NM_002085	GPX4	2706	0.0009	Glutathione peroxidase 4 (phospholipid hydroperoxidase)	mitochondrion	0	0	0	1	1	1	0	0	0	0	0	0
NM_002087	GRN	180577	0	Granulin		0	0	1	0	1	0	0	0	0	0	0	0
NM_002101	GYPC	81994	0	Glycophorin C (Gerbich blood group)	integral to plasma membrane	0	0	0	0	1	1	0	0	0	0	0	0
NM_002133	HMOX1	202833	0	Heme oxygenase (decycling) 1	microsome	0	0	0	0	1	1	0	0	0	0	0	0
NM_002153	HSD17B2	155109	0	Hydroxysteroid (17-beta) dehydrogenase 2	integral to membrane	0	0	0	0	1	0	0	0	0	0	0	0
NM_002189	IL15RA	12503	0	Interleukin 15 receptor, alpha		0	0	1	0	0	0	0	0	0	0	0	0
NM_002193	INHBB	1735	0	Inhibin, beta B (activin AB beta polypeptide)	extracellular	0	0	0	0	1	1	0	0	1	0	0	0
NM_002198	IRF1	80645	0	Interferon regulatory factor 1		0	1	0	0	1	0	0	0	0	1	0	0
NM_002202	ISL1	505	0.0034	ISL1 transcription factor, LIM/homeodomain, (islet-1)	nucleus	0	0	0	0	0	0	0	0	0	0	0	0
NM_002214	ITGB8	52620	0.0044	Integrin, beta 8	integral to membrane	0	0	1	0	0	1	0	0	0	0	1	0
NM_002224	ITPR3	77515	0.0005	Inositol 1,4,5-triphosphate receptor, type 3	integral to membrane	1	0	0	0	0	0	0	0	0	0	0	0
NM_002231	KAI1	323949	0	Kangai 1 (suppression of tumorigenicity 6, prostate; CD82 antigen (R2 leukocyte antigen, antigen det	integral to plasma membrane	0	0	0	0	0	0	0	0	0	0	0	0
NM_002243	KCNJ15	17287	0	Potassium inwardly-rectifying channel, subfamily J, member 15	membrane	1	0	0	0	0	0	0	0	0	0	0	0
NM_002253	KDR	12337	0	Kinase insert domain receptor (a type III receptor tyrosine kinase)		0	0	1	0	1	1	0	0	0	0	0	0
NM_002278	KRTHA2	41752	0	Keratin, hair, acidic, 2	intermediate filament	0	0	0	0	0	1	0	0	0	0	0	0
NM_002291	LAMB1	82124	0	Laminin, beta 1	kinesin complex	0	0	0	0	0	0	0	0	0	0	1	0
NM_002293	LAMC1	214982	0	Laminin, gamma 1 (formerly LAMB2)	kinesin complex	0	0	0	0	1	1	0	0	0	0	1	0
NM_002302	LECT2	167877	0	Leukocyte cell-derived chemotaxin 2	cytoplasm	0	0	0	0	0	1	0	0	0	0	0	0
NM_002306	LGALS3	621	0	Lectin, galactoside-binding, soluble, 3 (galectin 3)	plasma membrane	0	0	0	0	0	0	0	0	0	0	1	0
NM_002340	LSS	93199	0.0002	Lanosterol synthase (2,3-oxidosqualene-lanosterol cyclase)		0	0	0	0	1	0	0	0	0	0	0	0
NM_002342	LTBR	1116	0	Lymphotoxin beta receptor (TNFR superfamily, member 3)	integral to membrane	0	0	1	0	0	0	0	0	0	0	0	1
NM_002355	M6PR	75709	0	Mannose-6-phosphate receptor (cation dependent)	integral to plasma membrane	1	0	0	0	0	0	1	0	0	0	0	0
NM_002364	MAGEB2	113824	0	Melanoma antigen, family B, 2	tumor antigen	0	0	0	0	0	0	0	0	0	0	0	0
NM_002381	MATN3	278461	0	Matrilin 3	kinesin complex	0	0	0	0	0	1	0	0	0	0	0	0
NM_002392	MDM2	170027	0	Mdm2, transformed 3T3 cell double minute 2, p53 binding protein (mouse)		0	0	0	0	0	0	0	0	0	0	0	0
NM_002394	SLC3A2	79748	0	Solute carrier family 3 (activators of dibasic and neutral amino acid transport), member 2		1	0	0	0	1	0	0	0	0	0	0	0
NM_002413	MGST2	81874	0	Microsomal glutathione S-transferase 2	integral to membrane	0	0	1	1	1	0	0	0	0	0	0	0
NM_002450	MT1L	Hs.94360	0	metallothionein 1L
NM_002462	MX1	76391	0	Myxovirus (influenza virus) resistance 1, interferon-inducible protein p78 (mouse)		0	0	1	0	0	0	0	0	0	0	0	1
NM_002467	MYC	79070	0.0003	V-myc myelocytomatosis viral oncogene homolog (avian)	nucleus	0	1	0	0	1	0	0	0	0	1	0	0
NM_002491	NDUFB3	109760	0.0021	NADH dehydrogenase (ubiquinone) 1 beta subcomplex, 3 (12kD, B12)		0	0	0	0	1	0	0	0	0	0	0	0
NM_002508	NID	348994	0	Nidogen (enactin)	membrane	0	0	0	0	0	0	0	0	0	0	1	0
NM_002510	GPNMB	82226	0	Glycoprotein (transmembrane) nmb	integral to membrane	0	0	0	0	0	0	0	0	0	0	0	0
NM_002518	NPAS2	321164	0.0002	Neuronal PAS domain protein 2		0	1	1	0	1	1	0	0	0	0	0	0
NM_002530	NTRK3	26776	0	Neurotrophic tyrosine kinase, receptor, type 3		0	0	1	0	1	1	0	0	0	0	0	0
NM_002546	TNFRSF11B	81791	0.0002	Tumor necrosis factor receptor superfamily, member 11b (osteoprotegerin)	extracellular	0	0	1	0	0	1	0	0	0	0	0	1
NM_002560	P2RX4	321709	0.0007	Purinergic receptor P2X, ligand-gated ion channel, 4	integral to plasma membrane	1	0	1	0	0	0	0	0	0	0	0	0
NM_002561	P2RX5	77807	0	Purinergic receptor P2X, ligand-gated ion channel, 5	integral to plasma membrane	1	0	1	0	0	1	0	0	0	0	0	0
NM_002588	PCDHGC3	284180	0.0008	Protocadherin gamma subfamily C, 3	membrane	0	0	0	0	0	0	0	0	0	0	0	0
NM_002615	SERPINF1	173594	0	Serine (or cysteine) proteinase inhibitor, clade F (alpha-2 antiplasmin, pigment epithelium derived	cell proliferation	0	0	0	0	0	1	0	0	0	0	0	0
NM_002616	PER1	68398	0	Period homolog 1 (Drosophila)		0	0	1	0	1	0	0	0	0	0	0	0
NM_002637	PHKA1	2393	0.0003	Phosphorylase kinase, alpha 1 (muscle)	energy pathways	0	0	0	0	1	0	0	0	0	0	0	0
NM_002651	PIK4CB	154846	0.0002	Phosphatidylinositol 4-kinase, catalytic, beta polypeptide		0	0	0	0	0	0	0	0	0	0	0	0
NM_002658	PLAU	77274	0	Plasminogen activator, urokinase	extracellular space	0	0	1	0	1	0	0	0	0	0	0	0
NM_002702	POU6F1	2815	0.0003	POU domain, class 6, transcription factor 1		0	1	0	0	1	1	0	0	0	0	0	0
NM_002705	PPL	74304	0	Periplakin	kinesin complex	0	0	0	0	0	0	0	0	0	0	0	0
NM_002727	PRG1	1908	0	Proteoglycan 1, secretory granule	proteoglycan	0	0	0	0	0	1	0	0	0	0	0	1
NM_002782	PSG6	252097	0	Pregnancy specific beta-1-glycoprotein 6	cellular_component unknown	0	0	0	0	0	0	0	0	0	0	0	0
NM_002849	PTPRR	198288	0	Protein tyrosine phosphatase, receptor type, R		0	0	1	0	1	1	0	0	0	0	0	0
NM_002852	PTX3	2050	0	Pentaxin-related gene, rapidly induced by IL-1 beta	extracellular	0	1	0	1	1	1	0	0	0	0	0	0
NM_002910	RENBP	158331	0.0007	Renin binding protein	regulation of blood pressure	0	0	0	0	0	0	0	0	0	0	0	0
NM_002970	SAT	28491	0	Spermidine/spermine N1-acetyltransferase	transferase	0	0	0	0	0	0	0	0	0	0	0	0
NM_002982	CCL2	303649	0.0003	Small inducible cytokine A2 (monocyte chemotactic protein 1)	extracellular space	0	0	1	1	1	1	0	0	0	0	1	0
NM_002999	SDC4	252189	0	Syndecan 4 (amphiglycan, ryudocan)	integral to membrane	0	0	0	0	0	0	0	0	0	0	0	0
NM_003003	SEC14L1	75232	0	SEC14-like 1 (S. cerevisiae)	membrane	1	0	0	0	0	0	0	0	0	0	0	0
NM_003012	SFRP1	7306	0	Secreted frizzled-related protein 1	extracellular space	0	0	0	0	0	0	0	0	0	0	0	0
NM_003026	SH3GL2	75149	0	SH3-domain GRB2-like 2	kinesin complex	0	0	1	0	0	1	0	0	0	0	0	0
NM_003054	SLC18A2	1813	0	Solute carrier family 18 (vesicular monoamine), member 2	integral to plasma membrane	1	0	0	0	0	0	0	0	0	0	0	0
NM_003077	SMARCD2	250581	0	SWI/SNF related, matrix associated, actin dependent regulator of chromatin, subfamily d, member 2		0	0	0	0	0	0	0	0	0	0	0	0
NM_003102	SOD3	2420	0.0001	Superoxide dismutase 3, extracellular	soluble fraction	0	0	0	0	1	0	0	0	0	0	0	0
NM_003150	STAT3	321677	0.0002	Signal transducer and activator of transcription 3 (acute-phase response factor)		0	1	1	1	1	1	0	1	0	0	0	0
NM_003152	STAT5A	167503	0	Signal transducer and activator of transcription 5A	nucleus	0	1	1	0	1	0	0	0	0	0	0	0
NM_003154	STATH	37048	0	Statherin	extracellular	0	0	0	0	0	1	0	0	0	0	0	0
NM_003167	SULT2A1	81884	0	Sulfotransferase family, cytosolic, 2A, dehydroepiandrosterone (DHEA) -preferring, member 1	steroid metabolism	0	0	0	0	1	0	0	0	0	0	0	0
NM_003183	ADAM17	64311	0	A disintegrin and metalloproteinase domain 17 (tumor necrosis factor, alpha, converting enzyme)		0	0	0	0	1	0	0	0	0	0	0	0
NM_003206	TCF21	78061	0	Transcription factor 21		0	1	0	0	1	1	0	0	0	0	0	0
NM_003243	TGFBR3	342874	0	Transforming growth factor, beta receptor III (betaglycan, 300kD)		0	0	1	0	0	1	0	0	0	0	0	0
NM_003244	TGIF	90077	0.0001	TGFB-induced factor (TALE family homeobox)	development	0	1	0	0	1	1	0	0	0	0	0	0
NM_003266	TLR4	159239	0	Toll-like receptor 4	lipopolysaccharide receptor complex	0	0	1	1	1	1	0	0	1	0	0	0
NM_003272	TM7SF1	15791	0	Transmembrane 7 superfamily member 1 (upregulated in kidney)	integral to plasma membrane	0	0	0	0	0	0	0	0	0	0	0	0
NM_003273	TM7SF2	31130	0.0001	Transmembrane 7 superfamily member 2	cellular_component unknown	0	0	0	0	1	0	0	0	0	0	0	0
NM_003337	UBE2B	811	0.0001	Ubiquitin-conjugating enzyme E2B (RAD6 homolog)	nucleus	0	0	0	0	0	0	0	0	0	0	0	0
NM_003344	UBE2H	28505	0.0001	Ubiquitin-conjugating enzyme E2H (UBC8 homolog, yeast)	ubiquitin cycle	0	0	0	0	0	0	0	0	0	0	0	0
NM_003358	UGCG	152601	0	UDP-glucose ceramide glucosyltransferase	integral to membrane	0	0	0	0	1	1	0	0	0	0	0	0
NM_003364	UPP1	77573	0	Uridine phosphorylase		0	0	0	0	1	0	0	0	0	0	0	0
NM_003369	UVRAG	13137	0.0007	UV radiation resistance associated gene	kinesin complex	0	0	0	0	0	0	0	0	0	0	0	0
NM_003377	VEGFB	78781	0	Vascular endothelial growth factor B	membrane	0	0	1	0	0	0	0	0	0	1	0	0
NM_003399	XPNPEP2	57922	0	X-prolyl aminopeptidase (aminopeptidase P) 2, membrane-bound		0	0	0	0	1	0	0	0	0	0	0	0
NM_003407	ZFP36	343586	0	Zinc finger protein 36, C3H type, homolog (mouse)	cytoplasm	0	0	0	0	1	0	0	0	0	0	0	0
NM_003480	MFAP5	300946	0	Microfibril-associated glycoprotein-2	extracellular space	0	0	0	0	0	0	0	0	0	0	0	0
NM_003490	SYN3	125878	0	Synapsin III		0	0	0	0	0	0	0	0	0	0	0	0
NM_003512	HIST1H2AC	28777	0	H2A histone family, member L	nucleosome	0	0	0	0	1	0	1	0	0	0	0	0
NM_003514	HIST1H2AM	134999	0	H2A histone family, member N		0	0	0	0	1	0	1	0	0	0	0	0
NM_003516	HIST2H2AA	795	0	H2A histone family, member O		0	0	0	0	0	0	0	0	0	0	0	0
NM_003528	HIST2H2BE	2178	0	H2B histone family, member Q	nucleosome	0	0	0	0	0	0	0	0	0	0	0	0
NM_003528	HIST2H2BE	2178	0	H2B histone family, member Q	nucleosome	0	0	0	0	0	0	0	0	0	0	0	0
NM_003528	HIST2H2BE	2178	0	H2B histone family, member Q	nucleosome	0	0	0	0	0	0	0	0	0	0	0	0
NM_003528	HIST2H2BE	2178	0	H2B histone family, member Q	nucleosome	0	0	0	0	0	0	0	0	0	0	0	0
NM_003528	HIST2H2BE	2178	0	H2B histone family, member Q	nucleosome	0	0	0	0	0	0	0	0	0	0	0	0
NM_003528	HIST2H2BE	2178	0	H2B histone family, member Q	nucleosome	0	0	0	0	0	0	0	0	0	0	0	0
NM_003528	HIST2H2BE	2178	0	H2B histone family, member Q	nucleosome	0	0	0	0	0	0	0	0	0	0	0	0
NM_003528	HIST2H2BE	2178	0	H2B histone family, member Q	nucleosome	0	0	0	0	0	0	0	0	0	0	0	0
NM_003528	HIST2H2BE	2178	0	H2B histone family, member Q	nucleosome	0	0	0	0	0	0	0	0	0	0	0	0
NM_003528	HIST2H2BE	2178	0	H2B histone family, member Q	nucleosome	0	0	0	0	0	0	0	0	0	0	0	0
NM_003528	HIST2H2BE	2178	0	H2B histone family, member Q	nucleosome	0	0	0	0	0	0	0	0	0	0	0	0
NM_003528	HIST2H2BE	2178	0	H2B histone family, member Q	nucleosome	0	0	0	0	0	0	0	0	0	0	0	0
NM_003528	HIST2H2BE	2178	0	H2B histone family, member Q	nucleosome	0	0	0	0	0	0	0	0	0	0	0	0
NM_003528	HIST2H2BE	2178	0	H2B histone family, member Q	nucleosome	0	0	0	0	0	0	0	0	0	0	0	0
NM_003528	HIST2H2BE	2178	0	H2B histone family, member Q	nucleosome	0	0	0	0	0	0	0	0	0	0	0	0
NM_003528	HIST2H2BE	2178	0	H2B histone family, member Q	nucleosome	0	0	0	0	0	0	0	0	0	0	0	0
NM_003545	HIST1H4E	240135	0	H4 histone family, member J		0	0	0	0	0	0	0	0	0	0	0	0
NM_003582	DYRK3	38018	0.0001	Dual-specificity tyrosine-(Y)-phosphorylation regulated kinase 3	protein amino acid phosphorylation	0	0	0	0	1	0	0	0	0	0	0	0
NM_003613	CILP	151407	0	Cartilage intermediate layer protein, nucleotide pyrophosphohydrolase		0	0	0	0	1	0	0	0	0	0	0	0
NM_003618	MAP4K3	227400	0.0004	Mitogen-activated protein kinase kinase kinase kinase 3	JNK cascade	0	0	1	1	1	0	0	0	0	0	0	0
NM_003627	SLC43A1	18910	0	Prostate cancer overexpressed gene 1	oncogenesis	0	0	0	0	0	0	0	0	0	0	0	0
NM_003641	IFITM1	146360	0	Interferon induced transmembrane protein 1 (9-27)		0	0	1	0	0	0	0	0	0	1	0	0
NM_003651	CSDA	198726	0	Cold shock domain protein A		0	1	0	1	1	0	0	0	0	0	0	0
NM_003662	PIR	279663	0.0001	Pirin	nucleus	0	0	0	0	0	0	0	0	0	0	0	0
NM_003670	BHLHB2	171825	0.0003	Basic helix-loop-helix domain containing, class B, 2	nucleus	0	1	0	0	1	0	0	0	0	0	0	0
NM_003680	YARS	239307	0.0003	Tyrosyl-tRNA synthetase	cytoplasm	0	0	0	0	1	0	0	1	0	0	0	1
NM_003706	PLA2G4C	18858	0	Phospholipase A2, group IVC (cytosolic, calcium-independent)	membrane	0	0	0	0	0	0	0	0	0	0	0	0
NM_003753	EIF3S7	55682	0.0006	Eukaryotic translation initiation factor 3, subunit 7 (zeta, 66/67kD)	eukaryotic translation initiation factor 3 complex	0	0	0	0	1	0	0	0	0	0	0	0
NM_003770	KRTHA7	159403	0	Keratin, hair, acidic, 7	intermediate filament	0	0	0	0	0	0	0	0	0	0	0	0
NM_003806	HRK	87247	0	Harakiri, BCL2 interacting protein (contains only BH3 domain)	negative regulation of survival gene products	0	0	0	0	0	0	0	0	0	0	0	1
NM_003808	TNFSF13	54673	0	Tumor necrosis factor (ligand) superfamily, member 13	membrane	0	0	1	0	0	0	0	0	0	0	0	0
NM_003809	TNFSF12	26401	0.0007	Tumor necrosis factor (ligand) superfamily, member 12	integral to plasma membrane	0	0	1	0	0	1	0	0	0	0	0	1
NM_003810	TNFSF10	83429	0	Tumor necrosis factor (ligand) superfamily, member 10	integral to plasma membrane	0	0	1	0	0	0	0	0	0	0	0	1
NM_003813	ADAM21	178748	0.0001	A disintegrin and metalloproteinase domain 21	integral to membrane	0	0	0	0	1	1	0	0	0	0	0	0
NM_003851	CREG1	5710	0	Cellular repressor of E1A-stimulated genes	cell proliferation	0	0	0	0	0	0	0	0	0	0	0	0
NM_003877	SOCS2	110776	0.0001	STAT induced STAT inhibitor-2	intracellular signaling cascade	0	0	1	0	0	1	0	0	1	0	0	0
NM_003881	WISP2	194679	0	WNT1 inducible signaling pathway protein 2	soluble fraction	0	0	1	0	0	0	0	0	0	0	1	0
NM_003900	SQSTM1	182248	0	Sequestosome 1	biological_process unknown	0	0	0	0	0	0	0	0	0	0	0	0
NM_003929	RAB7L1	115325	0	RAB7, member RAS oncogene family-like 1	small GTPase mediated signal transduction	1	0	1	0	0	0	0	0	0	0	0	0
NM_003974	DOK2	71215	0.0006	Docking protein 2, 56kD		0	0	1	0	0	0	0	0	0	0	0	0
NM_003982	SLC7A7	194693	0	Solute carrier family 7 (cationic amino acid transporter, y+ system), member 7		1	0	0	0	1	0	0	0	0	0	0	0
NM_003998	NFKB1	83428	0.0001	Nuclear factor of kappa light polypeptide gene enhancer in B-cells 1 (p105)	cytoplasm	0	1	1	1	1	0	0	0	0	0	0	1
NM_004060	CCNG1	79101	0.0002	Cyclin G1	nucleus	0	0	0	0	0	0	0	0	0	1	0	0
NM_004061	CDH12	333997	0.0183	Cadherin 12, type 2 (N-cadherin 2)		0	0	0	0	0	0	0	0	0	0	1	0
NM_004065	CDR1	278427	0	Cerebellar degeneration-related protein (34kD)		0	0	0	0	0	0	0	0	0	0	0	0
NM_004066	CETN1	122511	0	Centrin, EF-hand protein, 1	cytoskeleton	0	0	0	0	0	0	1	0	0	1	0	0
NM_004083	DDIT3	337761	0	DNA-damage-inducible transcript 3	nucleus	0	1	0	1	1	0	0	0	0	1	0	0
NM_004102	FABP3	49881	0	Fatty acid binding protein 3, muscle and heart (mammary-derived growth inhibitor)	cytoplasm	1	0	0	0	0	0	0	0	0	0	0	0
NM_004107	FCGRT	111903	0	Fc fragment of IgG, receptor, transporter, alpha	integral to membrane	0	0	0	0	0	0	0	0	0	0	0	0
NM_004117	FKBP5	7557	0	FK506 binding protein 5	nucleus	0	0	0	0	1	0	0	0	0	0	0	0
NM_004120	GBP2	171862	0.0005	Guanylate binding protein 2, interferon-inducible	immune response	0	0	0	0	0	0	0	0	0	0	0	0
NM_004121	GGTLA1	1675	0	Gamma-glutamyltransferase-like activity 1	integral to membrane	0	0	0	0	1	0	0	0	0	0	0	0
NM_004148	NINJ1	11342	0.0004	Ninjurin 1		0	0	0	0	0	1	0	0	0	0	1	0
NM_004159	PSMB8	180062	0	Proteasome (prosome, macropain) subunit, beta type, 8 (large multifunctional protease 7)	20S core proteasome complex	0	0	0	0	1	0	0	0	0	0	0	0
NM_004169	SHMT1	8889	0	Serine hydroxymethyltransferase 1 (soluble)		0	0	0	0	1	0	0	0	0	0	0	0
NM_004176	SREBF1	166	0	Sterol regulatory element binding transcription factor 1	integral to membrane	0	1	0	0	1	0	0	0	0	0	0	0
NM_004183	VMD2	182771	0	Vitelliform macular dystrophy (Best disease, bestrophin)	integral to membrane	0	0	0	0	0	0	0	0	0	0	0	0
NM_004184	WARS	82030	0	Tryptophanyl-tRNA synthetase		0	0	0	0	1	0	0	0	0	0	0	0
NM_004212	SLC28A2	193665	0.0088	Solute carrier family 28 (sodium-coupled nucleoside transporter), member 2	integral to plasma membrane	1	0	0	0	1	0	0	0	0	0	0	0
NM_004221	NK4	943	0	Natural killer cell transcript 4	extracellular space	0	0	0	0	0	0	0	0	0	0	0	0
NM_004223	UBE2L6	169895	0	Ubiquitin-conjugating enzyme E2L 6	ubiquitin cycle	0	0	0	0	1	0	0	0	0	0	0	0
NM_004351	CBLB	3144	0.0001	Cas-Br-M (murine) ectropic retroviral transforming sequence b		1	0	1	0	1	0	0	0	0	0	0	0
NM_004361	CDH7	272211	0	Cadherin 7, type 2		0	0	0	0	0	0	0	0	0	0	1	0
NM_004362	CLGN	86368	0	Calmegin	integral to membrane	0	0	0	0	0	1	0	0	0	0	0	0
NM_004369	COL6A3	80988	0	Collagen, type VI, alpha 3		0	0	0	0	0	1	0	0	0	0	1	0
NM_004401	DFFA	105658	0	DNA fragmentation factor, 45 kD, alpha polypeptide	cytosol	0	0	1	0	1	1	0	0	0	0	0	1
NM_004419	DUSP5	2128	0	Dual specificity phosphatase 5		0	0	0	0	1	0	0	0	0	0	0	0
NM_004427	EDR2	165263	0	Early development regulator 2 (polyhomeotic 2 homolog)	nucleus	0	0	0	0	0	0	0	0	0	0	0	0
NM_004447	EPS8	2132	0	Epidermal growth factor receptor pathway substrate 8	cell proliferation	0	0	1	0	0	0	0	0	0	0	0	0
NM_004480	FUT8	118722	0.0001	Fucosyltransferase 8 (alpha (1,6) fucosyltransferase)	integral to membrane	0	0	0	0	0	0	0	0	0	0	0	0
NM_004484	GPC3	119651	0	Glypican 3	proteoglycan integral to plasma membrane	0	0	0	0	0	1	0	0	0	0	0	0
NM_004525	LRP2	153595	0	Low density lipoprotein-related protein 2	integral to membrane	1	0	0	0	1	0	0	0	0	0	0	0
NM_004532	MUC4	198267	0	Mucin 4, tracheobronchial		1	0	0	0	0	0	0	0	0	0	1	0
NM_004556	NFKBIE	91640	0	Nuclear factor of kappa light polypeptide gene enhancer in B-cells inhibitor, epsilon	cytoplasm	1	0	0	0	1	0	0	0	0	0	0	0
NM_004563	PCK2	75812	0.0003	Phosphoenolpyruvate carboxykinase 2 (mitochondrial)	mitochondrion	0	0	0	0	1	0	0	0	0	0	0	0
NM_004571	PKNOX1	158225	0	PBX/knotted 1 homeobox 1		0	1	0	0	1	0	0	0	0	0	0	0
NM_004572	PKP2	25051	0	Plakophilin 2	desmosome	0	0	0	0	0	0	0	0	0	0	1	0
NM_004598	SPOCK	93029	0	Sparc/osteonectin, cwcv and kazal-like domains proteoglycan (testican)		0	0	0	0	0	1	0	1	0	0	1	0
NM_004628	XPC	320	0	Xeroderma pigmentosum, complementation group C	single-stranded DNA binding	0	0	0	1	1	0	0	0	0	0	0	0
NM_004635	MAPKAPK3	227789	0.0005	Mitogen-activated protein kinase-activated protein kinase 3	nucleus	0	0	0	0	0	0	0	0	0	0	0	0
NM_004673	ANGPTL1	241519	0	Angiopoietin-like 1	receptor binding	0	0	0	0	0	0	0	0	0	0	0	0
NM_004683	RGN	77854	0.0008	Regucalcin (senescence marker protein-30)	calcium ion binding	0	0	0	0	0	0	0	0	0	0	0	0
NM_004750	CRLF1	114948	0	Cytokine receptor-like factor 1	extracellular space	0	0	0	0	0	0	0	0	0	0	0	0
NM_004753	DHRS3	17144	0	Short-chain dehydrogenase/reductase 1	integral to membrane	0	0	0	0	0	0	0	0	0	0	0	0
NM_004795	KL	94592	0	Klotho	carbohydrate metabolism	0	0	0	0	1	0	0	0	0	0	0	0
NM_004820	CYP7B1	144877	0	Cytochrome P450, subfamily VIIB (oxysterol 7 alpha-hydroxylase), polypeptide 1	membrane	0	0	0	0	1	0	0	0	0	0	0	0
NM_004831	CRSP7	241381	0	Cofactor required for Sp1 transcriptional activation, subunit 7 (70kD)	transcription initiation from Pol II promoter	0	1	0	0	1	0	0	0	0	0	0	0
NM_004834	MAP4K4	3628	0	Mitogen-activated protein kinase kinase kinase kinase 4	signal transduction	0	0	1	1	1	0	0	0	0	0	0	0
NM_004862	LITAF	76507	0.0005	LPS-induced TNF-alpha factor		0	1	0	0	1	0	0	0	0	0	0	0
NM_004864	GDF15	296638	0	Prostate differentiation factor	extracellular	0	0	0	0	0	0	0	0	0	0	0	0
NM_004881	TP53I3	50649	0	Quinone oxidoreductase homolog		0	0	0	0	0	0	0	0	0	0	0	0
NM_004899	BRE	80426	0.0003	Brain and reproductive organ-expressed (TNFRSF1A modulator)		0	0	1	0	1	0	0	0	0	0	0	0
NM_004906	KIAA0105	119	0	Wilms' tumour 1-associating protein		0	0	0	0	0	0	0	0	0	0	0	0
NM_004929	CALB1	65425	0	Calbindin 1, (28kD)	protein binding	0	0	0	0	0	0	0	0	0	0	0	0
NM_004937	CTNS	64837	0	Cystinosis, nephropathic	integral to membrane	1	0	0	0	1	0	0	0	0	0	0	0
NM_004949	DSC2	239727	0	Desmocollin 2	integral to membrane	0	0	0	0	0	0	0	0	0	0	1	0
NM_004990	MARS	279946	0.0001	Methionine-tRNA synthetase		0	0	0	0	1	0	0	0	0	0	0	0
NM_004997	MYBPH	927	0	Myosin binding protein H		0	0	0	0	0	1	0	1	0	0	1	0
NM_005010	NRCAM	7912	0	Neuronal cell adhesion molecule	integral to plasma membrane	0	0	0	0	0	0	0	0	0	0	0	0
NM_005015	OXA1L	151134	0.0005	Oxidase (cytochrome c) assembly 1-like	integral to membrane	0	0	1	0	1	0	0	0	0	0	0	0
NM_005019	PDE1A	41717	0	Phosphodiesterase 1A, calmodulin-dependent		0	0	1	0	0	0	0	0	0	0	0	0
NM_005031	FXYD1	160318	0	FXYD domain containing ion transport regulator 1 (phospholemman)	integral to plasma membrane	1	0	0	0	0	0	0	1	0	0	0	0
NM_005098	MSC	42474	0.0001	Musculin (activated B-cell factor-1)		0	1	0	0	1	0	0	0	0	0	0	0
NM_005101	G1P2	833	0.0002	Interferon-stimulated protein, 15 kDa		0	0	0	0	0	0	0	0	0	0	0	0
NM_005127	CLECSF2	85201	0	C-type (calcium dependent, carbohydrate-recognition domain) lectin, superfamily member 2 (activation		0	0	0	1	0	0	0	0	0	0	1	0
NM_005135	SLC12A6	4876	0.0001	Solute carrier family 12 (potassium/chloride transporters), member 6	integral to membrane	1	0	0	0	0	0	0	0	0	0	0	0
NM_005176	ATP5G2	89399	0	ATP synthase, H+ transporting, mitochondrial F0 complex, subunit c (subunit 9), isoform 2	integral to membrane	1	0	0	0	0	0	0	0	0	0	0	0
NM_005194	CEBPB	99029	0	CCAAT/enhancer binding protein (C/EBP), beta	nucleus	0	1	0	1	1	0	0	0	0	0	0	0
NM_005195	CEBPD	76722	0	CCAAT/enhancer binding protein (C/EBP), delta	nucleus	0	0	0	0	1	0	0	0	0	0	0	0
NM_005213	CSTA	2621	0	Cystatin A (stefin A)	cysteine protease inhibitor	0	0	0	0	0	0	0	0	0	0	0	0
NM_005228	EGFR	77432	0	Epidermal growth factor receptor (erythroblastic leukemia viral (v-erb-b) oncogene homolog, avian)	integral to plasma membrane	0	0	1	0	1	0	0	0	0	0	0	0
NM_005258	GCHFR	83081	0	GTP cyclohydrolase I feedback regulatory protein	nitric oxide biosynthesis	0	0	0	0	1	0	0	0	0	0	0	0
NM_005335	HCLS1	14601	0	Hematopoietic cell-specific Lyn substrate 1	DNA-directed RNA polymerase II, core complex	0	1	1	0	1	0	0	0	0	0	0	0
NM_005346	HSPA1B	274402	0	Heat shock 70kD protein 1B	cytoplasm	0	0	0	0	1	0	0	0	0	0	0	0
NM_005367	MAGEA12	169246	0	Melanoma antigen, family A, 12		0	0	0	0	0	0	0	0	0	0	0	0
NM_005410	SEPP1	3314	0	Selenoprotein P, plasma, 1		0	0	0	1	1	0	0	0	0	0	0	0
NM_005420	SULT1E1	54576	0.0001	Sulfotransferase, estrogen-preferring	steroid metabolism	0	0	0	0	1	0	0	0	0	0	0	0
NM_005466	MED6	167738	0	RNA polymerase II transcriptional regulation mediator (Med6, S. cerevisiae, homolog of)		0	0	0	0	1	0	0	0	0	0	0	0
NM_005471	GNPDA1	278500	0	Glucosamine-6-phosphate isomerase	fertilization (sensu Animalia)	0	0	0	0	1	1	0	0	0	0	0	0
NM_005488	TOM1	9482	0.0001	Target of myb1 (chicken)		1	0	0	0	0	0	1	0	0	0	0	0
NM_005505	SCARB1	180616	0.0001	CD36 antigen (collagen type I receptor, thrombospondin receptor)-like 1	membrane	0	0	0	0	0	0	0	0	0	0	0	0
NM_005525	HSD11B1	275215	0	Hydroxysteroid (11-beta) dehydrogenase 1	microsome	0	0	0	0	1	0	0	0	0	0	0	0
NM_005542	INSIG1	56205	0	Insulin induced gene 1		0	0	0	0	1	0	0	0	0	0	0	0
NM_005545	ISLR	102171	0	Immunoglobulin superfamily containing leucine-rich repeat	cell adhesion	0	0	0	0	0	0	0	0	0	0	0	0
NM_005567	LGALS3BP	79339	0.0001	Lectin, galactoside-binding, soluble, 3 binding protein		0	0	0	0	0	0	0	0	0	0	0	0
NM_005625	SDCBP	8180	0.0002	Syndecan binding protein (syntenin)	membrane	1	0	1	0	1	0	0	1	0	0	0	0
NM_005666	CFHL2	154224	0	H factor (complement)-like 3	extracellular space	0	0	0	0	0	0	0	0	0	0	0	0
NM_005689	ABCB6	107911	0.0001	ATP-binding cassette, sub-family B (MDR/TAP), member 6	membrane	1	0	0	0	0	0	0	0	0	0	0	0
NM_005713	COL4A3BP	21276	0	Collagen, type IV, alpha 3 (Goodpasture antigen) binding protein	cellular_component unknown	0	0	0	0	1	0	0	0	0	0	0	0
NM_005723	TM4SF9	20709	0	Tetraspan 5	integral to membrane	0	0	0	0	0	0	0	0	0	0	0	0
NM_005725	TSPAN2	122540	0	Tetraspan 2		0	0	0	0	0	0	0	0	0	0	0	0
NM_005750	C4orf6	177972	0.0087	Chromosome 4 open reading frame 6	neurogenesis	0	0	0	0	0	1	0	0	0	0	0	0
NM_005767	P2RY5	189999	0	Purinergic receptor (family A group 5)	integral to membrane	0	0	1	0	0	0	0	0	0	0	0	0
NM_005780	LHFP	93765	0.0001	Lipoma HMGIC fusion partner		0	0	0	0	0	0	0	0	0	0	0	0
NM_005786	SDCCAG33	284217	0.004	Serologically defined colon cancer antigen 33	nucleus	0	0	0	0	0	0	0	0	0	0	0	0
NM_005807	PRG4	218791	0	Proteoglycan 4, (megakaryocyte stimulating factor, articular superficial zone protein, camptodactyly	extracellular space	0	0	0	0	0	0	0	0	0	0	0	0
NM_005831	NDP52	154230	0.0003	Nuclear domain 10 protein	nucleus	0	0	0	0	0	0	0	0	0	0	0	0
NM_005842	SPRY2	18676	0	Sprouty homolog 2 (Drosophila)	membrane	0	0	1	0	0	1	0	0	0	0	0	0
NM_005854	RAMP2	155106	0	Receptor (calcitonin) activity modifying protein 2		1	0	1	0	0	0	0	0	0	0	0	0
NM_005874	LILRB2	22405	0	Leukocyte immunoglobulin-like receptor, subfamily B (with TM and ITIM domains), member 2		0	0	0	0	0	0	0	0	0	0	0	0
NM_005890	GAS7	226133	0.0003	Growth arrest-specific 7	kinesin complex	0	1	0	0	0	1	0	0	0	1	0	0
NM_005894	CD5L	52002	0	CD5 antigen-like (scavenger receptor cysteine rich family)	membrane	0	0	0	1	0	0	0	0	0	0	0	1
NM_005908	MANBA	115945	0	Mannosidase, beta A, lysosomal	lysosome	0	0	0	0	1	0	0	0	0	0	0	0
NM_005951	MT1H	Hs.438462	0	metallothionein 1H
NM_005952	MTIX	Hs.374950	0	metallothionein IX
NM_005962	MXI1	118630	0	MAX interacting protein 1	nucleus	1	1	0	0	1	0	0	0	0	0	0	0
NM_005980	S100P	2962	0	S100 calcium binding protein P		0	0	0	0	0	0	0	0	0	0	0	0
NM_006006	ZBTB16	37096	0	Zinc finger protein 145 (Kruppel-like, expressed in promyelocytic leukemia)	electron transport	0	1	0	0	1	1	0	0	0	0	0	0
NM_006010	ARMET	75412	0	Arginine-rich, mutated in early stage tumors		0	0	0	0	0	0	0	0	0	0	0	0
NM_006058	TNIP1	109281	0.0002	Nef-associated factor 1	kinesin complex	0	0	0	0	1	0	0	0	0	0	0	0
NM_006096	NDRG1	75789	0.0002	N-myc downstream regulated gene 1	nucleus	0	0	0	0	0	1	0	0	1	0	0	0
NM_006153	NCK1	54589	0	NCK adaptor protein 1	cytoplasm	0	0	1	0	0	0	1	0	0	0	0	0
NM_006163	NFE2	75643	0.0001	Nuclear factor (erythroid-derived 2), 45kD	nucleus	0	1	0	0	1	1	0	0	0	0	0	0
NM_006169	NNMT	76669	0	Nicotinamide N-methyltransferase	transferase	0	0	0	0	0	0	0	0	0	0	0	0
NM_006206	PDGFRA	74615	0.0008	Platelet-derived growth factor receptor, alpha polypeptide	integral to plasma membrane	0	0	1	0	1	0	0	0	0	0	0	0
NM_006207	PDGFRL	170040	0	Platelet-derived growth factor receptor-like	tumor suppressor	0	0	0	0	0	0	0	0	0	0	0	0
NM_006214	PHYH	172887	0	Phytanoyl-CoA hydroxylase (Refsum disease)	peroxisome	0	0	0	0	1	1	0	0	0	0	0	0
NM_006287	TFPI	170279	0	Tissue factor pathway inhibitor (lipoprotein-associated coagulation inhibitor)	blood coagulation	0	0	0	0	0	0	0	0	0	0	0	0
NM_006290	TNFAIP3	211600	0.0003	Tumor necrosis factor, alpha-induced protein 3	nucleus	0	0	0	0	0	0	0	0	0	0	0	1
NM_006291	TNFAIP2	101382	0.0008	Tumor necrosis factor, alpha-induced protein 2		0	0	0	0	0	1	0	0	0	0	0	0
NM_006295	VARS2	159637	0	Valyl-tRNA synthetase 2		0	0	0	0	1	0	0	0	0	0	0	0
NM_006307	SRPX	15154	0	Sushi-repeat-containing protein, X chromosome	membrane	0	0	0	0	1	0	0	0	0	0	1	0
NM_006329	FBLN5	11494	0	Fibulin 5	soluble fraction	0	0	0	0	0	0	0	0	0	0	1	0
NM_006332	IFI30	14623	0.0002	Interferon, gamma-inducible protein 30		0	0	0	0	0	0	0	0	0	0	0	0
NM_006393	NEBL	5025	0	Nebulette		0	0	0	0	0	0	0	0	0	0	0	0
NM_006403	NEDD9	80261	0	Enhancer of filamentation 1 (cas-like docking; Crk-associated substrate related)	cytoskeleton	0	0	1	0	0	0	0	0	0	1	1	0
NM_006416	SLC35A1	82921	0.0002	Solute carrier family 35 (CMP-sialic acid transporter), member 1	integral to plasma membrane	1	0	0	0	1	0	0	0	0	0	0	0
NM_006432	NPC2	119529	0	Niemann-Pick disease, type C2	cellular_component unknown	0	0	0	0	0	0	0	0	0	0	0	0
NM_006472	TXNIP	179526	0	Thioredoxin interacting protein		0	0	0	0	0	0	0	0	0	0	0	0
NM_006509	RELB	858	0	V-rel reticuloendotheliosis viral oncogene homolog B, nuclear factor of kappa light polypeptide gene		0	1	0	0	1	0	0	0	0	0	0	0
NM_006513	SARS	4888	0	Seryl-tRNA synthetase	cytoplasm	0	0	0	0	1	0	0	0	0	0	0	0
NM_006563	KLF1	37860	0	Kruppel-like factor 1 (erythroid)	nucleus	0	1	0	0	1	1	0	0	0	0	0	0
NM_006581	FUT9	225945	0	Fucosyltransferase 9 (alpha (1,3) fucosyltransferase)		0	0	0	0	1	0	0	0	0	0	0	0
NM_006658	C7orf16	227011	0	G-substrate		0	0	1	0	1	1	0	0	0	0	0	0
NM_006710	COPS8	75193	0	COP9 homolog	nucleus	0	0	0	0	0	0	0	0	0	0	0	0
NM_006779	CEP2	12289	0	Cdc42 effector protein 2		0	0	0	0	0	0	0	0	0	0	0	0
NM_006789	APOBEC2	227457	0	Apolipoprotein B mRNA editing enzyme, catalytic polypeptide-like 2	mRNA processing	1	0	0	0	1	0	0	0	0	0	0	0
NM_006790	TTID	84665	0.0003	Titin immunoglobulin domain protein (myotilin)	actin cytoskeleton	0	0	0	0	0	0	0	1	0	0	0	0
NM_006811	TDE1	272168	0	Tumor differentially expressed 1	integral to membrane	0	0	0	0	0	0	0	0	0	0	0	0
NM_006813	PNRC1	75969	0.0001	Proline rich 2	nucleus	0	0	0	0	0	0	0	0	0	0	0	0
NM_006820	IFI44L	75470	0	Chromosome 1 open reading frame 29		0	0	0	0	0	0	0	0	0	0	0	0
NM_006835	CCNI	79933	0.0008	Cyclin I	spermatogenesis	0	0	0	0	0	1	0	0	0	0	0	0
NM_006850	IL24	315463	0.0001	Interleukin 24	extracellular	0	0	0	0	0	0	0	0	0	0	0	1
NM_006853	KLK11	57771	0	Kallikrein 11	proteolysis and peptidolysis	0	0	0	0	1	0	0	0	0	0	0	0
NM_006867	RBPMS	80248	0	RNA-binding protein gene with multiple splicing	RNA processing	0	0	0	0	1	0	0	0	0	0	0	0
NM_006871	RIPK3	268551	0	Receptor-interacting serine-threonine kinase 3	induction of apoptosis by extracellular signals	0	1	1	0	1	0	0	0	0	0	0	1
NM_006894	FMO3	80876	0	Flavin containing monooxygenase 3	integral to membrane	0	0	0	0	1	0	0	0	0	0	0	0
NM_006914	RORB	198481	0	RAR-related orphan receptor B		0	1	0	0	1	0	0	0	0	0	0	0
NM_006931	SLC2A3	7594	0.0009	Solute carrier family 2 (facilitated glucose transporter), member 3		1	0	0	0	1	0	0	0	0	0	0	0
NM_006940	SOX5	87224	0.0003	SRY (sex determining region Y)-box 5		0	1	0	0	1	0	0	0	0	0	0	0
NM_006988	ADAMTS1	8230	0.0001	A disintegrin-like and metalloprotease (reprolysin type) with thrombospondin type 1 motif, 1	extracellular matrix	0	0	1	0	1	0	0	0	0	0	0	0
NM_006994	BTN3A3	167741	0.0007	Butyrophilin, subfamily 3, member A3	cellular_component unknown	0	0	0	0	0	0	0	0	0	0	0	0
NM_007000	UPK1A	159309	0	Uroplakin 1A	integral to membrane	0	0	0	0	0	0	0	0	0	0	0	0
NM_007021	C10orf10	93675	0	Decidual protein induced by progesterone		0	0	0	0	0	0	0	0	0	0	0	0
NM_007029	STMN2	90005	0	Stathmin-like 2	membrane	0	0	1	0	0	1	0	0	1	0	0	0
NM_007052	NOX1	132370	0.0007	NADPH oxidase 1		1	0	0	0	1	0	0	0	0	0	0	0
NM_007063	TBC1D8	164170	0	Vascular Rab-GAP/TBC-containing		0	0	0	0	0	0	0	0	0	0	0	0
NM_007076	HYPE	234961	0	Huntingtin interacting protein E		0	0	0	0	0	0	0	0	0	0	0	0
NM_007115	TNFAIP6	29352	0.0008	Tumor necrosis factor, alpha-induced protein 6	extracellular	0	0	1	1	0	0	0	0	0	0	1	0
NM_007167	ZNF258	301637	0	Zinc finger protein 258		0	0	0	0	0	1	0	0	0	0	0	0
NM_007168	ABCA8	38095	0.0002	ATP-binding cassette, sub-family A (ABC1), member 8	membrane	0	0	0	0	0	0	0	0	0	0	0	0
NM_007177	TU3A	8022	0	TU3A protein		0	0	0	0	0	0	0	0	0	0	0	0
NM_007191	WIF1	284122	0.0004	WNT inhibitory factor 1		0	0	1	0	0	1	0	0	0	0	0	0
NM_007219	RNF24	30524	0	Ring finger protein 24		0	0	0	0	0	0	0	0	0	0	0	0
NM_007235	XPOT	85951	0.0001	Exportin, tRNA (nuclear export receptor for tRNAs)		1	0	0	0	0	0	0	0	0	0	0	0
NM_007260	LYPLA2	283655	0.0008	Lysophospholipase II		0	0	0	0	0	0	0	0	0	0	0	0
NM_007283	MGLL	6721	0.0003	Monoglyceride lipase	inflammatory response	0	0	0	0	0	0	0	0	0	0	0	0
NM_007289	MME	1298	0	Membrane metallo-endopeptidase (neutral endopeptidase, enkephalinase, CALLA, CD10)	integral to plasma membrane	0	0	0	0	1	0	0	0	0	0	0	0
NM_007373	SHOC2	104315	0	Soc-2 suppressor of clear homolog (C. elegans)	cytoplasm	0	0	1	0	0	0	0	0	0	0	0	0
NM_012068	ATF5	9754	0.0001	Activating transcription factor 5	nucleus	0	1	0	0	1	0	0	0	0	1	0	0
NM_012072	C1QR1	97199	0.0012	Complement component 1, q subcomponent, receptor 1	integral to membrane	1	0	0	1	0	0	0	0	0	0	1	0
NM_012088	PGLS	100071	0	6-phosphogluconolactonase	pentose-phosphate shunt	0	0	0	0	1	0	0	0	0	0	0	0
NM_012092	ICOS	56247	0	Inducible T-cell co-stimulator	integral to membrane	0	0	0	0	0	0	0	0	0	0	0	0
NM_012100	DNPEP	258551	0.0005	Aspartyl aminopeptidase	vacuole	0	0	0	0	1	0	0	0	0	0	0	0
NM_012128	CLCA4	227059	0.0001	Chloride channel, calcium activated, family member 4	integral to plasma membrane	0	0	0	0	0	0	0	0	0	0	0	0
NM_012139	DELGEF	46735	0.0001	Deafness locus associated putative guanine nucleotide exchange factor	cytoplasm	0	0	0	0	0	0	0	0	0	0	0	0
NM_012193	FZD4	19545	0	Frizzled homolog 4 (Drosophila)		0	0	1	0	0	1	0	0	0	0	0	0
NM_012242	DKK1	40499	0.0007	Dickkopf homolog 1 (Xenopus laevis)	development	0	0	0	0	0	1	0	0	0	0	0	0
NM_012248	SEPHS2	118725	0	Selenophosphate synthetase 2		0	0	0	0	0	0	0	0	0	0	0	0
NM_012253	TKTL1	102866	0	Transketolase-like 1	thiamin metabolism	0	0	0	0	1	0	0	0	0	0	0	0
NM_012323	MAFF	51305	0	V-maf musculoaponeurotic fibrosarcoma oncogene homolog F (avian)		0	1	0	0	1	0	0	0	0	0	0	0
NM_012328	DNAJB9	6790	0.0001	DnaJ (Hsp40) homolog, subfamily B, member 9	nucleus	0	0	0	0	1	0	0	0	0	0	0	0
NM_012329	MMD	79889	0	Monocyte to macrophage differentiation-associated	integral to plasma membrane	0	0	0	0	0	0	0	0	0	0	0	0
NM_012334	MYO10	61638	0.0004	Myosin X	cytoskeleton	0	0	1	0	0	0	0	0	0	0	0	0
NM_012360	OR1F1	278464	0	Olfactory receptor, family 1, subfamily F, member 1	integral to membrane	0	0	1	0	0	0	0	0	0	0	0	0
NM_012375	OR52A1	258582	0	Olfactory receptor, family 52, subfamily A, member 1	integral to plasma membrane	0	0	1	0	0	0	0	0	0	0	0	0
NM_012385	P8	8603	0	P8 protein (candidate of metastasis 1)	nucleus	0	0	0	0	0	0	0	0	0	0	0	0
NM_012420	IFIT5	27610	0.0001	Retinoic acid- and interferon-inducible protein (58kD)		0	0	0	0	0	0	0	0	0	0	0	0
NM_012431	SEMA3E	212414	0	Sema domain, immunoglobulin domain (Ig), short basic domain, secreted, (semaphorin) 3E	extracellular space	0	0	0	0	0	1	0	1	0	0	0	0
NM_012449	STEAP	61635	0.0002	Six transmembrane epithelial antigen of the prostate		0	0	0	0	0	0	0	0	0	0	0	0
NM_012480	ZNF73	248167	0.0004	Zinc finger protein 73 (Cos12)		0	1	0	0	1	0	0	0	0	0	0	0
NM_013300	HSU79274	150555	0	Protein predicted by clone 23733		0	0	0	0	0	0	0	0	0	0	0	0
NM_013308	GPR171	159545	0.0256	Platelet activating receptor homolog	integral to membrane	0	0	0	0	0	0	0	0	0	0	0	0
NM_013317	T1A-2	135150	0	Lung type-I cell membrane-associated glycoprotein		0	0	0	0	0	0	0	0	0	0	0	0
NM_013319	TERE1	40834	0.0003	Transitional epithelia response protein	membrane	0	0	0	0	0	0	0	0	0	0	0	0
NM_013342	TFPT	233765	0	TCF3 (E2A) fusion partner (in childhood Leukemia)		0	0	0	0	0	0	0	0	0	0	0	0
NM_013379	DPP7	14089	0	Dipeptidylpeptidase 7	lysosome	0	0	0	0	1	0	0	0	0	0	0	0
NM_013401	RAB3IL1	13759	0	RAB3A interacting protein (rabin3)-like 1		0	0	0	0	0	0	0	0	0	0	0	0
NM_013402	FADS1	132898	0.0001	Fatty acid desaturase 1	electron transport	0	0	0	0	0	0	0	0	0	0	0	0
NM_013410	AK3	274691	0.0001	Adenylate kinase 3		0	0	0	0	1	0	0	0	0	0	0	0
NM_013439	PILRA	122591	0	Paired immunoglobulin-like receptor alpha		0	0	0	0	0	0	0	0	0	0	0	0
NM_014007	ZNF297B	127649	0.0009	Zinc finger protein 297B		0	0	0	0	1	0	0	0	0	0	0	0
NM_014020	LR8	190161	0	LR8 protein		0	0	0	0	0	0	0	0	0	0	0	0
NM_014033	DKFZP586A0522	288771	0	DKFZP586A0522 protein	S-adenosylmethionine-dependent methyltransferase	0	0	0	0	0	0	0	0	0	0	0	0
NM_014059	RGC32	76640	0	RGC32 protein	cytoplasm	0	0	0	0	0	0	0	0	0	0	0	0
NM_014062	ART-4	3566	0	ART-4 protein		0	0	0	0	0	0	0	0	0	0	0	0
NM_014208	DSPP	274465	0	Dentin sialophosphoprotein	extracellular matrix	0	0	0	0	0	1	0	0	0	0	0	0
NM_014330	PPP1R15A	76556	0	Protein phosphatase 1, regulatory (inhibitor) subunit 15A	cell cycle arrest	0	0	0	0	0	0	0	0	0	0	0	0
NM_014344	FJX1	39384	0	Four jointed box 1 (Drosophila)	nucleus	0	0	0	0	0	0	0	0	0	0	0	0
NM_014365	HSPB8	111676	0	Protein kinase H11	cellular_component unknown	0	0	0	0	0	0	0	0	0	0	0	0
NM_014367	E2IG5	5243	0.0002	Hypothetical protein, estradiol-induced		0	0	0	0	0	0	0	0	0	0	0	0
NM_014396	VPS41	180941	0.0005	Vacuolar protein sorting 41 (yeast)	integral to membrane	1	0	0	0	0	0	1	0	0	0	0	0
NM_014465	SULT1B1	129742	0	Sulfotransferase family, cytosolic, 1B, member 1		0	0	0	0	0	0	0	0	0	0	0	0
NM_014467	SRPX2	126782	0	Sushi-repeat protein	oncogenesis	0	0	0	0	0	0	0	0	0	0	0	0
NM_014549	DKFZP434P211	278387	0	DKFZp434P211 protein		0	0	0	0	0	0	0	0	0	0	0	0
NM_014585	SLC40A1	5944	0	Solute carrier family 11 (proton-coupled divalent metal ion transporters), member 3	mitochondrial inner membrane	0	0	0	0	0	0	0	0	0	0	0	0
NM_014586	HUNK	109437	0	Hormonally upregulated Neu-associated kinase	development	0	0	1	0	1	1	0	0	0	0	0	0
NM_014617	CRYGA	122566	0	Crystallin, gamma A	vision	0	0	0	0	0	0	0	0	0	0	0	0
NM_014618	DBC1	6090	0	Deleted in bladder cancer chromosome region candidate 1	oncogenesis	0	0	0	0	0	0	0	0	0	0	0	0
NM_014674	EDEM1	154332	0.0001	KIAA0212 gene product	integral to membrane	0	0	0	0	0	0	0	0	0	0	0	0
NM_014734	KIAA0247	82426	0.0004	KIAA0247 gene product	integral to membrane	0	0	0	0	0	0	0	0	0	0	0	0
NM_014741	KIAA0652	79672	0.0009	KIAA0652 gene product		0	0	0	0	0	0	0	0	0	0	0	0
NM_014751	MTSS1	77694	0	KIAA0429 gene product		0	0	1	0	0	1	1	1	0	1	1	0
NM_014764	DAZAP2	75416	0.0002	DAZ associated protein 2		0	0	0	0	0	0	0	0	0	0	0	0
NM_014851	KLHL21	7764	0	KIAA0469 gene product		0	0	0	0	0	0	0	0	0	0	0	0
NM_014880	KIAA0022	2441	0.0001	KIAA0022 gene product		0	0	0	0	0	0	0	0	0	0	0	0
NM_014902	DLGAP4	177425	0.0001	KIAA0964 protein	membrane	0	0	0	0	0	0	0	0	0	0	0	0
NM_014951	ZNF365	22653	0	KIAA0844 protein		0	0	0	0	0	0	0	0	0	0	0	0
NM_014958	ARHGEF15	16714	0	Rho guanine nucleotide exchange factor (GEF) 15		0	0	0	0	0	0	0	0	0	0	0	0
NM_015101	GLT25D2	106794	0	Chromosome 1 open reading frame 17	lipopolysaccharide biosynthesis	0	0	0	0	0	0	0	0	0	0	0	0
NM_015149	RGL1	79219	0	RalGDS-like gene	cellular_component unknown	0	0	0	0	0	0	0	0	0	0	0	0
NM_015364	LY96	69328	0	MD-2 protein	plasma membrane	0	0	1	1	0	0	0	0	0	0	0	0
NM_015367	BCL2L13	10267	0.0001	MIL1 protein		0	0	0	0	0	0	0	0	0	0	0	1
NM_015371	HS322B1A	129850	0	Hypothetical protein		0	0	0	0	0	0	0	0	0	0	0	0
NM_015372	C22orf24	225989	0.0001	Hypothetical protein		0	0	0	0	0	0	0	0	0	0	0	0
NM_015379	BRI3	75922	0	Brain protein I3	integral to membrane	0	0	0	0	0	0	0	0	0	0	0	0
NM_015385	SORBS1	108924	0	SH3-domain protein 5 (ponsin)		0	0	0	0	0	0	0	0	0	0	0	0
NM_015414	RPL36	343443	0.0001	Ribosomal protein L36		0	0	0	0	1	0	0	0	0	0	0	0
NM_015416	LETMD1	75884	0	DKFZP586A011 protein		0	0	0	0	0	0	0	0	0	0	0	0
NM_015424	CHRDL2	61898	0.0002	DKFZP586N2124 protein		0	0	0	0	0	0	0	0	0	0	0	0
NM_015474	SAMHD1	23889	0	SAM domain and HD domain, 1	intracellular	0	0	0	1	0	0	0	0	0	0	0	0
NM_015484	P29	20013	0	GCIP-interacting protein p29	nucleus	0	0	0	0	0	0	0	0	0	0	0	0
NM_015513	CRELD1	9383	0	DKFZP566D213 protein		0	0	0	0	0	0	0	0	0	0	0	0
NM_015528	RNF167	7158	0.0001	DKFZP566H073 protein	proteolysis and peptidolysis	0	0	0	0	0	0	0	0	0	0	0	0
NM_015550	OSBPL3	197955	0.0001	Oxysterol binding protein-like 3		1	0	0	0	1	0	0	0	0	0	0	0
NM_015596	KLK13	165296	0	Kallikrein 13	extracellular	0	0	0	0	1	0	0	0	0	0	0	0
NM_015621	DKFZP434C171	209100	0.0005	DKFZP434C171 protein		0	0	0	0	0	0	0	0	0	0	0	0
NM_015684	ATP5S	56155	0.0005	Hypothetical protein		1	0	0	0	0	0	0	0	0	0	0	0
NM_015894	STMN3	285753	0.0004	Stathmin-like 3		0	0	1	0	0	1	0	0	0	0	0	0
NM_015929	LIPT1	112356	0.0001	Lipoyltransferase		0	0	0	0	0	0	0	0	0	0	0	0
NM_015960	CUTC	16606	0.0004	CGI-32 protein		0	0	0	0	0	0	0	0	0	0	0	0
NM_015972	POLR1D	106127	0	RNA polymerase I 16 kDa subunit	nucleus	0	0	0	0	1	0	0	0	0	0	0	0
NM_015974	CRYL1	108896	0	Lambda-crystallin	carbohydrate metabolism	0	0	0	0	1	0	0	0	0	0	0	0
NM_015983	LOC51619	19196	0.0002	Ubiquitin-conjugating enzyme HBUCE1		0	0	0	0	0	0	0	0	0	0	0	0
NM_015991	C1QA	9641	0	Complement component 1, q subcomponent, alpha polypeptide	complement component C1q complex	0	0	0	1	1	0	0	0	0	0	0	0
NM_016027	LACTB2	118554	0	CGI-83 protein		0	0	0	0	0	0	0	0	0	0	0	0
NM_016053	LOC51019	18885	0.0009	CGI-116 protein		0	0	0	0	0	0	0	0	0	0	0	0
NM_016175	LOC51149	351621	0	Truncated calcium binding protein		0	0	0	0	0	0	0	0	0	0	0	0
NM_016206	LOC51159	23142	0.0001	Colon carcinoma related protein		0	0	0	0	0	0	0	0	0	0	0	0
NM_016224	SNX9	7905	0	Sorting nexin 9	protein localization	1	0	1	0	1	0	0	0	0	0	0	0
NM_016243	NQO3A2	289113	0.0002	Cytochrome b5 reductase 1 (B5R.1)		0	0	0	0	0	0	0	0	0	0	0	0
NM_016245	DHRS8	12150	0	Retinal short-chain dehydrogenase/reductase retSDR2	metabolism	0	0	0	0	0	0	0	0	0	0	0	0
NM_016246	DHRS10	18788	0	Retinal short-chain dehydrogenase/reductase retSDR3	metabolism	0	0	0	0	0	0	0	0	0	0	0	0
NM_016250	NDRG2	243960	0	N-myc downstream-regulated gene 2	cell differentiation	0	0	0	0	0	1	0	0	1	0	0	0
NM_016304	C15orf15	284162	0.0002	60S ribosomal protein L30 isolog	ribosome	0	0	0	0	0	0	0	0	0	0	0	0
NM_016334	GPR89	16085	0	Putative G-protein coupled receptor		0	0	0	0	0	0	0	0	0	0	0	0
NM_016358	IRX4	196927	0	Iroquois homeobox protein 4	nucleus	0	1	0	0	1	1	0	0	0	0	0	0
NM_016396	HSPC129	104336	0	Hypothetical protein		0	0	0	0	0	0	0	0	0	0	0	0
NM_016440	VRK3	98289	0.0001	VRK3 for vaccinia related kinase 3	protein amino acid phosphorylation	0	0	0	0	0	0	0	0	0	0	0	0
NM_016449	LOC51233	272302	0	Hypothetical protein		0	0	0	0	0	0	0	0	0	0	0	0
NM_016470	C20orf111	75798	0	Chromosome 20 open reading frame 111		0	0	0	0	0	0	0	0	0	0	0	0
NM_016535	ZNF581	20768	0.0006	HSPC189 protein		0	0	0	0	0	0	0	0	0	0	0	0
NM_016545	IER5	15725	0.0001	Immediate early response 5		0	0	0	0	0	0	0	0	0	0	0	0
NM_016644	LOC51334	157461	0.0011	Mesenchymal stem cell protein DSC54		0	0	0	0	0	0	0	0	0	0	0	0
NM_016929	CLIC5	283021	0	Chloride intracellular channel 5	membrane	1	0	0	0	0	0	0	0	0	0	0	0
NM_016947	C6orf48	109798	0	G8 protein	major histocompatibility complex antigen	0	0	0	0	0	0	0	0	0	0	0	0
NM_017412	FZD3	40735	0	Frizzled homolog 3 (Drosophila)	integral to plasma membrane	0	0	1	0	0	1	0	0	0	0	0	0
NM_017512	HSRTSBETA	180433	0	RTS beta protein	cellular_component unknown	0	0	0	0	0	0	0	0	0	0	0	0
NM_017515	SLC35F2	9711	0.0003	Novel protein	cellular_component unknown	0	0	0	0	0	0	0	0	0	0	0	0
NM_017572	GPRK7	261828	0	G protein-coupled receptor kinase 7	protein amino acid phosphorylation	0	0	1	1	1	0	0	0	0	0	0	0
NM_017649	CNNM2	271221	0	Cyclin M2		0	0	0	0	0	0	0	0	0	0	0	0
NM_017680	ASPN	10760	0	Asporin (LRR class 1)	extracellular matrix	0	0	0	0	0	0	0	0	0	0	0	0
NM_017707	DDEFL1	44579	0	Hypothetical protein FLJ20199		0	0	0	0	0	0	0	0	0	0	0	0
NM_017709	FAM46C	155556	0	Hypothetical protein FLJ20202		0	0	0	0	0	0	0	0	0	0	0	0
NM_017728	FLJ20255	274247	0.0005	Hypothetical protein FLJ20255		0	0	0	0	0	0	0	0	0	0	0	0
NM_017792	FLJ20373	6631	0	Hypothetical protein FLJ20373		0	0	0	0	0	0	0	0	0	0	0	0
NM_017793	RPP25	8562	0	Hypothetical protein FLJ20374		0	0	0	0	0	0	0	0	0	0	0	0
NM_017823	DUSP23	55505	0	Hypothetical protein FLJ20442	protein amino acid dephosphorylation	0	0	0	0	0	0	0	0	0	0	0	0
NM_017837	FLJ20477	26994	0.001	Hypothetical protein FLJ20477		0	0	0	0	0	0	0	0	0	0	0	0
NM_017888	FLJ20581	122939	0	Hypothetical protein FLJ20581		0	0	0	0	0	0	0	0	0	0	0	0
NM_017907	FLJ20625	109773	0.0003	Hypothetical protein FLJ20625		0	0	0	0	0	0	0	0	0	0	0	0
NM_017912	HERC6	179669	0	Hypothetical protein FLJ20637	intracellular	0	0	0	0	0	0	0	0	0	0	0	0
NM_017933	FLJ20701	169764	0	Hypothetical protein FLJ20701		0	0	0	0	0	0	0	0	0	0	0	0
NM_017956	FLJ20772	9925	0.0003	Hypothetical protein FLJ20772		0	0	0	0	0	0	0	0	0	0	0	0
NM_017976	FLJ10038	181202	0	Hypothetical protein FLJ10038		0	0	0	0	0	0	0	0	0	0	0	0
NM_017983	FLJ10055	9398	0	Hypothetical protein FLJ10055		0	0	0	0	0	0	0	0	0	0	0	0
NM_018013	FLJ10159	22505	0	Hypothetical protein FLJ10159		0	0	0	0	0	0	0	0	0	0	0	0
NM_018015	FLJ10178	274267	0	Hypothetical protein FLJ10178		0	0	0	0	0	0	0	0	0	0	0	0
NM_018103	LRRC5	44672	0.0005	Leucine-rich repeat-containing 5		0	0	0	0	0	0	0	0	0	0	0	0
NM_018112	TMEM38B	279610	0	Hypothetical protein FLJ10493		0	0	0	0	0	0	0	0	0	0	0	0
NM_018161	FLJ10631	238944	0.0005	Hypothetical protein FLJ10631		0	0	0	0	0	0	0	0	0	0	0	0
NM_018226	RNPEPL1	5345	0	Arginyl aminopeptidase (aminopeptidase B)-like 1	proteolysis and peptidolysis	0	0	0	0	1	0	0	0	0	0	0	0
NM_018228	C14orf115	196530	0	Hypothetical protein FLJ10811		0	0	0	0	0	0	0	0	0	0	0	0
NM_018231	FLJ10815	10499	0	Hypothetical protein FLJ10815		0	0	0	0	0	0	0	0	0	0	0	0
NM_018271	FLJ10916	9547	0.0008	Hypothetical protein FLJ10916		0	0	0	0	0	0	0	0	0	0	0	0
NM_018291	FLJ10986	273333	0.0008	Hypothetical protein FLJ10986		0	0	0	0	0	0	0	0	0	0	0	0
NM_018434	RNF130	102737	0	Goliath protein		0	0	0	0	0	0	0	0	0	0	0	0
NM_018436	ALLC	97899	0	Allantoicase		0	0	0	0	0	0	0	0	0	0	0	0
NM_018438	FBXO6	284226	0	F-box only protein 6		0	0	0	0	0	0	0	0	0	0	0	0
NM_018480	HT007	24371	0.0007	Uncharacterized hypothalamus protein HT007		0	0	0	0	0	0	0	0	0	0	0	0
NM_018571	ALS2CR2	5771	0	Amyotrophic lateral sclerosis 2 (juvenile) chromosome region, candidate 2		0	0	0	0	1	0	0	0	0	0	0	0
NM_018660	ZNF395	27410	0.0007	Papillomavirus regulatory factor PRF-1		0	0	0	0	0	0	0	0	0	0	0	0
NM_018903	PCDHA12	197873	0	Protocadherin alpha 12	integral to plasma membrane	0	0	0	0	0	0	0	0	0	0	1	0
NM_019027	FLJ20273	95549	0	Hypothetical protein	nucleic acid binding	0	0	0	0	0	0	0	0	0	0	0	0
NM_019058	DDIT4	111244	0	HIF-1 responsive RTP801		0	0	0	0	0	0	0	0	0	0	0	0
NM_019644	ANKRD7	73073	0	Testis-specific ankyrin motif containing protein		0	0	0	0	0	1	0	0	0	0	0	0
NM_019886	CHST7	138155	0.0005	Carbohydrate (N-acetylglucosamine 6-O) sulfotransferase 7	transferase	0	0	0	0	0	0	0	0	0	0	0	0
NM_019897	OR2S2	283806	0.0001	Olfactory receptor, family 2, subfamily S, member 2		0	0	1	0	0	0	0	0	0	0	0	0
NM_020203	MEPE	283095	0	Matrix, extracellular phosphoglycoprotein with ASARM motif (bone)	extracellular matrix	0	0	0	0	1	1	0	0	0	0	0	0
NM_020233	MDS006	47668	0	X 006 protein		0	0	0	0	0	0	0	0	0	0	0	0
NM_020356	C20orf32	283102	0.0001	Chromosome 20 open reading frame 32		0	0	0	0	0	0	0	0	0	0	0	0
NM_020366	RPGRIP1	131917	0.0001	Retinitis pigmentosa GTPase regulator interacting protein 1		0	0	0	0	0	0	0	0	0	0	0	0
NM_020379	MAN1C1	8910	0	1,2-alpha-mannosidase IC	integral to Golgi membrane	0	0	0	0	1	0	0	0	0	0	0	0
NM_020398	SPINLW1	121084	0	Serine protease inhibitor-like, with Kunitz and WAP domains 1 (eppin)		0	0	0	0	0	0	0	0	0	0	0	0
NM_020529	NFKBIA	81328	0.0004	Nuclear factor of kappa light polypeptide gene enhancer in B-cells inhibitor, alpha	cytoplasm	1	0	1	1	1	0	0	0	0	0	0	1
NM_020533	MCOLN1	12909	0	Mucolipin 1	integral to plasma membrane	1	0	0	0	0	0	0	0	0	0	0	0
NM_020638	FGF23	287370	0	Fibroblast growth factor 23	extracellular space	0	0	0	0	0	1	0	0	1	0	0	0
NM_021008	DEAF1	6574	0.0009	Deformed epidermal autoregulatory factor 1 (Drosophila)	nucleus	0	0	0	0	1	0	0	0	0	0	0	0
NM_021013	KRTHA4	296942	0	Keratin, hair, acidic, 4	intermediate filament	0	0	0	0	0	1	0	0	0	0	0	0
NM_021023	CFHL3	2637	0	Complement factor H related 3		0	0	0	0	0	0	0	0	0	0	0	0
NM_021105	PLSCR1	198282	0	Phospholipid scramblase 1		0	0	0	0	0	0	1	0	0	0	0	0
NM_021122	FACL2	154890	0	Fatty-acid-Coenzyme A ligase, long-chain 2	metabolism	0	0	0	0	1	0	0	0	0	0	0	0
NM_021158	TRIB3	26802	0	Chromosome 20 open reading frame 97	protein amino acid phosphorylation	0	0	0	0	1	0	0	0	0	0	0	1
NM_021161	KCNK10	288618	0	Potassium channel, subfamily K, member 10 (TREK-2)	integral to plasma membrane	1	0	1	0	0	0	0	0	0	0	0	0
NM_021199	SQRDL	8185	0	CGI-44 protein; sulfide dehydrogenase like (yeast)	mitochondrion	0	0	0	0	1	0	0	0	0	0	0	0
NM_021242	MID1IP1	236556	0.0002	Hypothetical protein STRAIT11499		0	0	0	0	0	0	0	0	0	0	0	0
NM_021723	ADAM22	158052	0	A disintegrin and metalloproteinase domain 22	integral to membrane	0	0	1	0	1	1	0	0	0	0	1	0
NM_021724	NR1D1	276916	0.0001	Nuclear receptor subfamily 1, group D, member 1		0	1	0	0	1	0	0	0	0	0	0	0
NM_021733	TSKS	224210	0.0001	Testis-specific kinase substrate		0	0	0	0	0	0	0	0	0	0	0	0
NM_021833	UCP1	249211	0	Uncoupling protein 1 (mitochondrial, proton carrier)	integral to membrane	1	0	0	0	1	0	0	0	0	0	0	0
NM_021970	MAP2K1IP1	6361	0.0001	Mitogen-activated protein kinase kinase 1 interacting protein 1		0	0	0	0	0	0	0	0	0	0	0	0
NM_021994	ZNF277	42636	0	Zinc finger protein 277	nucleus	0	1	0	0	1	0	0	0	0	0	0	0
NM_021996	GBGT1	130783	0.0001	Forssman glycolipid synthetase		0	0	0	0	0	0	0	0	0	0	0	0
NM_022058	SLC4A10	304962	0.0003	Solute carrier family 4, sodium bicarbonate transporter-like, member 10	integral to membrane	1	1	0	0	1	0	0	0	0	0	0	0
NM_022094	CIDEC	301002	0	Hypothetical protein FLJ20871 similar to FSP27		0	0	0	0	0	0	0	0	0	0	0	0
NM_022152	PP1201	184052	0	PP1201 protein		0	0	0	0	0	0	0	0	0	0	0	0
NM_022157	RRAGC	110950	0	Rag C protein	cytoplasm	0	0	0	0	0	0	0	0	0	0	0	0
NM_022159	ELTD1	57958	0	EGF-TM7-latrophilin-related protein	membrane	0	0	0	0	0	0	0	0	0	0	0	0
NM_022358	KCNK15	203845	0	Potassium channel, subfamily K, member 15 (TASK-5)	integral to membrane	1	0	0	0	0	0	0	0	0	0	0	0
NM_022448	FLJ21817	33254	0	Hypothetical protein FLJ21817 similar to Rhoip2		0	0	0	0	0	0	0	0	0	0	0	0
NM_022460	FLJ14249	125520	0	Hypothetical protein FLJ14249 similar to HS1 binding protein 3	intracellular signaling cascade	0	0	0	0	0	0	0	0	0	0	0	0
NM_022461	FLJ21939	164478	0.0001	Hypothetical protein FLJ21939 similar to 5-azacytidine induced gene 2		0	0	0	0	0	0	0	0	0	0	0	0
NM_022462	FLJ14033	284256	0	Hypothetical protein FLJ14033 similar to hypoxia inducible factor 3, alpha subunit		0	0	1	0	0	0	0	0	0	0	0	0
NM_022473	ZFP106	15220	0	Zinc finger protein 106		0	0	0	0	0	0	0	0	0	0	0	0
NM_022485	FLJ22405	27556	0.0004	Hypothetical protein FLJ22405	protein amino acid dephosphorylation	0	0	0	0	0	0	0	0	0	0	0	0
NM_022750	ZC3HDC1	12646	0	Hypothetical protein FLJ22693	nucleic acid binding	0	0	0	0	0	0	0	0	0	0	0	0
NM_022769	FLJ21868	46829	0.0009	Hypothetical protein FLJ21868		0	0	0	0	0	0	0	0	0	0	0	0
NM_022780	FLJ13910	75277	0.0003	Hypothetical protein FLJ13910		0	0	0	0	0	0	0	0	0	0	0	0
NM_022820	CYP3A43	306220	0.0001	Cytochrome P450 polypeptide 43		0	0	0	0	1	0	0	0	0	0	0	0
NM_022832	USP46	109268	0.0007	Hypothetical protein FLJ12552	ubiquitin-dependent protein catabolism	0	0	0	0	0	0	0	0	0	0	0	0
NM_022911	SLC26A6	298476	0	Solute carrier family 26, member 6		1	0	0	0	0	0	0	0	0	0	0	0
NM_022918	FLJ22104	183887	0.0001	Hypothetical protein FLJ22104		0	0	0	0	0	0	0	0	0	0	0	0
NM_023036	DNAI2	147472	0	Dynein intermediate chain 2	dynein complex	0	0	0	0	0	0	0	0	0	0	0	0
NM_023109	FGFR1	748	0.0002	Fibroblast growth factor receptor 1 (fms-related tyrosine kinase 2, Pfeiffer syndrome)		0	0	1	0	1	1	0	0	0	0	0	0
NM_023920	TAS2R13	272393	0	Taste receptor, type 2, member 13	integral to membrane	0	0	1	0	0	0	0	0	0	0	0	0
NM_024105	ALG12	77575	0.0007	Hypothetical protein MGC3136		0	0	0	0	0	0	0	0	0	0	0	0
NM_024119	LGP2	55918	0	Likely ortholog of mouse D11lgp2	hydrolase	0	0	0	0	0	0	0	0	0	0	0	0
NM_024310	PLEKHF1	58389	0	Hypothetical protein MGC4090	zinc ion binding	0	0	0	0	0	0	0	0	0	0	0	0
NM_024331	C20orf121	283869	0	Chromosome 20 open reading frame 121	intracellular	1	0	0	0	0	0	0	0	0	0	0	0
NM_024415	DDX4	97689	0	VASA protein	development	0	0	0	0	0	1	0	0	0	0	0	0
NM_024506	GLB1L	181173	0.0003	Hypothetical protein MGC10771	beta-galactosidase complex	0	0	0	0	0	0	0	0	0	0	0	0
NM_024513	FYCO1	257267	0.0001	FYVE and coiled-coil domain containing 1		0	0	0	0	0	0	0	0	0	0	0	0
NM_024521	FLJ21459	3769	0.0005	Hypothetical protein FLJ21459		0	0	0	0	0	0	0	0	0	0	0	0
NM_024554	PGBD5	12247	0	Hypothetical protein FLJ11413		0	0	0	0	0	0	0	0	0	0	0	0
NM_024569	MPZL1	14891	0.0004	Hypothetical protein FLJ21047		0	0	0	0	0	0	0	0	0	0	0	0
NM_024576	OGFRL1	16512	0	Hypothetical protein FLJ21079		0	0	0	0	0	0	0	0	0	0	0	0
NM_024577	SH3TC2	17244	0.0003	Hypothetical protein FLJ13605		0	0	0	0	0	0	0	0	0	0	0	0
NM_024587	FLJ22353	22157	0.0001	Hypothetical protein FLJ22353		0	0	0	0	0	0	0	0	0	0	0	0
NM_024600	C16orf30	25549	0	Hypothetical protein FLJ20898		0	0	0	0	0	0	0	0	0	0	0	0
NM_024620	FLJ12586	31844	0	Hypothetical protein FLJ12586	nucleus	0	0	0	0	0	0	0	0	0	0	0	0
NM_024633	C14orf139	41502	0	Hypothetical protein FLJ21276		0	0	0	0	0	0	0	0	0	0	0	0
NM_024643	C14orf140	48642	0	Hypothetical protein FLJ23093		0	0	0	0	0	0	0	0	0	0	0	0
NM_024656	GLT25D1	61478	0.0002	Hypothetical protein FLJ22329	lipopolysaccharide biosynthesis	0	0	0	0	0	0	0	0	0	0	0	0
NM_024670	SUV39H2	85567	0	Suppressor of variegation 3-9 (Drosophila) homolog 2; hypothetical protein FLJ23414	chromatin	0	0	0	0	0	0	0	0	0	0	0	0
NM_024674	LIN28	86154	0	Hypothetical protein FLJ12457	regulation of transcription, DNA-dependent	0	0	0	0	0	0	0	0	0	0	0	0
NM_024677	FLJ14001	87164	0	Hypothetical protein FLJ14001		0	0	0	0	0	0	0	0	0	0	0	0
NM_024701	ASB13	99603	0	Ankyrin repeat and SOCS box-containing 13	intracellular signaling cascade	0	0	1	0	0	0	0	0	0	0	0	0
NM_024709	FLJ14146	103395	0	Hypothetical protein FLJ14146		0	0	0	0	0	0	0	0	0	0	0	0
NM_024728	C7orf10	114611	0.0001	Hypothetical protein FLJ11808		0	0	0	0	0	0	0	0	0	0	0	0
NM_024730	FLJ22655	115497	0	Hypothetical protein FLJ22655	small GTPase mediated signal transduction	0	0	0	0	0	0	0	0	0	0	0	0
NM_024743	FLJ21934	122583	0	Hypothetical protein FLJ21934	metabolism	0	0	0	0	0	0	0	0	0	0	0	0
NM_024748	FLJ11539	125461	0.0003	Hypothetical protein FLJ11539		0	0	0	0	0	0	0	0	0	0	0	0
NM_024773	FLJ13798	141634	0.0004	Hypothetical protein FLJ13798		0	0	0	0	0	0	0	0	0	0	0	0
NM_024781	C18orf14	146025	0	Hypothetical protein FLJ23594		0	0	0	0	0	0	0	0	0	0	0	0
NM_024782	FLJ12610	146139	0.0004	Hypothetical protein FLJ12610	membrane	0	0	0	0	0	0	0	0	0	0	0	0
NM_024812	BAALC	169395	0.0002	Brain and acute leukemia, cytoplasmic		0	0	0	0	0	0	0	0	0	0	0	0
NM_024817	FLJ13710	170345	0	Hypothetical protein FLJ13710		0	0	0	0	0	0	0	0	0	0	0	0
NM_025208	PDGFD	112885	0.0001	Spinal cord-derived growth factor-B	membrane	0	0	0	0	0	0	0	0	0	0	0	0
NM_025222	PRO2730	194110	0	Hypothetical protein PRO2730		0	0	0	0	0	0	0	0	0	0	0	0
NM_030641	APOL6	257352	0	Apolipoprotein L, 6		1	0	0	0	0	0	0	0	0	0	0	0
NM_030664	PTER	129915	0	Phosphotriesterase related	catabolism	0	0	0	0	1	0	0	0	0	0	0	0
NM_030667	PTPRO	258609	0	Protein tyrosine phosphatase, receptor type, O	integral to plasma membrane	0	0	0	0	1	0	0	0	0	0	0	0
NM_030783	PTDSS2	12851	0.0003	Phosphatidylserine synthase 2	phosphatidylserine biosynthesis	0	0	0	0	0	0	0	0	0	0	0	0
NM_031288	HMGA1L4	118282	0.0003	PAP-1 binding protein		0	0	0	0	0	0	0	0	0	0	0	0
NM_031455	CCDC3	107253	0	Hypothetical protein DKFZp761F241		0	0	0	0	0	0	0	0	0	0	0	0
NM_031459	SESN2	8026	0	Sestrin 2	nucleus	0	0	0	0	0	0	0	0	0	0	0	0
NM_031943	IFP38	326773	0.0003	IFP38		0	0	0	0	0	0	0	0	0	0	0	0
NM_032024	C10orf11	39780	0	CDA017 protein		0	0	0	0	0	0	0	0	0	0	0	0
NM_032149	C4orf17	97501	0	Hypothetical protein DKFZp434G072		0	0	0	0	0	0	0	0	0	0	0	0
NM_032214	SLA2	334489	0	Src-like-adaptor 2	intracellular signaling cascade	0	0	1	0	0	0	0	0	0	0	0	0
NM_032235	FLJ23138	296355	0	Hypothetical protein FLJ23138		0	0	0	0	0	0	0	0	0	0	0	0
NM_032276	DKFZp547E052	49359	0	Hypothetical protein DKFZp547E052		0	0	0	0	0	0	0	0	0	0	0	0
NM_032322	RNF135	29874	0.0001	Hypothetical protein MGC13061		0	0	0	0	0	0	0	0	0	0	0	0
NM_032333	C10orf58	334437	0	Hypothetical protein MGC4248		0	0	0	0	0	0	0	0	0	0	0	0
NM_032385	C5orf4	10235	0.0006	Chromosome 5 open reading frame 4	metabolism	0	0	0	0	0	0	0	0	0	0	0	0
NM_032387	PRKWNK4	105448	0	Protein kinase, lysine deficient 4		0	0	0	0	1	0	0	0	0	0	0	0
NM_032412	ORF1-FL49	323512	0	Putative nuclear protein ORF1-FL49	integral to membrane	0	0	0	0	0	0	0	0	0	0	0	0
NM_032492	GL009	24054	0	Hypothetical protein GL009		0	0	0	0	0	0	0	0	0	0	0	0
NM_032520	GNPTG	241575	0	Hypothetical protein CAB56184		0	0	0	0	0	0	0	0	0	0	0	0
NM_032549	IMMP2L	89576	0	Inner mitochondrial membrane peptidase 2 like		0	0	0	0	0	0	0	0	0	0	0	0
NM_032587	CARD6	200242	0	Caspase recruitment domain family, member 6	intracellular	0	0	0	0	0	0	0	0	0	0	0	1
NM_032635	NIFIE14	9234	0	Seven transmembrane domain protein	integral to membrane	0	0	0	0	0	0	0	0	0	0	0	0
NM_032732	IL17RC	129959	0	Hypothetical protein MGC10763		0	0	0	0	0	0	0	0	0	0	0	0
NM_032812	PLXDC2	33033	0	Tumor endothelial marker 7-related precursor	membrane	0	0	0	0	0	0	0	0	0	0	0	0
NM_032849	FLJ14834	62905	0	Hypothetical protein FLJ14834		0	0	0	0	0	0	0	0	0	0	0	0
NM_032854	CORO6	143046	0	Hypothetical protein FLJ14871		0	0	0	0	0	0	0	0	0	0	0	0
NM_032857	LACTB	293885	0.0002	Lactamase, beta		0	0	0	0	0	0	0	0	0	0	0	0
NM_032865	FLJ14950	294022	0.0001	Hypothetical protein FLJ14950	intracellular signaling cascade	0	0	0	0	0	0	0	0	0	0	0	0
NM_032867	FLJ14966	187055	0	Hypothetical protein FLJ14966		0	0	0	0	0	0	0	0	0	0	0	0
NM_032889	MGC11308	19210	0.0005	Hypothetical protein MGC11308		0	0	0	0	0	0	0	0	0	0	0	0
NM_032910	C21orf119	58149	0	Hypothetical protein MGC14136		0	0	0	0	0	0	0	0	0	0	0	0
NM_033014	OGN	109439	0	Osteoglycin (osteoinductive factor, mimecan)	cellular_component unknown	0	0	0	0	0	0	0	0	0	0	0	0
NM_033017	TRIM4	65736	0	Tripartite motif-containing 4	intracellular	0	0	0	0	0	0	0	0	0	0	0	0
NM_033126	PSKH2	336929	0.0006	Serine/threonine kinase PSKH2	protein amino acid phosphorylation	0	0	0	0	0	0	0	0	0	0	0	0
NM_033132	ZIC5	282139	0.0002	Zinc family member 5 protein		0	0	0	0	0	0	0	0	0	0	0	0
NM_033147	DTNB	13451	0.0013	Dystrobrevin, beta	electron transport	0	0	0	0	0	0	0	0	0	0	0	0
NM_033185	KRTAP3-3	307025	0	Keratin associated protein 3.3		0	0	0	0	0	0	0	0	0	0	0	0
NM_033292	CASP1	2490	0	Caspase 1, apoptosis-related cysteine protease (interleukin 1, beta, convertase)	intracellular	0	0	1	0	1	0	0	0	0	0	0	1
NM_033448	KRT6IRS	55278	0	Keratin 6 irs	intermediate filament	0	0	0	0	0	0	0	0	0	0	0	0
NM_033641	COL4A6	408	0.0015	Collagen, type IV, alpha 6		0	0	0	0	0	0	0	0	0	0	1	0
NM_052831	C6orf192	347144	0.0006	DJ55C23.6 gene		0	0	0	0	0	0	0	0	0	0	0	0
NM_052848	MGC20255	334775	0.0002	Hypothetical protein MGC20255		0	0	0	0	0	0	0	0	0	0	0	0
NM_052880	MGC17330	26670	0	Hypothetical protein MGC17330		0	0	0	0	0	0	0	0	0	0	0	0
NM_052931	SLAMF6	293286	0	Activating NK receptor		0	0	0	0	0	0	0	0	0	0	0	0
NM_053276	VIT	137415	0	Homo sapiens vitrin (VIT), mRNA		0	0	0	0	0	0	0	0	0	0	0	0
NM_054013	MGAT4B	4867	0.0002	Mannosyl (alpha-1,3-)-glycoprotein beta-1,4-N-acetylglucosaminyltransferase, isoenzyme B	membrane	0	0	0	0	0	0	0	0	0	0	0	0
NM_054031	MRGX3	350565	0	Homo sapiens G protein-coupled receptor MRGX3 (MRGX3), mRNA		0	0	0	0	0	0	0	0	0	0	0	0
NM_057159	EDG2	75794	0	Endothelial differentiation, lysophosphatidic acid G-protein-coupled receptor, 2	integral to plasma membrane	0	1	1	0	1	0	0	0	0	0	0	0
NM_058169	LOH12CR1	105040	0	Loss of heterozygosity, 12, chromosomal region 1		0	0	0	0	0	0	0	0	0	0	0	0
NM_058172	ANTXR2	350849	0.0001	Homo sapiens cDNA FLJ31074 fis, clone HSYRA2001476		0	0	0	0	0	0	0	0	0	0	0	0
NM_058187	C21orf63	30156	0	Homo sapiens chromosome 21 open reading frame 63 (C21orf63), mRNA	integral to membrane	0	0	0	0	0	0	0	0	0	0	1	0
NM_058229	FBXO32	61661	0	Homo sapiens cDNA FLJ32424 fis, clone SKMUS2000954, moderately similar to Homo sapiens F-box protein		1	0	0	0	0	0	0	0	0	0	0	0
U12767	NR4A3	80561	0.0004	Nuclear receptor subfamily 4, group A, member 3		0	1	0	0	1	0	0	0	0	0	0	0
U18018	ETV4	77711	0	Ets variant gene 4 (E1A enhancer binding protein, E1AF)	transcription factor	0	1	0	0	1	0	0	0	0	0	0	0
U62325	APBB2	324125	0.0005	Amyloid beta (A4) precursor protein-binding, family B, member 2 (Fe65-like)		0	0	1	0	0	0	0	0	0	0	0	0
U67784	RDC1	23016	0	G protein-coupled receptor	integral to membrane	0	0	0	0	0	0	0	0	0	0	0	0
U72507		234216	0.0001	Human 40871 mRNA partial sequence
X58531	LAMA1	Hs.270364	0	Laminin, alpha 1
X69699	PAX8	73149	0	Paired box gene 8		0	1	0	0	1	1	0	0	1	0	0	0
XM_372036.1	LOC389644		0	similar to 60S ribosomal protein L5
Z22780	CYLC1	307358	0	Cylicin, basic protein of sperm head cytoskeleton 1		0	0	0	0	0	1	0	0	0	0	0	0
Z70723	PON1	1898	0.0004	Paraoxonase 1		0	0	0	0	0	0	0	0	0	0	0	0

## Sheet: down-regulate
GB.accession	HUGOname	UniGene.ID	p-value	Description	category	Transport	Transcription.regulator	Signal	Response.to.stress	Metabolism	Development	Cell.organization.and.biogenesis	cell.motility	Differenciation	Cell.cycle	Cell.adhesion	Apoptosis
AB002351	DMN	10587	0	Desmuslin		0	0	0	0	0	0	0	0	0	0	0	0
AB006624	KIAA0286	14912	0.0004	KIAA0286 protein	integral to membrane	0	0	0	0	0	0	0	0	0	0	0	0
AB007924	KIAA0455	13245	0	KIAA0455 gene product		0	0	0	0	0	1	0	0	0	0	0	1
AB007950	KIAA0481	6360	0.0007	KIAA0481 gene product	integral to membrane	0	0	0	0	0	0	0	0	0	0	0	0
AB011538	SLIT3	57929	0	Slit homolog 3 (Drosophila)		0	0	0	0	0	0	0	0	0	0	0	0
AB011540	LRP4	4930	0	Low density lipoprotein receptor-related protein 4		0	0	0	0	0	0	0	0	0	0	0	0
AB020626	KIAA0819	301866	0	KIAA0819 protein		0	0	0	0	0	0	0	0	0	0	0	0
AB020633	KIAA0826	169600	0.0007	KIAA0826 protein		0	0	0	0	0	0	0	0	0	0	0	0
AB020676	KIAA0869	21543	0	KIAA0869 protein		0	0	0	0	0	0	0	0	0	0	0	0
AB020710	KIAA0903	16218	0.0005	KIAA0903 protein		0	0	0	0	0	0	0	0	0	0	0	0
AB023166	CIT	15767	0	Citron (rho-interacting, serine/threonine kinase 21)		0	0	1	0	1	0	0	0	0	0	0	0
AB023191	KIAA0974	44131	0	DnaJ protein SB73		0	0	0	0	0	0	0	0	0	0	0	0
AB028641	SOX11	32964	0	SRY (sex determining region Y)-box 11	nucleus	0	0	0	0	1	1	0	0	0	0	0	0
AB029000	SULF1	70823	0	KIAA1077 protein	metabolism	0	0	0	0	0	0	0	0	0	0	0	0
AB032947	CADPS	151301	0	Ca2+-dependent activator protein for secretion		0	0	0	0	0	0	0	0	0	0	0	0
AB032953	ODZ2	173560	0	Odd Oz/ten-m homolog 2 (Drosophila, mouse)		0	0	0	0	0	0	0	0	0	0	0	0
AB033025	KIAA1199	50081	0	KIAA1199 protein		0	0	0	0	0	0	0	0	0	0	0	0
AB033030	KIAA1204	300670	0.0007	KIAA1204 protein		0	0	0	0	0	0	0	0	0	0	0	0
AB033038	KIAA1212	20887	0	Hypothetical protein FLJ10392		0	0	0	0	0	0	0	0	0	0	0	0
AB033039	KIAA1213	274143	0.0002	KIAA1213 protein		0	0	0	0	1	0	0	0	0	0	0	0
AB033060	AHRR	24087	0	Dioxin receptor repressor		0	0	0	0	0	0	0	0	0	0	0	0
AB033073	KIAA1247	43857	0	Similar to glucosamine-6-sulfatases	metabolism	0	0	0	0	0	0	0	0	0	0	0	0
AB037715	FRMD4A	183639	0	Hypothetical protein FLJ10210		0	0	0	0	0	0	0	0	0	0	0	0
AB037721	STARD9	173871	0.0002	KIAA1300 protein		0	0	0	0	0	0	0	0	0	0	0	0
AB037784	KIAA1363	22941	0	KIAA1363 protein	metabolism	0	0	0	0	0	0	0	0	0	0	0	0
AB037787	NLGN2	26229	0.0001	Neuroligin 2	membrane	0	0	0	0	0	1	1	0	0	0	1	0
AB040914	KIAA1481	278628	0	KIAA1481 protein		0	0	0	0	0	0	0	0	0	0	0	0
AB040928	LRCH2	65366	0.0001	KIAA1495 protein		0	0	0	0	0	0	0	0	0	0	0	0
AB040933	FRAS1	15420	0	KIAA1500 protein		0	0	0	0	1	0	0	0	0	0	0	0
AB040934	ARHGAP23	31549	0.0002	KIAA1501 protein		0	0	0	0	0	0	0	0	0	0	0	0
AB040957	KIAA1524	151343	0	KIAA1524 protein		0	0	0	0	0	0	0	0	0	0	0	0
AB046794	FLJ20060	54617	0.0002	Hypothetical protein FLJ20060		0	0	0	0	0	0	0	0	0	0	0	0
AB046796	KIAA1576	22975	0	KIAA1576 protein	zinc ion binding	0	0	0	0	0	0	0	0	0	0	0	0
AB046848	KIAA1628	20924	0.001	KIAA1628 protein		0	0	0	0	0	0	0	0	0	0	0	0
AB051463	KIAA1676	156905	0	KIAA1676	zinc ion binding	0	0	0	0	0	0	0	0	0	0	0	0
AB051538	KIAA1751	307002	0	KIAA1751 protein		0	0	0	0	0	0	0	0	0	0	0	0
AB051539	MGC5149	284741	0	Hypothetical protein MGC5149		0	0	0	0	0	0	0	0	0	0	0	0
AB058697	FLJ10719	334828	0	Hypothetical protein FLJ10719		0	0	0	0	0	0	0	0	0	0	0	0
AB058704	FLJ12303	196563	0	Hypothetical protein FLJ12303		0	0	0	0	0	0	0	0	0	0	0	0
AB058761	ZNF469	54925	0.0015	KIAA1858 protein		0	0	0	0	0	0	0	0	0	0	0	0
AB058765	KIAA1862	98306	0	KIAA1862 protein		0	0	0	0	0	0	0	0	0	0	0	0
AB058769	FNDC1	334838	0	KIAA1866 protein		0	0	0	0	0	0	0	0	0	0	0	0
AB058780	KIAA1877	98265	0	KIAA1877 protein	membrane	0	0	0	0	0	0	0	0	0	0	0	0
AB067499	KIAA1912	283902	0	KIAA1912 protein		0	0	0	0	0	0	0	0	0	0	0	0
AB067500	KIAA1913	172870	0	KIAA1913 protein		0	0	0	0	0	0	0	0	0	0	0	0
AC004010		121520	0	Homo sapiens, clone IMAGE:3625286, mRNA, partial cds
AC007059	LOC58525	193065	0	Hypothetical protein DKFZp547M136 similar to widely-interspaced zinc finger motifs		0	0	0	0	0	0	0	0	0	0	0	0
AF025304	EPHB2	125124	0.0012	EphB2	integral to membrane	0	0	1	0	1	1	0	0	0	0	0	0
AF035291		113744	0.0001	Homo sapiens clone 23571 and 23784 mRNA sequence
AF035528	MADH6	153863	0.0002	MAD, mothers against decapentaplegic homolog 6 (Drosophila)	intracellular	0	0	0	0	1	0	0	0	0	0	0	0
AF038190	DKFZP761N09121	6421	0	Hypothetical protein DKFZp761N09121		0	0	0	0	0	0	0	0	0	0	0	0
AF052159	LOC201562	5957	0	Homo sapiens clone 24416 mRNA sequence		0	0	0	0	0	0	0	0	0	0	0	0
AF071594	WHSC1	110457	0	Wolf-Hirschhorn syndrome candidate 1		0	0	0	0	1	1	0	0	0	0	0	0
AF108138	PIF1	112160	0.0001	DNA helicase homolog PIF1		0	0	0	0	0	0	0	0	0	0	0	0
AF109681	ITGA11	256297	0.0001	Integrin, alpha 11	integral to membrane	0	0	1	0	0	1	0	0	0	0	1	0
AF116653		34192	0.0002	Homo sapiens PRO0823 mRNA, complete cds
AF131793	DKFZP761D0614	25320	0	Homo sapiens clone 25142 mRNA sequence	intracellular	0	0	0	0	0	0	0	0	0	0	0	0
AF131851	CLONE25003	22241	0	Hypothetical protein		0	0	0	0	0	0	0	0	0	0	0	0
AF132201		302158	0.0003	Homo sapiens PRO1804 mRNA, complete cds
AF139625	CENPJ	283077	0	Centrosomal P4.1-associated protein		0	0	0	0	0	0	0	0	0	0	0	0
AF143676	NRM	57222	0.0004	Nurim (nuclear envelope membrane protein)		0	0	0	0	0	0	0	0	0	0	0	0
AF155117	KIF21A	153881	0	Homo sapiens NY-REN-62 antigen mRNA, partial cds	kinesin complex	0	0	0	0	0	0	0	0	0	0	0	0
AF155827	HELLS	203963	0	Helicase, lymphoid-specific	hydrolase	0	0	0	0	0	0	0	0	0	0	0	0
AF156100	FIBL-6	334485	0	Fibulin 6		0	0	0	0	0	0	0	0	0	0	0	0
AF161341	SIGLECP3	132045	0	Homo sapiens HSPC078 mRNA, partial cds		0	0	0	0	0	0	0	0	0	0	0	0
AF161403	C14ORF27	293815	0	Homo sapiens HSPC285 mRNA, partial cds		0	0	0	0	0	0	0	0	0	0	0	0
AF177377	EML4	333555	0.0002	Chromosome 2 open reading frame 2	cytoplasm	0	0	0	0	0	0	1	0	0	1	0	0
AF190642	PLCE	6733	0.0005	Pancreas-enriched phospholipase C		0	0	0	0	0	0	0	0	0	0	0	0
AF204231	KIAA0855	182982	0.0001	Golgin-67		0	0	0	0	0	0	0	0	0	0	0	0
AF205218	NS1-BP	197298	0	NS1-binding protein		0	0	0	0	0	0	0	0	0	0	0	0
AF213459	EPHA3	123642	0	EphA3		0	0	1	0	1	0	0	0	0	0	0	0
AF216077		48376	0.0013	Homo sapiens clone HB-2 mRNA sequence
AF225426	FMN2	24889	0	Formin 2	cellular_component unknown	0	0	1	0	0	1	0	0	0	0	0	0
AF232772	HAS3	85962	0	Hyaluronan synthase 3	integral to plasma membrane	0	0	0	0	1	0	0	0	0	0	0	0
AF251057	FLJ14440	135254	0	Thrombospondin		0	0	0	0	0	0	0	0	0	0	0	0
AF267856	DJ465N24.2.1	8084	0.0003	Hypothetical protein dJ465N24.2.1		0	0	0	0	0	0	0	0	0	0	0	0
AF278532	NTN4	102541	0	Netrin 4	extracellular matrix	0	0	0	0	0	0	0	0	0	0	0	0
AF286598	KIAA1071	9271	0	KIAA1071 protein		0	0	0	0	0	0	0	0	0	0	0	0
AF301222	LOC81023	335951	0.0001	Hypothetical protein AF301222		0	0	0	0	0	0	0	0	0	0	0	0
AF308297	PPP1R14C	192822	0	Protein phosphatase 1, regulatory (inhibitor) subunit 14C		0	0	0	0	0	0	0	0	0	0	0	0
AF326917	AUTS2	32168	0.0001	Autism-related protein 1		0	0	0	0	1	0	0	0	0	0	0	0
AF332192	RFX4	21273	0	Regulatory factor X, 4 (influences HLA class II expression)	regulation of transcription, DNA-dependent	0	0	0	0	1	0	0	0	0	0	0	0
AF339789		268971	0.0003	Homo sapiens clone IMAGE:212461, mRNA sequence
AF373036	ZNF271	348259	0.0007	Zinc finger protein 271		0	0	0	0	1	0	0	0	0	0	0	0
AF419331	FUSIP1	288038	0.0002	FUS interacting protein (serine-arginine rich) 1		0	0	0	0	0	0	0	0	0	0	0	0
AF444143	SPG3A	241503	0.001	Spastic paraplegia 3A (autosomal dominant)	nucleus	0	0	0	0	0	0	0	0	0	0	0	0
AJ000098	EYA1	94210	0	Eyes absent homolog 1 (Drosophila)		0	0	0	0	1	1	0	0	0	0	0	0
AJ245539	GALNT5	55968	0	UDP-N-acetyl-alpha-D-galactosamine:polypeptide N-acetylgalactosaminyltransferase 5 (GalNAc-T5)	endopeptidase inhibitor	0	0	0	0	1	0	0	0	0	0	0	0
AJ275374		272357	0.001	Homo sapiens partial IGVH3 gene for immunoglobulin heavy chain V region, case 1, clone 19
AJ416090	EMID1	289106	0.0001	Homo sapiens mRNA for putative emu1 protein		0	0	0	0	0	0	0	0	0	0	0	0
AJ420595		191539	0	Homo sapiens mRNA full length insert cDNA clone EUROIMAGE 704987
AK000073		306377	0.0003	Homo sapiens cDNA FLJ20066 fis, clone COL01632
AK000216	FLJ20209	3685	0	Hypothetical protein FLJ20209		0	0	0	0	0	0	0	0	0	0	0	0
AK000271		180804	0.0001	Homo sapiens cDNA FLJ20264 fis, clone COLF7912
AK000777		272197	0.0001	Homo sapiens cDNA FLJ20770 fis, clone COL06509
AK000933		28661	0	Homo sapiens cDNA FLJ10071 fis, clone HEMBA1001702
AK001109		24610	0.0001	Homo sapiens cDNA FLJ10247 fis, clone HEMBB1000705
AK001379	FLJ10517	121028	0	Hypothetical protein FLJ10517		0	0	0	0	0	0	0	0	0	0	0	0
AK001380	ASPM	145479	0	Homo sapiens cDNA FLJ10518 fis, clone NT2RP2000814		0	0	0	0	0	0	0	0	0	0	0	0
AK001740	ANKMY2	15144	0.0009	Hypothetical protein DKFZp564O043		0	0	0	0	0	0	0	0	0	0	0	0
AK001808		296544	0.0001	Homo sapiens cDNA FLJ10946 fis, clone PLACE1000005
AK001903		28792	0	Homo sapiens cDNA FLJ11041 fis, clone PLACE1004405
AK002039		26243	0	Homo sapiens cDNA FLJ11177 fis, clone PLACE1007402
AK002171		28005	0.0002	Homo sapiens mRNA full length insert cDNA clone EUROIMAGE 994846
AK021443		127797	0	Homo sapiens cDNA FLJ11381 fis, clone HEMBA1000501
AK021444		306593	0	Homo sapiens cDNA FLJ11382 fis, clone HEMBA1000504
AK021457		306595	0	Homo sapiens cDNA FLJ11395 fis, clone HEMBA1000594
AK021459		169068	0.0005	Homo sapiens cDNA FLJ11397 fis, clone HEMBA1000622
AK021467		287948	0	Homo sapiens cDNA FLJ11405 fis, clone HEMBA1000769
AK021481		287413	0.0003	Homo sapiens cDNA FLJ11419 fis, clone HEMBA1000985
AK021484	SYNPO2	31412	0	Homo sapiens cDNA FLJ11422 fis, clone HEMBA1001008		0	0	0	0	0	0	0	0	0	0	0	0
AK021524		287417	0	Homo sapiens cDNA FLJ11462 fis, clone HEMBA1001589
AK021531		224398	0.0002	Homo sapiens cDNA FLJ11469 fis, clone HEMBA1001658
AK021556		145444	0	Homo sapiens cDNA FLJ11494 fis, clone HEMBA1001942
AK021598		334355	0.0001	Homo sapiens cDNA FLJ11536 fis, clone HEMBA1002712
AK021624	C5ORF13	120969	0	Homo sapiens cDNA FLJ11562 fis, clone HEMBA1003197		0	0	0	0	0	0	0	0	0	0	0	0
AK021632		11571	0.0007	Homo sapiens cDNA FLJ11570 fis, clone HEMBA1003309
AK021733		306611	0	Homo sapiens cDNA FLJ11671 fis, clone HEMBA1004730
AK021782	EML4	12066	0	Homo sapiens cDNA FLJ11720 fis, clone HEMBA1005293		0	0	0	0	0	0	1	0	0	1	0	0
AK021785		196008	0	Homo sapiens cDNA FLJ11723 fis, clone HEMBA1005314
AK021786	ICAM2	347326	0.0014	Intercellular adhesion molecule 2		0	0	0	0	0	0	0	0	0	0	0	0
AK021836		293917	0	Homo sapiens cDNA FLJ11774 fis, clone HEMBA1005884
AK021895		288718	0	Homo sapiens cDNA FLJ11833 fis, clone HEMBA1006579
AK021950	HHGP	22835	0.0005	HHGP protein	cytoplasm	0	0	0	0	0	0	0	0	0	0	0	0
AK021985		296674	0.0003	Homo sapiens cDNA FLJ11923 fis, clone HEMBB1000341
AK021989		218377	0.0001	Homo sapiens cDNA FLJ11927 fis, clone HEMBB1000402
AK022037		301603	0	Homo sapiens cDNA FLJ11975 fis, clone HEMBB1001249
AK022162		293923	0.001	Homo sapiens cDNA FLJ12100 fis, clone HEMBB1002677
AK022198		168830	0.0001	Homo sapiens cDNA FLJ12136 fis, clone MAMMA1000312
AK022222	CALD1	287496	0.0002	Homo sapiens cDNA FLJ12160 fis, clone MAMMA1000567		0	0	0	0	0	1	0	1	0	0	0	0
AK022249		188173	0	Homo sapiens cDNA FLJ12187 fis, clone MAMMA1000831
AK022273		141742	0.0003	Homo sapiens cDNA FLJ12211 fis, clone MAMMA1000975
AK022297	TUB	128751	0.0002	Homo sapiens cDNA FLJ12235 fis, clone MAMMA1001243		0	0	0	0	0	0	0	0	0	0	0	0
AK022342		288467	0	Homo sapiens cDNA FLJ12280 fis, clone MAMMA1001744
AK022467		174775	0.0001	Homo sapiens cDNA FLJ12405 fis, clone MAMMA1002838
AK022982	CKAP2	24641	0	Cytoskeleton associated protein 2		0	0	0	0	0	0	0	0	0	0	0	0
AK023175	FLJ10036	21331	0	Hypothetical protein FLJ10036		0	0	0	0	0	0	0	0	0	0	0	0
AK023481		163443	0	Homo sapiens cDNA FLJ11576 fis, clone HEMBA1003548
AK023619		14480	0.0004	Homo sapiens cDNA FLJ13557 fis, clone PLACE1007737
AK023669	BM039	283532	0	Uncharacterized bone marrow protein BM039		0	0	0	0	0	0	0	0	0	0	0	0
AK023793		224012	0	Homo sapiens cDNA FLJ13731 fis, clone PLACE3000142
AK023920		332754	0	Homo sapiens cDNA FLJ13858 fis, clone THYRO1001031
AK024097	LOC92312	279727	0	Homo sapiens cDNA FLJ14035 fis, clone HEMBA1004638		0	0	0	0	0	0	0	0	0	0	0	0
AK024108		351240	0.0008	Homo sapiens cDNA FLJ14046 fis, clone HEMBA1006461
AK024232	MC1R	301240	0	Melanocortin 1 receptor (alpha melanocyte stimulating hormone receptor)		0	0	1	0	0	1	0	0	0	0	0	0
AK024298		183114	0	Homo sapiens cDNA FLJ14236 fis, clone NT2RP4000515
AK024304		170434	0.0001	Homo sapiens cDNA FLJ14242 fis, clone OVARC1000678
AK024330		296754	0.0001	Homo sapiens cDNA FLJ14268 fis, clone PLACE1003383
AK024712		306702	0.0009	Homo sapiens cDNA: FLJ21059 fis, clone CAS00740
AK024873		306713	0	Homo sapiens cDNA: FLJ21220 fis, clone COL00546
AK025004		15464	0	Homo sapiens cDNA: FLJ21351 fis, clone COL02762
AK025019		21056	0	Homo sapiens cDNA: FLJ21366 fis, clone COL03012, highly similar to AB002445 Homo sapiens mRNA from c
AK025052		12346	0	Homo sapiens cDNA: FLJ21399 fis, clone COL03627
AK025094		269926	0	Homo sapiens cDNA: FLJ21441 fis, clone COL04422
AK025247		288571	0	Homo sapiens cDNA: FLJ21594 fis, clone COL07053
AK025288		188536	0	Homo sapiens clone 24838 mRNA sequence
AK025326	C9orf149	287679	0.0011	Hypothetical protein FLJ21673		0	0	0	0	0	0	0	0	0	0	0	0
AK025384		254941	0	Homo sapiens cDNA: FLJ21731 fis, clone COLF1695
AK025489	LOC200339	180582	0	Homo sapiens cDNA: FLJ21836 fis, clone HEP01654		0	0	0	0	0	0	0	0	0	0	0	0
AK025522		28465	0	Homo sapiens cDNA: FLJ21869 fis, clone HEP02442
AK025800	PRO2463	90421	0.0003	PRO2463 protein		0	0	0	0	0	0	0	0	0	0	0	0
AK025953		288965	0	Homo sapiens cDNA: FLJ22300 fis, clone HRC04759
AK026164	MYL6	77385	0	Myosin, light polypeptide 6, alkali, smooth muscle and non-muscle		0	0	0	0	0	1	0	0	0	0	0	0
AK026269		287704	0	Homo sapiens cDNA: FLJ22616 fis, clone HSI05164
AK026424	GNG2	289026	0.0001	Guanine nucleotide binding protein (G protein), gamma 2		0	0	0	0	0	0	0	0	0	0	0	0
AK026494		85835	0.0008	Homo sapiens cDNA: FLJ22841 fis, clone KAIA4844
AK026717	SEPW1	14231	0	Selenoprotein W, 1		0	0	0	0	0	0	0	0	0	0	0	0
AK026769	PASK	287725	0	Homo sapiens cDNA: FLJ23116 fis, clone LNG07945, highly similar to HSU79240 Human serine/threonine k	signal transduction	0	0	1	0	1	0	0	0	0	0	0	0
AK026809	LOC159090	288550	0.0007	Homo sapiens cDNA: FLJ23156 fis, clone LNG09609		0	0	0	0	0	0	0	0	0	0	0	0
AK026813	PCANAP1	118258	0.0003	Prostate cancer associated protein 1		0	0	0	0	1	0	0	0	0	0	0	0
AK026977	MYH10	296842	0.0012	Homo sapiens cDNA: FLJ23324 fis, clone HEP12482, highly similar to HUMMYOHCB Human nonmuscle myosin	myosin	0	0	0	0	0	0	0	0	0	0	0	0
AK027024	TCEA3	94952	0.0003	Homo sapiens cDNA: FLJ23371 fis, clone HEP16068, highly similar to HSTFIISH Homo sapiens mRNA for tr		0	1	0	0	1	0	0	0	0	0	0	0
AK027161		288772	0	Homo sapiens cDNA: FLJ23508 fis, clone LNG03158
AK027408	C15orf23	181466	0	TRAF4 associated factor 1		0	0	0	0	0	0	0	0	0	0	0	0
AK027607	FLJ12892	17731	0	Hypothetical protein FLJ12892	electron transport	0	0	0	0	0	0	0	0	0	0	0	0
AK027859	MGC11266	293943	0	Hypothetical protein MGC11266		0	0	0	0	0	0	0	0	0	0	0	0
AK054578		14931	0.001	Homo sapiens cDNA FLJ30016 fis, clone 3NB692000429
AK054643	MGC45873	351439	0.0009	Homo sapiens cDNA FLJ30081 fis, clone BGGI12000693, weakly similar to POLYHOMEOTIC-PROXIMAL CHROMATI		0	0	0	0	0	0	0	0	0	0	0	0
AK054714	LOC126661	69770	0	Homo sapiens cDNA FLJ30152 fis, clone BRACE2000347		0	0	0	0	0	0	0	0	0	0	0	0
AK054829		351714	0.0002	Homo sapiens cDNA FLJ30267 fis, clone BRACE2002623
AK054986		21423	0.0009	Homo sapiens cDNA FLJ30424 fis, clone BRACE2008881, weakly similar to ZINC FINGER PROTEIN 195
AK055007		22870	0.0007	Homo sapiens mRNA full length insert cDNA clone EUROIMAGE 34988
AK055117		125019	0	Homo sapiens cDNA FLJ30555 fis, clone BRAWH2003818
AK055197	TPM1	351331	0	Homo sapiens cDNA FLJ30635 fis, clone CTONG2002520		0	0	0	0	0	1	0	1	0	0	0	0
AK055233	RPIB9	211388	0	Homo sapiens cDNA FLJ30671 fis, clone FCBBF1000687, moderately similar to Mus musculus Rap2 interact		0	0	0	0	0	0	0	0	0	0	0	0
AK055275		159528	0	Homo sapiens clone 24400 mRNA sequence
AK055396	FLJ30834	27524	0	Homo sapiens cDNA FLJ30834 fis, clone FEBRA2002086		0	0	0	0	0	0	0	0	0	0	0	0
AK055427	LOC283508	47094	0.0001	Homo sapiens cDNA FLJ30865 fis, clone FEBRA2004099		0	0	0	0	0	0	0	0	0	0	0	0
AK055545	C14ORF31	250705	0.0004	Homo sapiens cDNA FLJ11685 fis, clone HEMBA1004934	cytoskeleton	0	0	0	0	0	0	0	0	0	0	0	0
AK055725	MEG3	112844	0.0001	Maternally expressed 3		0	0	0	0	0	0	0	0	0	0	0	0
AK055766	FLJ31204	57876	0.0003	Homo sapiens cDNA FLJ31204 fis, clone KIDNE2003305, weakly similar to PUTATIVE AMIDASE AF1954 (EC 3.	amidase	0	0	0	0	0	0	0	0	0	0	0	0
AK055774	PAQR3	26860	0.0001	Homo sapiens mRNA; cDNA DKFZp586G1922 (from clone DKFZp586G1922)		0	0	0	0	0	0	0	0	0	0	0	0
AK055793	C20orf129	70704	0	Chromosome 20 open reading frame 129		0	0	0	0	0	0	0	0	0	0	0	0
AK055809	LOC148709	170848	0.0001	Homo sapiens cDNA FLJ31247 fis, clone KIDNE2005296, weakly similar to ACTIN, CYTOPLASMIC 1		0	0	0	0	0	0	0	0	0	0	0	0
AK055969		37648	0	Homo sapiens cDNA FLJ31407 fis, clone NT2NE2000137
AK056098		192253	0	Homo sapiens cDNA FLJ31536 fis, clone NT2RI2000689
AK056132	MGC20235	29696	0	Homo sapiens, clone MGC:20235 IMAGE:4562851, mRNA, complete cds		0	0	0	0	0	0	0	0	0	0	0	0
AK056315		349283	0.0005	Homo sapiens cDNA FLJ31753 fis, clone NT2RI2007468
AK056355		137011	0	Homo sapiens mRNA; cDNA DKFZp547P134 (from clone DKFZp547P134)
AK056461	LOC151162	4988	0.001	Homo sapiens cDNA FLJ31899 fis, clone NT2RP7004173		0	0	0	0	0	0	0	0	0	0	0	0
AK056473	LOC348235	69476	0.0003	Homo sapiens cDNA FLJ31911 fis, clone NT2RP7004751		0	0	0	0	0	0	0	0	0	0	0	0
AK056591	FLJ32029	13337	0	Homo sapiens cDNA FLJ32029 fis, clone NTONG1000264	carbohydrate metabolism	0	0	0	0	0	0	0	0	0	0	0	0
AK056914	VEGF	351016	0	Homo sapiens cDNA FLJ32352 fis, clone PROST2007389, moderately similar to VASCULAR ENDOTHELIAL GROWT		0	0	1	1	1	1	0	0	0	1	1	0
AK057074		182210	0.0003	Homo sapiens cDNA FLJ32512 fis, clone SMINT1000075
AK057323	LOC220929	104403	0.0004	Homo sapiens cDNA FLJ32761 fis, clone TESTI2001815, weakly similar to GASTRULA ZINC FINGER PROTEIN X		0	0	0	0	0	0	0	0	0	0	0	0
AK057333	FLJ32771	291902	0	Homo sapiens cDNA FLJ32771 fis, clone TESTI2001950		0	0	0	0	0	0	0	0	0	0	0	0
AK057440		99510	0.0002	Homo sapiens cDNA FLJ32878 fis, clone TESTI2004111
AK057477	FLJ32915	98133	0	Homo sapiens, clone MGC:9522 IMAGE:3909690, mRNA, complete cds		0	0	0	0	0	0	0	0	0	0	0	0
AK057596	LOC150759	349607	0	Homo sapiens cDNA FLJ33034 fis, clone THYMU2000236		0	0	0	0	0	0	0	0	0	0	0	0
AK057607		351167	0.0009	Homo sapiens cDNA FLJ33045 fis, clone THYMU2000519
AK057699	RNF19	351329	0	Homo sapiens cDNA FLJ33137 fis, clone UTERU1000077, moderately similar to GAMETOGENESIS EXPRESSED PR		0	0	0	0	1	0	1	0	0	0	0	0
AK057795	DOK5L	98628	0.0006	Homo sapiens, clone IMAGE:4214491, mRNA, partial cds		0	0	0	0	0	0	0	0	0	0	0	0
AK057865	THY1	125359	0	Thy-1 cell surface antigen	integral to plasma membrane	0	0	0	0	0	0	0	0	0	0	0	0
AK057940	TRIPIN	44269	0	Homo sapiens cDNA FLJ25211 fis, clone REC08060		0	0	0	0	0	0	0	0	0	0	0	0
AK058080	FLJ25351	335788	0	Homo sapiens cDNA FLJ25351 fis, clone TST01519		0	0	0	0	0	0	0	0	0	0	0	0
AL031228	COL11A2	121509	0.0006	Collagen, type XI, alpha 2	collagen type XI	0	0	0	0	0	0	0	0	0	0	0	0
AL049227		124776	0	Homo sapiens mRNA; cDNA DKFZp564N1116 (from clone DKFZp564N1116)
AL049268		202684	0	Homo sapiens mRNA; cDNA DKFZp564G103 (from clone DKFZp564G103)
AL049280	CYORF15B	155397	0.0004	Homo sapiens mRNA; cDNA DKFZp564K143 (from clone DKFZp564K143)		0	0	0	0	0	0	0	0	0	0	0	0
AL049321		9927	0.0002	Homo sapiens mRNA; cDNA DKFZp564D156 (from clone DKFZp564D156)
AL049709	HMG4L	343920	0.0001	High-mobility group (nonhistone chromosomal) protein 4-like	chromatin	0	0	0	0	0	0	0	0	0	0	0	0
AL049951		22370	0	Homo sapiens mRNA; cDNA DKFZp564O0122 (from clone DKFZp564O0122)
AL049987		166361	0	Homo sapiens mRNA; cDNA DKFZp564F112 (from clone DKFZp564F112)
AL049990		51515	0.0005	Homo sapiens mRNA; cDNA DKFZp564G112 (from clone DKFZp564G112)
AL050018	IBTK	7387	0.0007	Inhibitor of Bruton's tyrsoine kinase		0	0	0	0	0	0	0	0	0	0	0	0
AL050125	LOC283824	22907	0.001	Homo sapiens mRNA; cDNA DKFZp586F071 (from clone DKFZp586F071)		0	0	0	0	0	0	0	0	0	0	0	0
AL050367	LOC221061	66762	0.0008	Homo sapiens mRNA; cDNA DKFZp564A026 (from clone DKFZp564A026)		0	0	0	0	0	0	0	0	0	0	0	0
AL080111	NEK7	24119	0	Homo sapiens mRNA; cDNA DKFZp586G2222 (from clone DKFZp586G2222)		0	0	0	0	1	0	0	0	0	0	0	0
AL110236		321022	0.0001	Homo sapiens mRNA; cDNA DKFZp566P1124 (from clone DKFZp566P1124)
AL117234	MCF2	89543	0	MCF.2 cell line derived transforming sequence	cytoskeleton	0	0	1	0	0	0	0	0	0	0	0	0
AL117454		56027	0.0003	Homo sapiens mRNA; cDNA DKFZp586J1717 (from clone DKFZp586J1717)
AL121939	C6ORF158	98381	0	Human DNA sequence from clone RP1-223E3 on chromosome 6q13-15 Contains the gene for a putative secre	proteolysis and peptidolysis	0	0	0	0	0	0	0	0	0	0	0	0
AL122043	DKFZP566G1424	19221	0.0002	Hypothetical protein DKFZp566G1424	metabolism	0	0	0	0	0	0	0	0	0	0	0	0
AL122071	LOC220963	238927	0	Homo sapiens mRNA; cDNA DKFZp434H1235 (from clone DKFZp434H1235); partial cds		0	0	0	0	0	0	0	0	0	0	0	0
AL133035	DKFZp434G171	8728	0	Hypothetical protein DKFZp434G171	electron transport	0	0	0	0	0	0	0	0	0	0	0	0
AL133269		302112	0.0007	Human DNA sequence from clone RP3-468K3 on chromosome 6q25-26. Contains a beta tubulin pseudogene, S
AL133606	FLJ11142	272244	0	Hypothetical protein FLJ11142		0	0	0	0	0	0	0	0	0	0	0	0
AL136094		287762	0	Human DNA sequence from clone RP3-527B10 on chromosome 6q25.1-25.3 Contains a pseudogene similar to
AL136599	SENP7	30443	0	Sentrin/SUMO-specific protease		0	0	0	0	0	0	0	0	0	0	0	0
AL136712	DNM3	33578	0	KIAA0820 protein	dynamine GTPase	0	0	0	0	0	0	0	0	0	0	0	0
AL136840	MCM10	198363	0	MCM10 minichromosome maintenance deficient 10 (S. cerevisiae)		0	0	0	0	0	0	0	0	0	0	0	0
AL136877	SMC4L1	50758	0	SMC4 structural maintenance of chromosomes 4-like 1 (yeast)		1	0	0	0	0	0	1	0	0	1	0	0
AL136883	DKFZP564F013	128653	0	Hypothetical protein DKFZp564F013		0	0	0	0	0	0	0	0	0	0	0	0
AL137364	MGC24039	30957	0.0002	Homo sapiens mRNA; cDNA DKFZp434E0626 (from clone DKFZp434E0626)		0	0	0	0	0	0	0	0	0	0	0	0
AL137521	FLJ20255	15797	0	Homo sapiens mRNA; cDNA DKFZp434D0218 (from clone DKFZp434D0218); partial cds		0	0	0	0	0	0	0	0	0	0	0	0
AL137658	CACNA2D4	13768	0	Homo sapiens mRNA; cDNA DKFZp434I1216 (from clone DKFZp434I1216)		0	0	0	0	0	0	0	0	0	0	0	0
AL137671	HSPC226	30127	0.0007	Hypothetical protein		0	0	0	0	0	0	0	0	0	0	0	0
AL137678	C20orf50	274576	0	Chromosome 20 open reading frame 50		0	0	0	0	0	0	0	0	0	0	0	0
AL137734	DKFZP586C0721	149356	0	Homo sapiens mRNA; cDNA DKFZp586C0721 (from clone DKFZp586C0721); partial cds		0	0	0	0	0	0	0	0	0	0	0	0
AL157424	SYNJ2	61289	0.0006	Synaptojanin 2	hydrolase	0	0	0	0	0	0	0	0	0	0	0	0
AL157496		306489	0.0001	Homo sapiens mRNA; cDNA DKFZp434E1812 (from clone DKFZp434E1812)
AL157879		303632	0.0001	Human DNA sequence from clone RP11-110H4 on chromosome 5 Contains a pseudogene similar to GUSB (gluc
AL162042		272348	0	Homo sapiens mRNA; cDNA DKFZp761L1212 (from clone DKFZp761L1212)
AL162056	KIAA1117	278398	0	KIAA1117 protein		0	0	0	0	0	0	0	0	0	0	0	0
AL360137	LOC123722	19934	0	Homo sapiens mRNA full length insert cDNA clone EUROIMAGE 898037		0	0	0	0	0	0	0	0	0	0	0	0
AL390084	LOC56964	177557	0.0007	Hypothetical protein from EUROIMAGE 384293		0	0	0	0	0	0	0	0	0	0	0	0
AL442097		26409	0.0009	Homo sapiens mRNA; cDNA DKFZp547K204 (from clone DKFZp547K204)
AY007114		44898	0	Homo sapiens clone TCCCTA00151 mRNA sequence
AY027862	UCC1	46721	0	Upregulated in colorectal cancer gene 1		0	0	0	0	0	0	0	0	0	0	0	0
AY040094	HTRA3	60440	0	Serine protease HTRA3	extracellular	0	0	0	0	0	0	0	0	0	0	0	0
AY043487	SELM	55940	0.0003	Homo sapiens selenoprotein SelM mRNA, complete cds		0	0	0	0	0	0	0	0	0	0	0	0
AY052405	PPIL5	348673	0.0013	Homo sapiens 4-1BB-mediated signaling molecule mRNA, complete cds		0	0	0	0	0	0	0	0	0	0	0	0
BC000320	DJ37E16.5	5790	0.0009	Hypothetical protein dJ37E16.5	metabolism	0	0	0	0	0	0	0	0	0	0	0	0
BC000712	KNSL2	20830	0	Kinesin-like 2	kinesin complex	0	0	0	0	0	0	0	0	0	1	0	0
BC001196	HS6ST	6363	0	Heparan sulfate 6-O-sulfotransferase	integral to plasma membrane
BC001425	DDA3	77550	0	P53-regulated DDA3		0	0	0	0	0	0	0	0	0	0	0	0
BC002574	FLJ10520	351420	0.0014	Hypothetical protein FLJ10520		0	0	0	0	0	0	0	0	0	0	0	0
BC003648	MGC4701	116771	0.0011	Hypothetical protein MGC4701		0	0	0	0	0	0	0	0	0	0	0	0
BC004398	MGC20533	69280	0	Similar to RIKEN cDNA 2410004L22 gene (M. musculus)		0	0	0	0	0	0	0	0	0	0	0	0
BC005124	HOXD3	93574	0	Homeo box D3	nucleus	0	1	0	0	1	1	0	0	0	0	0	0
BC006118	ZNF306	66774	0	Zinc finger protein 306	nucleus	0	1	0	0	1	0	0	0	0	0	0	0
BC006428	HSPC195	15093	0.0002	Hypothetical protein		0	0	0	0	0	0	0	0	0	0	0	0
BC007071	dJ383J4.3	117305	0.0001	Hypothetical gene supported by BC007071		0	0	0	0	0	0	0	0	0	0	0	0
BC007118	HP1-BP74	334722	0.0013	Homo sapiens, clone IMAGE:4334394, mRNA		0	0	0	0	0	0	0	0	0	0	0	0
BC007359	DKFZP434G145	31931	0	DKFZP434G145 protein		0	0	0	0	0	0	0	0	0	0	0	0
BC007548	FRCP2	15463	0	Homo sapiens, clone IMAGE:2959994, mRNA		0	0	0	0	0	0	0	0	0	0	0	0
BC007609		231444	0	Homo sapiens, Similar to hypothetical protein PRO1722, clone MGC:15692 IMAGE:3351479, mRNA, complete
BC008004	LGMN	18069	0.0001	Legumain	lysosome	0	0	0	0	1	0	0	0	0	0	0	0
BC008791	FKBP1A	179661	0	FK506 binding protein 1A (12kD)	tubulin	0	0	0	0	1	0	0	0	0	0	0	0
BC008900	MYOHD1	288679	0.0004	Hypothetical protein FLJ22865		0	0	0	0	0	0	0	0	0	0	0	0
BC009033	LOC253982	323815	0	Homo sapiens, clone IMAGE:4179671, mRNA, partial cds		0	0	0	0	0	0	0	0	0	0	0	0
BC009435		19322	0.0007	Homo sapiens, Similar to RIKEN cDNA 2010317E24 gene, clone IMAGE:3502019, mRNA, partial cds
BC010281	ARL6IP	75249	0	ADP-ribosylation factor-like 6 interacting protein	integral to membrane	0	0	0	0	0	0	0	0	0	0	0	0
BC010629	ODF2	129055	0.0006	Outer dense fibre of sperm tails 2	structural molecule	0	0	0	0	0	0	0	0	0	0	0	0
BC010904	FLJ11252	23495	0.0001	Hypothetical protein FLJ11252	intracellular signaling cascade	0	0	0	0	0	0	0	0	0	0	0	0
BC011405	LOC112476	23650	0	Homo sapiens, clone MGC:9889 IMAGE:3868330, mRNA, complete cds		0	0	0	0	0	0	0	0	0	0	0	0
BC011982	LOC113655	7678	0	Homo sapiens, Similar to RIKEN cDNA 2310010G13 gene, clone MGC:9810 IMAGE:3860434, mRNA, complete cd		0	0	0	0	0	0	0	0	0	0	0	0
BC012010	LOC113174	183733	0	Homo sapiens, Similar to RIKEN cDNA 5031425D22 gene, clone MGC:21579 IMAGE:4473003, mRNA, complete c		0	0	0	0	0	0	0	0	0	0	0	0
BC012033	LOC153768	164989	0.0014	Homo sapiens, clone MGC:21644 IMAGE:4476359, mRNA, complete cds		0	0	0	0	0	0	0	0	0	0	0	0
BC012486	KRTAP2.1A	307028	0.0001	Keratin associated protein KRTAP2.1A		0	0	0	0	0	0	0	0	0	0	0	0
BC012625	PPP1R3C	303090	0	Protein phosphatase 1, regulatory (inhibitor) subunit 3C		0	0	0	0	0	0	0	0	0	0	0	0
BC012942	RBMX	146381	0.001	RNA binding motif protein, X chromosome	biosynthesis	0	0	0	0	0	0	0	0	0	0	0	0
BC013072		193011	0.0003	Homo sapiens, clone IMAGE:4151570, mRNA
BC013707	C14ORF37	269452	0.0001	Homo sapiens, clone IMAGE:4347145, mRNA		0	0	0	0	0	0	0	0	0	0	0	0
BC013920		301711	0	Homo sapiens, clone MGC:23936 IMAGE:3838595, mRNA, complete cds
BC013940		348325	0.0002	Homo sapiens, clone IMAGE:4043849, mRNA
BC014230		99638	0	Homo sapiens, clone IMAGE:3607242, mRNA, partial cds
BC014640	COL14A1	36131	0.0004	Collagen, type XIV, alpha 1 (undulin)	microfibril	0	0	0	0	0	0	0	0	0	0	0	0
BC014890	SLUG	93005	0.0005	Slug homolog, zinc finger protein (chicken)	nucleus	0	0	0	0	1	1	0	0	0	0	0	0
BC014941	ID4	34853	0	Inhibitor of DNA binding 4, dominant negative helix-loop-helix protein	nucleus	0	1	0	0	1	0	0	0	0	0	0	0
BC015050	OIP5	116206	0	Opa-interacting protein 5	cellular_component unknown	0	0	0	0	0	0	0	0	0	0	0	0
BC015417	MGC21981	131987	0	Homo sapiens, clone MGC:21981 IMAGE:4396073, mRNA, complete cds	membrane	0	0	0	0	0	0	0	0	0	0	0	0
BC015649	BTBD14A	117906	0	Homo sapiens, Similar to RIKEN cDNA 0610020I02 gene, clone MGC:23427 IMAGE:4654320, mRNA, complete c	protein binding	0	0	0	0	0	0	0	0	0	0	0	0
BC015691	CDCA2	15091	0	Homo sapiens, clone IMAGE:4810400, mRNA		0	0	0	0	0	0	0	0	0	0	0	0
BC015706	C18orf24	134726	0	Homo sapiens, Similar to RIKEN cDNA 2810433K01 gene, clone MGC:10200 IMAGE:3909951, mRNA, complete c		0	0	0	0	0	0	0	0	0	0	0	0
BC016016	MGC27466	145521	0	Homo sapiens, clone MGC:27466 IMAGE:4712069, mRNA, complete cds	intracellular	0	0	0	0	0	0	0	0	0	0	0	0
BC016161	MGC15476	134185	0.0002	Homo sapiens, Similar to thymus expressed gene 3, clone MGC:15476 IMAGE:2967514, mRNA, complete cds		0	0	0	0	0	0	0	0	0	0	0	0
BC016658	E2F7	144687	0	Homo sapiens, Similar to growth accentuating protein 43, clone IMAGE:3923850, mRNA, partial cds		0	0	0	0	0	0	0	0	0	0	0	0
BC017770		351932	0	Homo sapiens, clone MGC:22221 IMAGE:4687764, mRNA, complete cds	nucleus
BC018083	LOC134285	162246	0	Homo sapiens, clone IMAGE:4797244, mRNA, partial cds	receptor	0	0	0	0	0	0	0	0	0	0	0	0
D13891	ID2	Hs.180919	0	Inhibitor of DNA binding 2, dominant negative helix-loop-helix protein
D31763	ZNF33A	70617	0	Zinc finger protein 33a (KOX 31)		0	1	0	0	1	0	0	0	0	0	0	0
D38553	KIAA0074	1192	0	KIAA0074 protein		0	0	0	0	0	0	0	0	0	1	0	0
D43948	KIAA0097	76989	0.001	KIAA0097 gene product	cellular_component unknown	0	0	0	0	0	0	0	0	0	0	0	0
D80004	KIAA0182	75909	0	KIAA0182 protein		0	0	0	0	0	0	0	0	0	0	0	0
D83702	CRY1	151573	0.0005	Cryptochrome 1 (photolyase-like)	mitochondrion	0	0	0	0	0	0	0	0	0	0	0	0
D86978	NUP205	84790	0.0002	KIAA0225 protein		0	0	0	0	0	0	0	0	0	0	0	0
J00146	DHFRP1	169235	0.0007	Human dihydrofolate reductase pseudogene (psi-hd1)		0	0	0	0	0	0	0	0	0	0	0	0
L12052	PDE7A	150395	0	Phosphodiesterase 7A		0	0	1	0	0	0	0	0	0	0	0	0
L20860	GP1BB	283743	0	Glycoprotein Ib (platelet), beta polypeptide		0	0	1	0	0	0	0	0	0	0	1	0
L27560	IGFBP5	180324	0	Homo sapiens, clone IMAGE:4183312, mRNA, partial cds		0	0	1	0	0	0	0	0	0	0	0	0
L77571	DGCR9	106311	0.0006	DiGeorge syndrome gene A		0	0	0	0	0	0	0	0	0	0	0	0
M31523	TCF3	101047	0.054	Transcription factor 3 (E2A immunoglobulin enhancer binding factors E12/E47)	nucleus	0	1	1	0	1	0	1	0	0	0	0	0
M94362	LMNB2	334709	0.0001	Lamin B2		0	0	0	0	0	0	0	0	0	0	0	0
M96843	ID2B	296811	0	Striated muscle contraction regulatory protein		0	0	0	0	0	0	0	0	0	0	0	0
NM_000038	APC	75081	0	Adenomatosis polyposis coli	kinesin complex	0	0	1	0	1	0	0	0	0	1	1	0
NM_000057	BLM	36820	0.0014	Bloom syndrome		0	0	0	1	1	0	0	0	0	1	0	0
NM_000059	BRCA2	34012	0	Breast cancer 2, early onset	secretory vesicle	0	1	0	1	1	0	1	0	0	1	0	0
NM_000088	COL1A1	172928	0	Collagen, type I, alpha 1		0	0	0	0	1	1	0	0	0	0	1	0
NM_000092	COL4A4	180828	0	Collagen, type IV, alpha 4	collagen type IV	0	0	0	0	1	0	0	0	0	0	0	0
NM_000093	COL5A1	146428	0.0002	Collagen, type V, alpha 1	collagen	0	0	0	0	1	0	0	0	0	0	1	0
NM_000121	EPOR	89548	0	Erythropoietin receptor		0	0	1	0	0	0	0	0	0	0	0	0
NM_000163	GHR	125180	0	Growth hormone receptor	integral to plasma membrane	0	0	0	0	0	1	1	0	0	0	0	0
NM_000165	GJA1	74471	0	Gap junction protein, alpha 1, 43kD (connexin 43)	connexon complex	1	0	0	0	0	1	0	1	0	0	0	0
NM_000176	NR3C1	75772	0.0002	Nuclear receptor subfamily 3, group C, member 1	mitochondrial matrix	0	1	1	1	1	0	0	0	0	0	0	0
NM_000200	HTN3	177888	0	Histatin 3		0	0	0	0	1	1	0	0	0	0	0	0
NM_000221	KHK	81454	0.0001	Ketohexokinase (fructokinase)		0	0	0	0	0	0	0	0	0	0	0	0
NM_000234	LIG1	1770	0	Ligase I, DNA, ATP-dependent	nucleus	0	0	0	1	1	1	0	0	0	1	0	0
NM_000251	MSH2	78934	0	MutS homolog 2, colon cancer, nonpolyposis type 1 (E. coli)	nucleus	0	0	0	1	1	0	0	0	0	1	0	0
NM_000325	PITX2	92282	0	Paired-like homeodomain transcription factor 2	nucleus	0	1	0	0	1	1	0	0	0	0	0	0
NM_000337	SGCD	151899	0	Sarcoglycan, delta (35kD dystrophin-associated glycoprotein)	integral to membrane	0	0	0	0	0	1	0	0	0	0	0	0
NM_000358	TGFBI	118787	0	Transforming growth factor, beta-induced, 68kD	extracellular space	0	0	0	0	0	0	0	0	0	0	1	0
NM_000366	TPM1	77899	0	Tropomyosin 1 (alpha)	cellular_component unknown	0	0	0	0	0	1	0	1	0	0	0	0
NM_000422	KRT17	2785	0.0003	Keratin 17	intermediate filament	0	0	0	0	0	1	0	0	0	0	0	0
NM_000465	BARD1	54089	0	BRCA1 associated RING domain 1	nucleus	0	0	0	0	0	0	0	0	0	0	0	0
NM_000501	ELN	9295	0.0008	Elastin (supravalvular aortic stenosis, Williams-Beuren syndrome)		0	0	0	0	1	1	0	0	0	0	0	0
NM_000589	IL4	73917	0	Interleukin 4	extracellular space	0	0	0	1	1	1	0	0	1	0	0	0
NM_000627	LTBP1	241257	0	Latent transforming growth factor beta binding protein 1		0	0	0	0	0	0	0	0	0	0	0	0
NM_000710	BDKRB1	46348	0	Bradykinin receptor B1		0	0	1	1	0	0	0	0	0	0	0	0
NM_000773	CYP2E1	75183	0.0002	Cytochrome P450, subfamily IIE (ethanol-inducible)	membrane	0	0	0	0	1	0	0	0	0	0	0	0
NM_000791	DHFR	83765	0	Dihydrofolate reductase		0	0	0	0	1	0	0	0	0	0	0	0
NM_000800	FGF1	75297	0	Fibroblast growth factor 1 (acidic)	extracellular space	0	0	1	0	0	1	0	0	0	1	0	0
NM_000828	GRIA3	100014	0	Glutamate receptor, ionotrophic, AMPA 3		1	0	1	0	0	0	0	0	0	0	0	0
NM_000856	GUCY1A3	75295	0	Guanylate cyclase 1, soluble, alpha 3		0	0	1	0	1	0	0	0	0	0	0	0
NM_000857	GUCY1B3	77890	0	Guanylate cyclase 1, soluble, beta 3	guanylate cyclase complex, soluble	0	0	1	0	1	0	0	0	0	0	0	0
NM_000885	ITGA4	40034	0	Integrin, alpha 4 (antigen CD49D, alpha 4 subunit of VLA-4 receptor)	integrin complex	0	0	1	0	0	0	0	0	0	0	1	0
NM_000916	OXTR	2820	0	Oxytocin receptor		0	0	1	0	0	0	0	1	0	0	0	0
NM_000946	PRIM1	82741	0.0001	Primase, polypeptide 1 (49kD)	alpha DNA polymerase:primase complex	0	0	0	0	1	0	0	0	0	1	0	0
NM_000965	RARB	171495	0	Retinoic acid receptor, beta	cellular_component unknown	0	1	1	0	1	0	0	0	0	0	0	0
NM_001033	RRM1	2934	0	Ribonucleotide reductase M1 polypeptide	ribonucleoside-diphosphate reductase complex	0	0	0	0	1	0	0	0	0	1	0	0
NM_001034	RRM2	75319	0	Ribonucleotide reductase M2 polypeptide	cytoplasm	0	0	0	0	1	0	0	0	0	1	0	0
NM_001051	SSTR3	225995	0.0001	Somatostatin receptor 3		0	0	1	0	0	0	0	0	0	0	0	1
NM_001060	TBXA2R	89887	0	Thromboxane A2 receptor	integral to plasma membrane	0	0	1	0	0	0	0	1	0	0	0	0
NM_001067	TOP2A	156346	0	Topoisomerase (DNA) II alpha (170kD)		0	0	0	0	1	0	0	0	0	1	0	0
NM_001071	TYMS	82962	0	Thymidylate synthetase	nucleotide biosynthesis	0	0	0	0	1	0	0	0	0	0	0	0
NM_001102	ACTN1	119000	0.0004	Actinin, alpha 1	actin cytoskeleton	0	0	0	0	0	0	0	0	0	0	0	0
NM_001107	ACYP1	18573	0.0003	Acylphosphatase 1, erythrocyte (common) type	phosphate metabolism	0	0	0	0	1	0	0	0	0	0	0	0
NM_001175	ARHGDIB	83656	0	Rho GDP dissociation inhibitor (GDI) beta	cytoplasmic vesicle	0	0	1	0	0	1	1	0	0	0	1	0
NM_001211	BUB1B	36708	0	BUB1 budding uninhibited by benzimidazoles 1 homolog beta (yeast)	kinetochore	0	0	0	0	1	0	0	0	0	1	0	0
NM_001237	CCNA2	85137	0	Cyclin A2	nucleus	0	0	0	0	0	0	0	0	0	1	0	0
NM_001255	CDC20	82906	0	CDC20 cell division cycle 20 homolog (S. cerevisiae)		0	0	0	0	0	0	0	0	0	0	0	0
NM_001256	CDC27	172405	0.0001	Cell division cycle 27	spindle	0	0	0	0	0	0	0	0	0	1	0	0
NM_001257	CDH13	63984	0	Cadherin 13, H-cadherin (heart)		0	0	0	0	0	0	0	0	0	0	1	0
NM_001274	CHEK1	20295	0	CHK1 checkpoint homolog (S. pombe)	meiotic chromosome	0	0	0	1	1	1	0	0	0	1	0	0
NM_001290	LDB2	4980	0.0005	LIM domain binding 2	nucleus	0	0	0	0	0	0	0	0	0	0	0	0
NM_001299	CNN1	21223	0	Calponin 1, basic, smooth muscle		0	0	0	0	0	0	0	1	0	0	0	0
NM_001311	CRIP1	17409	0.0009	Cysteine-rich protein 1 (intestinal)		0	0	0	1	0	0	0	0	0	0	0	0
NM_001316	CSE1L	90073	0.0006	CSE1 chromosome segregation 1-like (yeast)		1	0	0	0	1	0	0	0	0	0	0	1
NM_001321	CSRP2	10526	0	Cysteine and glycine-rich protein 2	nucleus	0	0	0	0	0	1	0	0	1	0	0	0
NM_001332	CTNND2	80220	0	Catenin (cadherin-associated protein), delta 2 (neural plakophilin-related arm-repeat protein)	kinesin complex	0	0	0	0	0	1	0	0	0	0	1	0
NM_001387	DPYSL3	74566	0	Dihydropyrimidinase-like 3	neurogenesis	0	0	1	0	1	1	0	0	0	0	0	0
NM_001448	GPC4	58367	0.0002	Glypican 4		0	0	0	0	0	1	0	0	0	0	0	0
NM_001456	FLNA	195464	0.0003	Filamin A, alpha (actin binding protein 280)	actin cytoskeleton	0	0	1	0	0	1	1	1	0	0	0	0
NM_001584	C11orf8	46638	0	Chromosome 11 open reading frame 8		0	0	0	0	0	1	0	0	0	0	0	0
NM_001613	ACTA2	195851	0	Actin, alpha 2, smooth muscle, aorta	actin filament	0	0	0	0	0	0	0	0	0	0	0	0
NM_001614	ACTG1	14376	0.0002	Actin, gamma 1		0	0	0	0	0	0	0	0	0	0	0	0
NM_001615	ACTG2	78045	0	Actin, gamma 2, smooth muscle, enteric	actin filament	0	0	0	0	0	0	0	0	0	0	0	0
NM_001619	ADRBK1	83636	0.0008	Adrenergic, beta, receptor kinase 1		0	0	1	0	1	0	0	0	0	0	0	0
NM_001709	BDNF	56023	0	Brain-derived neurotrophic factor	neurogenesis	0	0	0	0	0	0	0	0	0	0	0	0
NM_001761	CCNF	1973	0	Cyclin F	nucleus	0	0	0	0	0	0	0	0	0	1	0	0
NM_001785	CDA	72924	0	Cytidine deaminase	nucleobase, nucleoside, nucleotide and nucleic acid metabolism	0	0	0	0	1	0	0	0	0	0	0	0
NM_001786	CDC2	334562	0	Cell division cycle 2, G1 to S and G2 to M	nucleus	0	0	0	0	1	0	0	0	0	1	0	0
NM_001790	CDC25C	656	0	Cell division cycle 25C		0	0	0	0	1	0	0	0	0	1	0	0
NM_001792	CDH2	161	0	Cadherin 2, type 1, N-cadherin (neuronal)	integral to membrane	0	0	0	0	0	0	0	0	0	0	1	0
NM_001793	CDH3	2877	0.0006	Cadherin 3, type 1, P-cadherin (placental)	integral to membrane	0	0	0	0	0	0	0	0	0	0	1	0
NM_001798	CDK2	19192	0.001	Cyclin-dependent kinase 2	protein amino acid phosphorylation	0	0	0	0	1	0	0	0	0	1	0	0
NM_001809	CENPA	1594	0	Centromere protein A (17kD)		0	0	0	0	1	0	1	0	0	0	0	0
NM_001822	CHN1	169965	0	Chimerin (chimaerin) 1	intracellular signaling cascade	0	0	1	0	0	0	0	0	0	0	0	0
NM_001823	CKB	173724	0.0001	Creatine kinase, brain		0	0	0	0	0	0	0	0	0	0	0	0
NM_001827	CKS2	83758	0	CDC28 protein kinase 2		0	0	0	0	0	0	0	0	0	1	0	0
NM_001844	COL2A1	81343	0.0002	Collagen, type II, alpha 1 (primary osteoarthritis, spondyloepiphyseal dysplasia, congenital)	collagen type II	0	0	0	0	1	1	0	0	0	0	0	0
NM_001878	CRABP2	183650	0	Cellular retinoic acid binding protein 2	epidermal differentiation	1	0	1	0	1	1	0	0	0	0	0	0
NM_001884	HAPLN1	2799	0	Cartilage linking protein 1	extracellular matrix	0	0	0	0	0	0	0	0	0	0	1	0
NM_001885	CRYAB	1940	0	Crystallin, alpha B	cytoplasm	0	0	0	0	1	0	0	1	0	0	0	0
NM_001897	CSPG4	9004	0.0001	Chondroitin sulfate proteoglycan 4 (melanoma-associated)	proteoglycan integral to plasma membrane	0	0	0	0	0	0	0	0	0	0	0	0
NM_001945	DTR	799	0	Diphtheria toxin receptor (heparin-binding epidermal growth factor-like growth factor)		0	0	1	0	1	1	0	0	0	0	0	0
NM_001955	EDN1	2271	0	Endothelin 1	soluble fraction	0	0	1	0	1	0	0	0	0	0	0	0
NM_001999	FBN2	79432	0.0005	Fibrillin 2 (congenital contractural arachnodactyly)	extracellular matrix	0	0	0	0	0	1	0	0	0	0	0	0
NM_002017	FLI1	108043	0	Friend leukemia virus integration 1	cell growth and/or maintenance	0	1	0	0	1	1	0	0	0	0	0	0
NM_002031	FRK	89426	0	Fyn-related kinase	nucleus	0	0	1	0	1	0	0	0	0	1	0	0
NM_002045	GAP43	79000	0	Growth associated protein 43	membrane	0	0	1	1	0	1	0	0	0	0	0	0
NM_002050	GATA2	334695	0	GATA binding protein 2		0	1	0	0	1	0	0	0	0	0	0	0
NM_002091	GRP	1473	0	Gastrin-releasing peptide	soluble fraction	0	0	1	0	0	0	0	0	0	0	0	0
NM_002105	H2AFX	147097	0	H2A histone family, member X	nucleosome	0	0	0	0	1	0	1	0	0	0	0	0
NM_002106	H2AFZ	119192	0.0001	H2A histone family, member Z	nucleosome	0	0	0	0	0	0	0	0	0	0	0	0
NM_002145	HOXB2	2733	0	Homeo box B2	nucleus	0	1	0	0	1	1	0	0	0	0	0	0
NM_002147	HOXB5	22554	0	Homeo box B5	nucleus	0	1	0	0	1	1	0	0	0	0	0	0
NM_002160	TNC	289114	0	Hexabrachion (tenascin C, cytotactin)	kinesin complex	0	0	0	0	0	0	0	0	0	0	1	0
NM_002165	ID1	75424	0	Inhibitor of DNA binding 1, dominant negative helix-loop-helix protein	nucleus	0	0	0	0	1	1	0	0	0	0	0	0
NM_002185	IL7R	237868	0	Interleukin 7 receptor	integral to membrane	0	0	1	1	1	0	0	0	0	0	0	0
NM_002192	INHBA	727	0.0003	Inhibin, beta A (activin A, activin AB alpha polypeptide)		0	0	1	1	1	1	0	0	1	1	0	1
NM_002208	ITGAE	851	0	Integrin, alpha E (antigen CD103, human mucosal lymphocyte antigen 1; alpha polypeptide)	integral to membrane	0	0	1	0	0	0	0	0	0	0	1	0
NM_002266	KPNA2	159557	0	Karyopherin alpha 2 (RAG cohort 1, importin alpha 1)		1	0	0	0	1	0	1	0	0	1	0	0
NM_002276	KRT19	182265	0	Keratin 19	structural constituent of cytoskeleton	0	0	0	0	0	0	0	0	0	0	0	0
NM_002318	LOXL2	83354	0.0005	Lysyl oxidase-like 2	membrane	0	0	0	0	1	1	0	0	0	0	1	0
NM_002345	LUM	79914	0	Lumican	extracellular matrix	0	0	0	0	0	1	0	0	0	0	0	0
NM_002358	MAD2L1	79078	0	MAD2 mitotic arrest deficient-like 1 (yeast)	kinetochore	0	0	0	0	0	0	0	0	0	1	0	0
NM_002372	MAN2A1	32965	0.0001	Mannosidase, alpha, class 2A, member 1	integral to membrane	0	0	0	0	1	0	0	0	0	0	0	0
NM_002385	MBP	69547	0	Myelin basic protein	nerve ensheathment	0	0	0	1	1	1	0	0	0	0	1	0
NM_002388	MCM3	179565	0.0002	MCM3 minichromosome maintenance deficient 3 (S. cerevisiae)	alpha DNA polymerase:primase complex	0	0	0	0	1	0	0	0	0	1	0	0
NM_002402	MEST	79284	0	Mesoderm specific transcript homolog (mouse)	aromatic compound catabolism	0	0	0	0	1	1	0	0	0	0	0	0
NM_002430	MN1	268515	0	Meningioma (disrupted in balanced translocation) 1	cellular_component unknown	0	0	0	0	0	0	0	0	0	1	0	0
NM_002433	MOG	141308	0	Myelin oligodendrocyte glycoprotein		0	0	0	0	0	1	0	0	0	0	0	0
NM_002466	MYBL2	179718	0	V-myb myeloblastosis viral oncogene homolog (avian)-like 2	chromatin	0	1	0	0	1	1	0	0	0	1	0	1
NM_002480	PPP1R12A	16533	0.0005	Protein phosphatase 1, regulatory (inhibitor) subunit 12A	actin cytoskeleton	0	0	0	0	0	0	0	0	0	0	0	0
NM_002497	NEK2	153704	0	NIMA (never in mitosis gene a)-related kinase 2	centrosome	0	0	0	0	1	0	0	0	0	1	0	0
NM_002499	NEO1	90408	0.0001	Neogenin homolog 1 (chicken)	integral to plasma membrane	0	0	0	0	0	1	0	1	0	0	1	0
NM_002527	NTF3	99171	0	Neurotrophin 3	neurogenesis	0	0	1	0	0	1	0	1	0	0	0	1
NM_002543	OLR1	77729	0.0001	Oxidised low density lipoprotein (lectin-like) receptor 1	integral to plasma membrane	0	0	0	0	1	0	0	0	0	0	1	0
NM_002573	PAFAH1B3	6793	0.0001	Platelet-activating factor acetylhydrolase, isoform Ib, gamma subunit (29kD)	cytoplasm	0	0	0	0	1	1	0	0	0	0	0	0
NM_002575	SERPINB2	75716	0.0003	Serine (or cysteine) proteinase inhibitor, clade B (ovalbumin), member 2	anti-apoptosis	0	0	0	0	0	0	0	0	0	0	0	1
NM_002592	PCNA	78996	0	Proliferating cell nuclear antigen	delta-DNA polymerase cofactor complex	0	0	0	1	1	0	0	0	0	1	0	0
NM_002600	PDE4B	188	0	Phosphodiesterase 4B, cAMP-specific (phosphodiesterase E4 dunce homolog, Drosophila)		0	0	1	0	0	0	0	0	0	0	0	0
NM_002674	PMCH	2182	0	Pro-melanin-concentrating hormone		0	0	1	0	0	1	0	0	0	0	0	0
NM_002687	PNN	44499	0.0005	Pinin, desmosome associated protein	intercellular junction	0	0	0	0	0	0	0	0	0	0	0	0
NM_002689	POLA2	81942	0	Polymerase (DNA-directed), alpha (70kD)	nucleus	0	0	0	0	0	0	0	0	0	0	0	0
NM_002692	POLE2	99185	0	Polymerase (DNA directed), epsilon 2	nucleus	0	0	0	1	1	0	0	0	0	1	0	0
NM_002701	POU5F1	2860	0.0426	POU domain, class 5, transcription factor 1	nucleus	0	1	0	0	1	1	0	0	0	0	0	0
NM_002764	PRPS1	56	0	Phosphoribosyl pyrophosphate synthetase 1		0	0	0	0	0	0	0	0	0	0	0	0
NM_002821	PTK7	90572	0.0013	PTK7 protein tyrosine kinase 7		0	0	1	0	1	0	0	0	0	0	1	0
NM_002825	PTN	44	0	Pleiotrophin (heparin binding growth factor 8, neurite growth-promoting factor 1)		0	0	1	0	0	1	0	0	0	1	0	0
NM_002840	PTPRF	75216	0	Protein tyrosine phosphatase, receptor type, F		0	0	1	0	1	0	0	0	0	0	1	0
NM_002875	RAD51	343807	0.0001	RAD51 homolog (RecA homolog, E. coli) (S. cerevisiae)	nucleus	0	0	0	1	1	0	0	0	0	1	0	0
NM_002895	RBL1	87	0	Retinoblastoma-like 1 (p107)	nucleus	0	0	0	0	1	0	0	0	0	1	0	0
NM_002914	RFC2	139226	0.0001	Replication factor C (activator 1) 2 (40kD)	DNA replication factor C complex	0	0	0	0	1	0	0	0	0	1	0	0
NM_002915	RFC3	115474	0	Replication factor C (activator 1) 3 (38kD)	DNA replication factor C complex	0	0	0	0	1	0	0	0	0	1	0	0
NM_002916	RFC4	35120	0	Replication factor C (activator 1) 4 (37kD)	DNA replication factor C complex	0	0	0	0	1	0	0	0	0	1	0	0
NM_002961	S100A4	81256	0	S100 calcium binding protein A4 (calcium protein, calvasculin, metastasin, murine placental homolog)		0	0	0	0	0	0	0	0	0	0	0	0
NM_002975	SCGF	105927	0.0001	Stem cell growth factor; lymphocyte secreted C-type lectin	extracellular	0	0	0	0	0	0	0	0	0	0	0	0
NM_002997	SDC1	82109	0.0001	Syndecan 1	integral to membrane	0	0	0	0	0	0	0	0	0	0	0	0
NM_003028	SHB	244542	0	SHB (Src homology 2 domain-containing) adaptor protein B		0	0	1	0	0	0	0	0	0	0	0	0
NM_003104	SORD	878	0	Sorbitol dehydrogenase		0	0	0	0	1	0	0	0	0	0	0	0
NM_003107	SOX4	83484	0.0008	SRY (sex determining region Y)-box 4	nucleus	0	1	0	0	1	0	0	0	0	0	0	0
NM_003121	SPIB	192861	0	Spi-B transcription factor (Spi-1/PU.1 related)	cytoplasm	0	1	0	0	1	0	0	0	0	0	0	0
NM_003158	STK6	333116	0	Serine/threonine kinase 6		0	0	0	0	1	0	0	0	0	1	0	0
NM_003173	SUV39H1	37936	0	Suppressor of variegation 3-9 homolog 1 (Drosophila)	chromatin	0	0	0	0	1	0	1	0	0	1	0	0
NM_003176	SYCP1	112743	0	Synaptonemal complex protein 1	kinesin complex	0	0	0	0	1	1	0	0	0	1	0	0
NM_003186	TAGLN	75777	0	Transgelin	muscle development	0	0	0	0	0	1	0	0	0	0	0	0
NM_003239	TGFB3	2025	0.0001	Transforming growth factor, beta 3	cell growth	0	0	1	0	0	1	0	0	0	1	0	0
NM_003246	THBS1	87409	0.0004	Thrombospondin 1		0	0	0	0	0	1	0	1	0	0	1	0
NM_003258	TK1	105097	0	Thymidine kinase 1, soluble	cytoplasm	0	0	0	0	1	0	0	0	0	0	0	0
NM_003280	TNNC1	118845	0	Troponin C, slow	muscle development	0	0	0	0	0	1	0	1	0	0	0	0
NM_003287	TPD52L1	16611	0	Tumor protein D52-like 1	cellular_component unknown	0	0	0	0	0	0	0	0	0	0	0	0
NM_003289	TPM2	300772	0.0001	Tropomyosin 2 (beta)	kinesin complex	0	0	0	0	0	1	0	0	0	0	0	0
NM_003299	TRA1	82689	0	Tumor rejection antigen (gp96) 1	plasma membrane	0	0	0	1	1	0	0	0	0	0	0	0
NM_003316	TTC3	118174	0.0008	Tetratricopeptide repeat domain 3		0	0	0	0	0	0	0	0	0	0	0	0
NM_003318	TTK	169840	0	TTK protein kinase	spindle	0	0	0	0	1	0	1	0	0	1	0	0
NM_003368	USP1	35086	0	Ubiquitin specific protease 1	ubiquitin-dependent protein catabolism	0	0	0	0	1	0	0	0	0	0	0	0
NM_003384	VRK1	48269	0	Vaccinia related kinase 1		0	0	0	0	1	0	0	0	0	0	0	0
NM_003385	VSNL1	2288	0	Visinin-like 1	calcium ion binding	0	0	0	0	0	0	0	0	0	0	0	0
NM_003391	WNT2	89791	0	Wingless-type MMTV integration site family member 2	extracellular	0	0	1	0	0	1	0	0	0	0	0	0
NM_003405	YWHAH	349530	0.0005	Tyrosine 3-monooxygenase/tryptophan 5-monooxygenase activation protein, eta polypeptide	protein kinase C activation	0	0	1	0	0	0	0	0	0	0	0	0
NM_003406	YWHAZ	75103	0.0003	Tyrosine 3-monooxygenase/tryptophan 5-monooxygenase activation protein, zeta polypeptide		0	0	0	0	1	0	0	0	0	0	0	0
NM_003474	ADAM12	8850	0	A disintegrin and metalloproteinase domain 12 (meltrin alpha)	integral to membrane	0	0	0	0	1	1	0	0	0	0	1	0
NM_003494	DYSF	143897	0	Dysferlin, limb girdle muscular dystrophy 2B (autosomal recessive)		0	0	0	0	0	0	0	1	0	0	0	0
NM_003503	CDC7	28853	0	CDC7 cell division cycle 7-like 1 (S. cerevisiae)	cytoplasm	0	0	0	0	0	0	0	0	0	0	0	0
NM_003507	FZD7	173859	0	Frizzled homolog 7 (Drosophila)	integral to membrane	0	0	1	0	0	1	0	0	0	0	0	0
NM_003542	HIST1H4C	46423	0	H4 histone family, member G	nucleosome	0	0	0	0	0	0	0	0	0	0	0	0
NM_003579	RAD54L	66718	0	RAD54-like (S. cerevisiae)	nucleus	0	1	0	1	1	1	1	0	0	0	0	0
NM_003600	STK15	250822	0	Serine/threonine kinase 15	spindle	0	0	0	0	1	0	0	0	0	1	0	0
NM_003619	PRSS12	22404	0.0003	Protease, serine, 12 (neurotrypsin, motopsin)	membrane	0	0	0	0	1	0	0	0	0	0	0	0
NM_003633	ENC1	104925	0	Ectodermal-neural cortex (with BTB-like domain)	cytoskeleton	0	0	0	0	1	1	0	0	0	0	0	0
NM_003652	CPZ	78068	0	Carboxypeptidase Z	carboxypeptidase	0	0	0	0	0	0	0	0	0	0	0	0
NM_003686	EXO1	47504	0	Exonuclease 1	exonuclease	0	0	0	1	1	0	0	0	0	0	0	0
NM_003781	B3GALT3	267695	0	UDP-Gal:betaGlcNAc beta 1,3-galactosyltransferase, polypeptide 3		0	0	0	0	0	0	0	0	0	0	0	0
NM_003790	TNFRSF12	180338	0	Tumor necrosis factor receptor superfamily, member 12 (translocating chain-association membrane prot	cellular_component unknown	0	0	1	0	0	0	0	0	0	0	0	1
NM_003798	CTNNAL1	58488	0.0012	Catenin (cadherin-associated protein), alpha-like 1	apoptosis	0	0	0	0	0	0	0	0	0	0	0	1
NM_003862	FGF18	49585	0	Fibroblast growth factor 18	extracellular space	0	0	1	0	1	1	0	0	0	0	0	0
NM_003878	GGH	78619	0	Gamma-glutamyl hydrolase (conjugase, folylpolygammaglutamyl hydrolase)	lysosome	0	0	0	0	0	0	0	0	0	0	0	0
NM_003920	TIMELESS	118631	0	Timeless homolog (Drosophila)	nucleus	0	0	0	0	0	0	0	0	0	0	0	0
NM_003956	CH25H	194687	0	Cholesterol 25-hydroxylase	membrane fraction	0	0	0	0	0	0	0	0	0	0	0	0
NM_003981	PRC1	344037	0	Protein regulator of cytokinesis 1		0	0	0	0	0	0	1	0	0	1	0	0
NM_004078	CSRP1	108080	0	Cysteine and glycine-rich protein 1	nucleus	0	0	0	0	0	0	0	0	0	0	0	0
NM_004095	EIF4EBP1	71819	0	Eukaryotic translation initiation factor 4E binding protein 1	regulation of translation	0	0	0	0	0	0	0	0	0	0	0	0
NM_004111	FEN1	4756	0	Flap structure-specific endonuclease 1	nucleus	0	0	0	1	1	0	0	0	0	1	0	0
NM_004132	HABP2	241363	0.0005	Hyaluronan binding protein 2		0	0	0	0	0	0	0	0	0	0	1	0
NM_004153	ORC1L	17908	0	Origin recognition complex, subunit 1-like (yeast)	nucleus	0	0	0	0	1	0	0	0	0	1	0	0
NM_004203	PKMYT1	77783	0	Membrane-associated tyrosine- and threonine-specific cdc2-inhibitory kinase		0	0	0	0	0	0	0	0	0	0	0	0
NM_004217	AURKB	180655	0	Serine/threonine kinase 12		0	0	0	0	0	0	0	0	0	0	0	0
NM_004237	TRIP13	6566	0	Thyroid hormone receptor interactor 13	nucleus	0	1	0	0	1	0	0	0	0	0	0	0
NM_004336	BUB1	98658	0	BUB1 budding uninhibited by benzimidazoles 1 homolog (yeast)	spindle pole body	0	0	0	0	1	0	0	0	0	1	0	0
NM_004452	ESRRB	267665	0	Estrogen-related receptor beta		0	1	0	0	1	0	0	0	0	0	0	0
NM_004455	EXTL1	150956	0	Exostoses (multiple)-like 1	integral to membrane	0	0	0	0	0	1	0	0	0	0	0	0
NM_004456	EZH2	77256	0.0002	Enhancer of zeste homolog 2 (Drosophila)	nucleus	0	0	0	0	1	0	1	0	0	0	0	0
NM_004472	FOXD1	96028	0.0013	Forkhead box D1		0	1	0	0	1	0	0	0	0	0	0	0
NM_004502	HOXB7	819	0	Homeo box B7	nucleus	0	1	0	0	1	1	0	0	0	0	0	0
NM_004503	HOXC6	820	0.0009	Homeo box C6	nucleus	0	1	0	0	1	1	0	0	0	0	0	0
NM_004519	KCNQ3	40866	0	Potassium voltage-gated channel, KQT-like subfamily, member 3		1	0	0	0	0	0	0	0	0	0	0	0
NM_004523	KIF11	8878	0	Kinesin-like 1	kinesin complex	0	0	0	0	0	0	1	0	0	1	0	0
NM_004526	MCM2	57101	0	MCM2 minichromosome maintenance deficient 2, mitotin (S. cerevisiae)	chromatin	0	0	0	0	1	0	0	0	0	1	0	0
NM_004619	TRAF5	29736	0	TNF receptor-associated factor 5	signal transduction	0	0	1	0	0	0	0	0	0	0	0	1
NM_004657	SDPR	26530	0	Serum deprivation response (phosphatidylserine binding protein)	caveola	0	0	0	0	0	0	0	0	0	0	0	0
NM_004701	CCNB2	194698	0	Cyclin B2	nucleus	0	0	0	0	0	0	0	0	0	1	0	0
NM_004721	MAP3K13	21291	0	Mitogen-activated protein kinase kinase kinase 13	membrane fraction	0	0	0	0	0	0	0	0	0	0	0	0
NM_004772	C5orf13	142827	0	P311 protein		0	0	0	0	0	0	0	0	0	0	0	0
NM_004856	KNSL5	270845	0	Kinesin-like 5 (mitotic kinesin-like protein 1)	kinesin complex	0	0	0	0	0	0	1	0	0	1	0	0
NM_004933	CDH15	148090	0.0014	Cadherin 15, M-cadherin (myotubule)	integral to membrane	0	0	0	0	0	0	0	0	0	0	1	0
NM_004934	CDH18	57691	0	Cadherin 18, type 2	integral to membrane	0	0	0	0	0	0	0	0	0	0	1	0
NM_004967	IBSP	121552	0	Integrin-binding sialoprotein (bone sialoprotein, bone sialoprotein II)		0	0	0	0	0	1	0	0	0	0	1	0
NM_005013	NUCB2	3164	0	Nucleobindin 2	plasma membrane	0	0	0	0	0	0	0	0	0	0	0	0
NM_005030	PLK1	77597	0	Polo-like kinase (Drosophila)		0	0	0	0	1	0	0	0	0	1	0	0
NM_005033	EXOSC9	91728	0	Polymyositis/scleroderma autoantigen 1 (75kD)	nucleolus	0	0	0	0	1	0	1	0	0	0	0	0
NM_005100	AKAP12	788	0.001	A kinase (PRKA) anchor protein (gravin) 12		1	0	1	0	1	0	0	0	0	0	0	0
NM_005192	CDKN3	84113	0	Cyclin-dependent kinase inhibitor 3 (CDK2-associated dual specificity phosphatase)	cyclin-dependent protein kinase, regulator	0	0	0	0	1	0	0	0	0	1	0	0
NM_005245	FAT	166994	0.0001	FAT tumor suppressor homolog 1 (Drosophila)	integral to plasma membrane	0	0	0	0	0	1	0	0	0	0	1	0
NM_005261	GEM	79022	0	GTP binding protein overexpressed in skeletal muscle	membrane	0	0	1	0	0	0	0	0	0	0	0	0
NM_005328	HAS2	159226	0	Hyaluronan synthase 2	integral to plasma membrane	0	0	0	0	0	0	0	0	0	0	0	0
NM_005385	NKTR	241493	0.0003	Natural killer-tumor recognition sequence	plasma membrane	0	0	0	0	1	0	0	0	0	0	0	0
NM_005397	PODXL	16426	0	Podocalyxin-like	integral to plasma membrane	0	0	0	0	0	0	0	0	0	0	0	0
NM_005414	SKIL	38783	0	SKI-like	nucleus	0	0	0	0	0	1	0	0	1	0	0	0
NM_005419	STAT2	72988	0	Signal transducer and activator of transcription 2, 113kD		0	1	1	0	1	0	0	0	0	0	0	0
NM_005441	CHAF1B	75238	0	Chromatin assembly factor 1, subunit B (p60)	heterotrimeric G-protein complex	0	0	1	1	1	0	1	0	0	1	0	0
NM_005445	CSPG6	24485	0.0002	Chondroitin sulfate proteoglycan 6 (bamacan)		1	0	1	1	1	0	1	0	0	1	0	0
NM_005451	PDLIM7	102948	0.0008	Enigma (LIM domain protein)		0	0	0	0	0	0	0	0	0	0	0	0
NM_005480	TROAP	171955	0	Trophinin associated protein (tastin)	cytoplasm	0	0	0	0	0	0	0	0	0	0	1	0
NM_005483	CHAF1A	79018	0	Chromatin assembly factor 1, subunit A (p150)		0	0	0	1	1	0	1	0	0	1	0	0
NM_005524	HES1	250666	0.0001	Hairy homolog (Drosophila)	nucleus	0	0	0	0	1	1	0	0	0	0	0	0
NM_005556	KRT7	23881	0	Keratin 7	cytoskeleton organization and biogenesis	0	0	0	0	0	0	1	0	0	0	0	0
NM_005563	STMN1	250811	0	Stathmin 1/oncoprotein 18	kinesin complex	0	0	1	0	0	0	0	0	0	0	0	0
NM_005566	LDHA	2795	0.0045	Lactate dehydrogenase A	cytosol	0	0	0	0	1	0	0	0	0	0	0	0
NM_005572	LMNA	77886	0.0009	Lamin A/C		0	0	0	0	0	1	0	0	0	0	0	0
NM_005576	LOXL1	65436	0.0005	Lysyl oxidase-like 1	extracellular	0	0	0	0	1	0	0	0	0	0	0	0
NM_005591	MRE11A	Hs.20555	0.0272	MRE11 meiotic recombination 11 homolog A (S. cerevisiae)	nucleoplasm	0	0	0	1	1	0	1	0	0	1	0	0
NM_005601	NKG7	10306	0.0009	Natural killer cell group 7 sequence		0	0	0	0	0	0	0	0	0	0	0	0
NM_005653	TFCP2	154970	0.0004	Transcription factor CP2	cellular_component unknown	0	0	0	0	0	0	0	0	0	0	0	0
NM_005691	ABCC9	248960	0	ATP-binding cassette, sub-family C (CFTR/MRP), member 9		1	0	0	0	0	0	0	0	0	0	0	0
NM_005711	EDIL3	129764	0	EGF-like repeats and discoidin I-like domains 3	development	0	0	0	0	0	0	0	0	0	0	0	0
NM_005722	ACTR2	42915	0.0002	ARP2 actin-related protein 2 homolog (yeast)	Arp2/3 protein complex	0	0	0	0	0	0	0	0	0	0	0	0
NM_005733	KIF20A	73625	0	RAB6 interacting, kinesin-like (rabkinesin6)	kinesin complex	1	0	0	0	0	0	0	0	0	0	0	0
NM_005734	HIPK3	30148	0	Homeodomain interacting protein kinase 3	nucleus	0	0	0	0	1	0	0	0	0	0	0	0
NM_005774	ZNF255	181696	0.0004	Zinc finger protein 255		0	0	0	0	1	0	0	0	0	0	0	0
NM_005824	LRRC17	155545	0	37 kDa leucine-rich repeat (LRR) protein		0	0	0	0	0	0	0	0	0	0	0	0
NM_005853	IRX5	25351	0	Iroquois homeobox protein 5	nucleus	0	1	0	0	1	0	0	0	0	0	0	0
NM_005864	EFS2	24587	0	Signal transduction protein (SH3 containing)	cytoplasm	0	0	1	0	0	0	0	0	0	0	1	0
NM_005879	TRIP	21254	0	TRAF interacting protein		0	0	0	0	0	0	0	0	0	0	0	0
NM_005915	MCM6	155462	0.0002	MCM6 minichromosome maintenance deficient 6 (MIS5 homolog, S. pombe) (S. cerevisiae)	nucleus	0	0	0	0	1	0	0	0	0	1	0	0
NM_005916	MCM7	77152	0	MCM7 minichromosome maintenance deficient 7 (S. cerevisiae)		0	0	0	0	1	0	0	0	0	1	0	0
NM_005941	MMP16	90800	0.0001	Matrix metalloproteinase 16 (membrane-inserted)	integral to plasma membrane	0	0	0	0	1	0	0	0	0	0	0	0
NM_005985	SNAI1	48029	0	Snail 1 homolog, zinc finger protein (Drosophila)		0	0	0	0	0	1	0	0	0	0	0	0
NM_006009	TUBA3	Hs.433394	0.0002	Homo sapiens tubulin, alpha 3
NM_006021	DLEU2	43628	0.0002	Deleted in lymphocytic leukemia, 2		0	0	0	0	0	0	0	0	0	1	0	0
NM_006031	PCNT2	15896	0	Pericentrin 2 (kendrin)	kinesin complex	0	0	0	0	0	0	0	0	0	0	0	0
NM_006042	HS3ST3A1	48384	0.0001	Heparan sulfate (glucosamine) 3-O-sulfotransferase 3A1	integral to membrane	0	0	0	0	0	0	0	0	0	0	0	0
NM_006065	SIRPB1	194784	0	Signal-regulatory protein beta 1		0	0	1	0	0	0	0	0	0	0	0	0
NM_006082	K-ALPHA-1	334842	0.0001	Tubulin, alpha, ubiquitous	microtubule	0	0	0	0	0	0	0	0	0	0	0	0
NM_006082	K-ALPHA-1	334842	0.0001	Tubulin, alpha, ubiquitous	microtubule	0	0	0	0	0	0	0	0	0	0	0	0
NM_006082	K-ALPHA-1	334842	0.0001	Tubulin, alpha, ubiquitous	microtubule	0	0	0	0	0	0	0	0	0	0	0	0
NM_006082	K-ALPHA-1	334842	0.0001	Tubulin, alpha, ubiquitous	microtubule	0	0	0	0	0	0	0	0	0	0	0	0
NM_006082	K-ALPHA-1	334842	0.0001	Tubulin, alpha, ubiquitous	microtubule	0	0	0	0	0	0	0	0	0	0	0	0
NM_006082	K-ALPHA-1	334842	0.0001	Tubulin, alpha, ubiquitous	microtubule	0	0	0	0	0	0	0	0	0	0	0	0
NM_006082	K-ALPHA-1	334842	0.0001	Tubulin, alpha, ubiquitous	microtubule	0	0	0	0	0	0	0	0	0	0	0	0
NM_006086	TUBB4	159154	0	Tubulin, beta, 4		0	0	0	0	0	0	0	0	0	0	0	0
NM_006101	KNTC2	58169	0	Highly expressed in cancer, rich in leucine heptad repeats	centromere	0	0	0	0	0	0	0	0	0	0	0	0
NM_006176	NRGN	26944	0	Neurogranin (protein kinase C substrate, RC3)	neurogenesis	0	0	1	0	0	1	0	0	0	0	0	0
NM_006190	ORC2L	41694	0	Origin recognition complex, subunit 2-like (yeast)	nucleus	0	0	0	0	1	0	0	0	0	1	0	0
NM_006211	PENK	93557	0	Proenkephalin	soluble fraction	0	0	1	0	0	0	0	0	0	0	0	0
NM_006235	POU2AF1	2407	0	POU domain, class 2, associating factor 1	nucleus	0	1	0	1	1	0	0	0	0	0	0	0
NM_006308	HSPB3	41707	0	Heat shock 27kD protein 3	heat shock protein	0	0	0	0	0	0	0	0	0	0	0	0
NM_006350	FST	9914	0.0006	Follistatin	development	0	0	0	0	0	1	0	0	0	0	0	0
NM_006379	SEMA3C	171921	0	Sema domain, immunoglobulin domain (Ig), short basic domain, secreted, (semaphorin) 3C	drug resistance	0	0	0	0	0	1	0	0	0	0	0	0
NM_006397	RNASEH2A	25292	0	Ribonuclease HI, large subunit	RNA catabolism	0	0	0	0	1	0	0	0	0	1	0	0
NM_006442	DRAP1	295362	0.0003	DR1-associated protein 1 (negative cofactor 2 alpha)		0	1	0	0	1	0	0	0	0	0	0	0
NM_006444	SMC2L1	119023	0	SMC2 structural maintenance of chromosomes 2-like 1 (yeast)		1	0	0	0	0	0	1	0	0	1	0	0
NM_006456	SIAT7B	288215	0.0003	Sialyltransferase	integral to membrane	0	0	0	0	0	0	0	0	0	0	0	0
NM_006461	SPAG5	16244	0	Mitotic spindle coiled-coil related protein		0	0	0	0	0	0	0	0	0	0	0	0
NM_006475	POSTN	136348	0	Osteoblast specific factor 2 (fasciclin I-like)		0	0	0	0	0	0	0	0	0	0	0	0
NM_006479	RAD51AP1	24596	0	RAD51-interacting protein	nucleus	0	0	0	0	0	0	0	0	0	0	0	0
NM_006528	TFPI2	295944	0.0002	Tissue factor pathway inhibitor 2	extracellular matrix	0	0	0	0	0	0	0	0	0	0	0	0
NM_006551	SCGB1D2	204096	0	Lipophilin B (uteroglobin family member), prostatein-like	extracellular space	0	0	0	0	0	0	0	0	0	0	0	0
NM_006564	CXCR6	34526	0	G protein-coupled receptor	integral to plasma membrane	0	0	1	0	0	0	0	0	0	0	0	0
NM_006682	FGL2	2659	0	Fibrinogen-like 2	fibrinogen gamma chain	0	0	0	0	0	0	0	0	0	0	0	0
NM_006716	ASK	152759	0.0008	Activator of S phase kinase	intracellular	0	0	0	0	0	0	0	0	0	0	0	0
NM_006739	MCM5	77171	0	MCM5 minichromosome maintenance deficient 5, cell division cycle 46 (S. cerevisiae)		0	0	0	0	1	0	0	0	0	1	0	0
NM_006773	DDX18	100555	0.0004	DEAD/H (Asp-Glu-Ala-Asp/His) box polypeptide 18 (Myc-regulated)	ATP binding	0	0	0	0	0	0	0	0	0	0	0	0
NM_006807	CBX1	77254	0.0001	Chromobox homolog 1 (HP1 beta homolog Drosophila )	chromatin	0	0	0	0	1	0	1	0	0	0	0	0
NM_006810	PDIR	76901	0	For protein disulfide isomerase-related	endoplasmic reticulum	0	0	0	0	0	0	0	0	0	0	0	0
NM_006818	AF1Q	75823	0	ALL1-fused gene from chromosome 1q	cellular_component unknown	0	0	0	0	0	0	0	0	0	0	0	0
NM_006825	CKAP4	74368	0	Cytoskeleton-associated protein 4	integral to membrane	0	0	0	0	0	0	0	0	0	0	0	0
NM_006845	KIF2C	69360	0	Kinesin-like 6 (mitotic centromere-associated kinesin)	kinesin complex	0	0	0	0	0	0	0	0	0	1	0	0
NM_006851	GLIPR1	64639	0	Glioma pathogenesis-related protein		0	0	0	0	0	0	0	0	0	0	0	0
NM_006862	TDRKH	144439	0	Tudor and KH domain-containing protein		0	0	0	0	0	0	0	0	0	0	0	0
NM_006870	DSTN	82306	0	Destrin (actin depolymerizing factor)	actin cytoskeleton	0	0	0	0	0	0	1	0	0	0	0	0
NM_006875	PIM2	80205	0.0001	Pim-2 oncogene	protein amino acid phosphorylation	0	0	0	0	1	0	0	0	0	0	0	0
NM_006896	HOXA7	70954	0.0001	Homeo box A7		0	1	0	0	1	1	0	0	0	0	0	0
NM_006951	TAF5	96103	0	TAF5 RNA polymerase II, TATA box binding protein (TBP)-associated factor, 100 kD	transcription factor TFIID complex	0	1	0	0	1	0	0	0	0	0	0	0
NM_006986	MAGED1	177556	0.0006	Melanoma antigen, family D, 1	tumor antigen	0	0	0	0	0	0	0	0	0	0	0	0
NM_007018	CEP1	97437	0	Centrosomal protein 1		0	0	0	0	0	0	0	0	0	0	0	0
NM_007019	UBE2C	93002	0	Ubiquitin-conjugating enzyme E2C	cytokinesis	0	0	0	0	1	0	0	0	0	1	0	0
NM_007038	ADAMTS5	58324	0.0007	A disintegrin-like and metalloprotease (reprolysin type) with thrombospondin type 1 motif, 5 (aggrec	extracellular matrix	0	0	0	0	1	0	0	0	0	0	0	0
NM_007045	FGFR1OP	180296	0.0009	FGFR1 oncogene partner	positive regulation of cell proliferation	0	0	0	0	0	0	0	0	0	0	0	0
NM_007064	TRAD	162189	0	Serine/threonine kinase with Dbl- and pleckstrin homology domains		0	0	0	0	0	0	0	0	0	0	0	0
NM_007112	THBS3	169875	0.0013	Thrombospondin 3	extracellular matrix	0	0	0	0	0	0	0	1	0	0	1	0
NM_007173	PRSS23	25338	0	Protease, serine, 23	proteolysis and peptidolysis	0	0	0	0	0	0	0	0	0	0	0	0
NM_007182	RASSF1	26931	0.0003	Ras association (RalGDS/AF-6) domain family 1	neuropeptide signaling pathway	0	0	1	0	0	0	0	0	0	0	0	0
NM_007274	HBACH	8679	0.0008	Cytosolic acyl coenzyme A thioester hydrolase		0	0	0	0	0	0	0	0	0	0	0	0
NM_007286	SYNPO	5307	0	Synaptopodin		0	0	0	0	0	0	0	0	0	0	0	0
NM_007295	BRCA1	194143	0	Breast cancer 1, early onset		0	1	0	1	1	0	1	0	0	1	0	1
NM_007317	KIF22	119324	0	Kinesin-like 4	kinesin complex	0	0	0	0	0	0	0	0	0	1	0	0
NM_007358	M96	31016	0.0009	Putative DNA binding protein	nucleus	0	0	0	0	0	0	0	0	0	0	0	0
NM_012112	TPX2	9329	0	Chromosome 20 open reading frame 1	spindle	0	0	0	0	0	0	0	0	0	1	0	0
NM_012134	LMOD1	79386	0.0005	Leiomodin 1 (smooth muscle)	cytoskeleton	0	0	0	0	0	0	0	0	0	0	0	0
NM_012177	FBXO5	272027	0	F-box only protein 5	proteolysis and peptidolysis	0	0	0	0	1	0	0	0	0	0	0	0
NM_012278	ITGB1BP2	109999	0.0002	Integrin beta 1 binding protein (melusin) 2	muscle development	0	0	1	0	0	1	0	0	0	0	0	0
NM_012302	LPHN2	24212	0.0011	Latrophilin		0	0	0	0	0	0	0	0	0	0	0	0
NM_012310	KIF4A	279766	0	Kinesin family member 4A		1	0	0	0	0	0	1	0	0	0	0	0
NM_012333	MYCBP	78221	0.0001	C-myc binding protein	mitochondrion	0	1	0	0	1	0	0	0	0	0	0	0
NM_012409	PRND	121281	0.0011	Prion protein 2 (dublet)	pathogenesis	0	0	0	0	0	0	0	0	0	0	0	0
NM_012410	SEZ6L2	6314	0	Type I transmembrane receptor (seizure-related protein)	integral to membrane	0	0	0	0	0	0	0	0	0	0	0	0
NM_012415	RAD54B	128501	0	RAD54, S. cerevisiae, homolog of, B		0	0	0	0	0	0	0	0	0	0	0	0
NM_012428	SDFR1	6354	0.0001	Stromal cell derived factor receptor 1	receptor	0	0	0	0	0	0	0	0	0	0	0	0
NM_013227	AGC1	2159	0	Aggrecan 1 (chondroitin sulfate proteoglycan 1, large aggregating proteoglycan, antigen identified b		0	0	0	0	0	0	0	0	0	0	1	0
NM_013230	CD24	286124	0	CD24 antigen (small cell lung carcinoma cluster 4 antigen)		0	0	0	1	0	0	0	0	0	0	0	0
NM_013253	DKK3	4909	0	Dickkopf homolog 3 (Xenopus laevis)		0	0	0	0	0	1	0	0	0	0	0	0
NM_013282	UHRF1	108106	0	Ubiquitin-like, containing PHD and RING finger domains, 1	regulation of transcription, DNA-dependent	0	0	0	0	1	0	0	0	0	0	0	0
NM_013363	PCOLCE2	8944	0.001	Procollagen C-endopeptidase enhancer 2		1	0	0	0	0	0	0	0	0	0	0	0
NM_013372	GREM1	40098	0	Cysteine knot superfamily 1, BMP antagonist 1	extracellular space	0	0	0	0	0	0	0	0	0	0	0	0
NM_013381	TRHDE	6510	0	Thyrotropin-releasing hormone degrading ectoenzyme	integral to plasma membrane	0	0	0	0	0	0	0	0	0	0	0	0
NM_013437	ST7	301974	0	Potential tumor suppressor		0	0	0	0	0	1	0	0	0	0	0	0
NM_014000	VCL	75350	0.0013	Vinculin	intercellular junction	0	0	0	0	0	0	0	0	0	0	1	0
NM_014055	CDV1	333120	0.0002	Carnitine deficiency-associated gene expressed in ventricle 1		0	0	0	0	0	0	0	0	0	0	0	0
NM_014109	ATAD2	46677	0.0001	PRO2000 protein		0	0	0	0	0	0	0	0	0	0	0	0
NM_014176	HSPC150	5199	0	HSPC150 protein similar to ubiquitin-conjugating enzyme	ubiquitin cycle	0	0	0	0	0	0	0	0	0	0	0	0
NM_014399	TM4SF13	284243	0	Tetraspan NET-6 protein	integral to plasma membrane	0	0	0	0	0	0	0	0	0	0	0	0
NM_014421	DKK2	211869	0	Dickkopf homolog 2 (Xenopus laevis)		0	0	0	0	0	1	0	0	0	0	0	0
NM_014424	HSPB7	56874	0	Heat shock 27kD protein family, member 7 (cardiovascular)	regulation of heart	0	0	0	1	0	0	0	0	0	0	0	0
NM_014501	UBE2S	174070	0	Ubiquitin carrier protein		0	0	0	0	0	0	0	0	0	0	0	0
NM_014505	KCNMB4	46784	0	Potassium large conductance calcium-activated channel, subfamily M, beta member 4	membrane	1	0	0	0	0	0	0	0	0	0	0	0
NM_014575	SCHIP1	61490	0.0011	Schwannomin interacting protein 1	cellular_component unknown	0	0	0	0	0	0	0	0	0	0	0	0
NM_014654	SDC3	158287	0.0004	Syndecan 3 (N-syndecan)	integral to membrane	0	0	0	0	0	0	0	0	0	0	0	0
NM_014708	KNTC1	115778	0	Kinetochore associated 1		0	0	0	0	1	0	0	0	0	1	0	0
NM_014729	KIAA0808	184297	0.0002	KIAA0808 gene product	chromatin	0	0	0	0	0	0	0	0	0	0	0	0
NM_014736	KIAA0101	81892	0	KIAA0101 gene product		0	0	0	0	0	0	0	0	0	0	0	0
NM_014750	DLG7	77695	0	KIAA0008 gene product	cellular_component unknown	0	0	0	0	0	0	0	0	0	0	0	0
NM_014779	KIAA0669	52526	0	KIAA0669 gene product		0	0	0	0	0	0	0	0	0	0	0	0
NM_014782	ARMCX2	48924	0.0011	Armadillo repeat protein ALEX2		0	0	0	0	0	0	0	0	0	0	0	0
NM_014783	ARHGAP11A	172652	0	KIAA0013 gene product		0	0	0	0	0	0	0	0	0	0	0	0
NM_014791	MELK	184339	0	Likely ortholog of maternal embryonic leucine zipper kinase	protein amino acid phosphorylation	0	0	0	0	0	0	0	0	0	0	0	0
NM_014799	HEPH	31720	0.0011	Hephaestin	copper ion binding	0	0	0	0	0	0	0	0	0	0	0	0
NM_014817	KIAA0644	21572	0	KIAA0644 gene product		0	0	0	0	0	0	0	0	0	0	0	0
NM_014875	KIAA0042	3104	0	KIAA0042 gene product	kinesin complex	0	0	0	0	0	0	0	0	0	0	0	0
NM_014904	RAB11FIP2	173656	0	KIAA0941 protein		0	0	0	0	0	0	0	0	0	0	0	0
NM_014929	KIAA0971	84429	0.0004	KIAA0971 protein		0	0	0	0	0	0	0	0	0	0	0	0
NM_015068	PEG10	137476	0.0008	Paternally expressed 10	nucleic acid binding	0	0	0	0	0	0	0	0	0	0	0	0
NM_015148	PASK	79337	0.0425	PAS domain containing serine/threonine kinase		0	0	1	0	1	0	0	0	0	0	0	0
NM_015196	KIAA0922	37892	0	KIAA0922 protein		0	0	0	0	0	0	0	0	0	0	0	0
NM_015216	KIAA0433	26179	0.0003	KIAA0433 protein	acid phosphatase	0	0	0	0	0	0	0	0	0	0	0	0
NM_015426	DKFZP434C245	59461	0.0007	DKFZP434C245 protein		0	0	0	0	0	0	0	0	0	0	0	0
NM_015429	ABI3BP	58419	0.0002	DKFZP586L2024 protein		0	0	0	0	0	0	0	0	0	0	0	0
NM_015696	GPX7	43728	0.0007	Weakly similar to glutathione peroxidase 2	peroxidase reaction	0	0	0	0	0	0	0	0	0	0	0	0
NM_015865	SLC14A1	171731	0	Solute carrier family 14 (urea transporter), member 1 (Kidd blood group)	integral to plasma membrane	1	0	0	0	0	0	0	0	0	0	0	0
NM_015882	LOC51048	166175	0	RIG-like 5-6		0	0	0	0	0	0	0	0	0	0	0	0
NM_015912	LOC51059	13497	0	Hypothetical protein		0	0	0	0	0	0	0	0	0	0	0	0
NM_015925	LISCH7	95697	0.001	Liver-specific bHLH-Zip transcription factor	metabolism	0	0	0	0	0	0	0	0	0	0	0	0
NM_016095	LOC51659	108196	0	HSPC037 protein		0	0	0	0	0	0	0	0	0	0	0	0
NM_016185	HN1	109706	0.0007	Hematological and neurological expressed 1		0	0	0	0	0	0	0	0	0	0	0	0
NM_016195	MPHOSPH1	240	0	M-phase phosphoprotein 1	kinesin complex	0	0	0	0	0	0	0	0	0	0	0	0
NM_016261	TUBD1	270847	0.0001	Delta-tubulin	microtubule	0	0	0	0	0	0	0	0	0	0	0	0
NM_016270	KLF2	107740	0	Kruppel-like factor 2 (lung)	nucleus	0	1	0	0	1	0	0	0	0	0	0	0
NM_016307	PRRX2	86172	0	Paired related homeobox protein	nuclear chromosome	0	0	0	0	0	0	0	0	0	0	0	0
NM_016343	CENPF	77204	0	Centromere protein F (350/400kD, mitosin)	kinesin complex	0	0	0	0	0	0	0	0	0	1	0	0
NM_016352	CPA4	93764	0	Carboxypeptidase A4	cellular_component unknown	0	0	0	0	1	0	1	0	0	0	0	0
NM_016359	NUSAP1	279905	0	Nucleolar protein ANKT	nucleus	0	0	0	0	0	0	0	0	0	0	0	0
NM_016388	TCRIM	138701	0	T-cell receptor interacting molecule	integral to plasma membrane	0	0	0	0	0	0	0	0	0	0	0	0
NM_016426	GTSE1	122552	0	G-2 and S-phase expressed 1	cytoplasmic microtubule	0	0	0	1	0	0	1	0	0	1	0	0
NM_016448	RAMP	126774	0	RA-regulated nuclear matrix-associated protein		0	0	0	0	0	0	0	0	0	0	0	0
NM_016557	CCRL1	310512	0	Orphan seven-transmembrane receptor, chemokine related		0	0	1	0	0	0	0	0	0	0	0	0
NM_016573	GMIP	49427	0.0011	Gem-interacting protein	metabolism	0	0	0	0	0	0	0	0	0	0	0	0
NM_016651	DACT1	48950	0	Heptacellular carcinoma novel gene-3 protein		0	0	0	0	0	0	0	0	0	0	0	0
NM_016733	LIMK2	278027	0	LIM domain kinase 2		0	0	0	0	1	0	0	0	0	0	0	0
NM_017423	GALNT7	246315	0.0004	UDP-N-acetyl-alpha-D-galactosamine:polypeptide N-acetylgalactosaminyltransferase 7 (GalNAc-T7)	O-linked glycosylation	0	0	0	0	0	0	0	0	0	0	0	0
NM_017491	WDR1	85100	0.0001	WD repeat domain 1	cytoskeleton	0	0	0	0	0	0	0	0	0	0	0	0
NM_017613	DONSON	17834	0.0002	Downstream neighbor of SON		0	0	0	0	0	0	0	0	0	0	0	0
NM_017633	FAM46A	10784	0	Hypothetical protein FLJ20037		0	0	0	0	0	0	0	0	0	0	0	0
NM_017671	C20orf42	180479	0.0001	Chromosome 20 open reading frame 42		0	0	0	0	0	0	0	0	0	0	0	0
NM_017760	FLJ20311	18616	0	Hypothetical protein FLJ20311		0	0	0	0	0	0	0	0	0	0	0	0
NM_017779	DEPDC1	133260	0	Hypothetical protein FLJ20354		0	0	0	0	0	0	0	0	0	0	0	0
NM_017785	FLJ20364	32471	0	Hypothetical protein FLJ20364		0	0	0	0	0	0	0	0	0	0	0	0
NM_017821	RHBDL2	11408	0	Hypothetical protein FLJ20435	integral to membrane	0	0	0	0	0	0	0	0	0	0	0	0
NM_017915	FLJ20641	121553	0	Hypothetical protein FLJ20641		0	0	0	0	0	0	0	0	0	0	0	0
NM_017955	FLJ20764	34045	0.0002	Hypothetical protein FLJ20764		0	0	0	0	0	0	0	0	0	0	0	0
NM_017980	LIMS2	127273	0	Hypothetical protein FLJ10044		0	0	0	0	0	0	0	0	0	0	0	0
NM_018000	FLJ10116	79741	0	Hypothetical protein FLJ10116		0	0	0	0	0	0	0	0	0	0	0	0
NM_018063	HELLS	343745	0.0002	Hypothetical protein FLJ10339	hydrolase	0	0	0	0	0	0	0	0	0	0	0	0
NM_018092	NETO2	6823	0	Hypothetical protein FLJ10430		0	0	0	0	0	0	0	0	0	0	0	0
NM_018098	ECT2	122579	0	Hypothetical protein FLJ10461	intracellular	0	0	1	0	0	0	0	0	0	0	0	0
NM_018101	CDCA8	48855	0	Hypothetical protein FLJ10468		0	0	0	0	0	0	0	0	0	0	0	0
NM_018131	C10orf3	14559	0	Hypothetical protein FLJ10540		0	0	0	0	0	0	0	0	0	0	0	0
NM_018154	ASF1B	26516	0	Hypothetical protein FLJ10604		0	0	0	0	0	0	0	0	0	0	0	0
NM_018192	LEPREL1	42824	0.0008	Hypothetical protein FLJ10718	protein metabolism	0	0	0	0	0	0	0	0	0	0	0	0
NM_018212	ENAH	14838	0	Likely ortholog of mouse NPC derived proline rich protein 1		0	0	0	0	0	0	0	0	0	0	0	0
NM_018214	LANO	35091	0	LAP (leucine-rich repeats and PDZ) and no PDZ protein		0	0	0	0	0	0	0	0	0	0	0	0
NM_018243	2009-09-11	8768	0.0001	Hypothetical protein FLJ10849		0	0	0	0	0	0	0	0	0	0	0	0
NM_018248	FLJ10858	134403	0	Hypothetical protein FLJ10858	DNA repair	0	0	0	0	0	0	0	0	0	0	0	0
NM_018316	FLJ11078	250632	0	Hypothetical protein FLJ11078	protein binding	0	0	0	0	0	0	0	0	0	0	0	0
NM_018323	FLJ11105	23920	0.001	Hypothetical protein FLJ11105	inositol/phosphatidylinositol kinase	0	0	0	0	0	0	0	0	0	0	0	0
NM_018401	STK32B	58241	0	Gene for serine/threonine protein kinase	protein amino acid phosphorylation	0	0	0	0	0	0	0	0	0	0	0	0
NM_018410	DKFZp762E1312	104859	0	Hypothetical protein DKFZp762E1312		0	0	0	0	0	0	0	0	0	0	0	0
NM_018413	CHST11	287402	0	Chondroitin 4-sulfotransferase	transferase	0	0	0	0	0	0	0	0	0	0	0	0
NM_018468	MDS033	54960	0.0004	Uncharacterized hematopoietic stem/progenitor cells protein MDS033		0	0	0	0	0	0	0	0	0	0	0	0
NM_018492	TOPK	104741	0	T-LAK cell-originated protein kinase	protein kinase	0	0	0	0	0	0	0	0	0	0	0	0
NM_018593	SLC16A10	270087	0.0007	Solute carrier family 16 (monocarboxylic acid transporters), member 10		0	0	0	0	0	0	0	0	0	0	0	0
NM_018652	GOLGA6	112145	0.0001	Golgin-like protein		0	0	0	0	0	0	0	0	0	0	0	0
NM_018685	ANLN	62180	0	Anillin, actin binding protein (scraps homolog, Drosophila)		0	0	0	0	0	0	0	0	0	0	0	0
NM_018699	PRDM5	192867	0	PR domain containing 5	nucleus	0	0	0	0	1	0	0	0	0	0	0	0
NM_018718	TSGA14	27027	0	Testis specific, 14		0	0	0	0	1	0	0	0	0	0	0	0
NM_018944	C21orf45	49932	0.0013	Chromosome 21 open reading frame 45	cellular_component unknown	0	0	0	0	0	0	0	0	0	0	0	0
NM_018953	HOXC5	111473	0	Homeo box C5	nucleus	0	1	0	0	1	1	0	0	0	0	0	0
NM_019013	FLJ10156	86211	0	Hypothetical protein		0	0	0	0	0	0	0	0	0	0	0	0
NM_019591	ZNF26	26432	0	Zinc finger protein 26 (KOX 20)	nucleus	0	0	0	0	1	0	0	0	0	0	0	0
NM_019609	CPXM	177536	0.0003	Homo sapiens cDNA FLJ14755 fis, clone NT2RP3003145, moderately similar to Mus musculus metallocarbox	cell adhesion	0	0	0	0	1	0	0	0	0	0	1	0
NM_019612	R30953_1	180943	0.0003	Hypothetical protein R30953_1		0	0	0	0	0	0	0	0	0	0	0	0
NM_020165	RAD18	21320	0	Postreplication repair protein hRAD18p	nucleus	0	0	0	1	1	0	0	0	0	0	0	0
NM_020242	KNSL7	150587	0	Kinesin-like 7		0	0	0	0	0	0	0	0	0	0	0	0
NM_020351	COL8A1	283100	0.0002	Smooth muscle cell-expressed and macrophage conditioned medium-induced protein smag-64	collagen type VIII	0	0	0	0	0	0	0	0	0	0	1	0
NM_020465	NDRG4	322430	0.0008	NDRG family member 4	cytoplasm	0	0	0	1	0	1	0	0	1	0	0	0
NM_020675	AD024	21137	0	AD024 protein		0	0	0	0	0	0	0	0	0	0	0	0
NM_020794	LRRC7	157325	0.0001	Densin-180	intracellular signaling cascade	0	0	0	0	0	0	0	0	0	0	0	0
NM_021073	BMP5	1104	0	Bone morphogenetic protein 5	cellular_component unknown	0	0	0	0	0	1	0	0	0	0	0	0
NM_021186	ZP4	247960	0	Zona pellucida glycoprotein 4	cellular_component unknown	0	0	0	0	0	0	0	0	0	0	0	0
NM_021197	WFDC1	36688	0	WAP four-disulfide core domain 1	extracellular space	0	0	0	0	0	0	0	0	0	0	0	0
NM_021221	LY6G5B	73527	0	G5b protein		0	0	0	0	0	0	0	0	0	0	0	0
NM_021730	PP1044	7212	0	Hypothetical protein PP1044		0	0	0	0	0	0	0	0	0	0	0	0
NM_021953	FOXM1	239	0	Forkhead box M1	nucleus	0	1	0	1	1	0	0	0	0	0	0	0
NM_021992	TMSNB	56145	0	Thymosin, beta, identified in neuroblastoma cells		0	0	0	0	0	0	0	0	0	0	0	0
NM_021998	ZNF6	326801	0	Zinc finger protein 6 (CMPX1)	nucleus	0	0	0	0	1	0	0	0	0	0	0	0
NM_022068	FAM38B	293907	0	Hypothetical protein FLJ23403		0	0	0	0	0	0	0	0	0	0	0	0
NM_022088	ZNF338	124109	0.0001	Zinc finger protein 338		0	0	0	0	1	0	0	0	0	0	0	0
NM_022090	LOC63920	131250	0	Transposon-derived Buster3 transposase-like		0	0	0	0	0	0	0	0	0	0	0	0
NM_022107	GPSM3	288316	0.0012	Chromosome 6 open reading frame 9		0	0	0	0	0	0	0	0	0	0	0	0
NM_022111	CLSPN	175613	0	Homolog of Xenopus Claspin	cellular_component unknown	0	0	0	0	0	0	0	0	0	0	0	0
NM_022346	HCAP-G	193602	0	Chromosome condensation protein G		0	0	0	0	0	0	0	0	0	0	0	0
NM_022469	GREM2	207407	0	Hypothetical protein FLJ21195 similar to protein related to DAC and cerberus		0	0	0	0	0	0	0	0	0	0	0	0
NM_022658	HOXC8	248050	0	Homeo box C8	nucleus	0	1	0	0	1	1	0	0	0	0	0	0
NM_022770	FLJ13912	47125	0.0002	Hypothetical protein FLJ13912		0	0	0	0	0	0	0	0	0	0	0	0
NM_022782	MPHOSPH9	351230	0	M-phase phosphoprotein 9		0	0	0	0	0	0	0	0	0	1	0	0
NM_022817	PER2	153405	0	Period homolog 2 (Drosophila)	signal transduction	0	0	1	0	1	0	0	0	0	0	0	0
NM_022836	DCLRE1B	115660	0	DNA cross-link repair 1B (PSO2 homolog, S. cerevisiae)		0	0	0	0	0	0	0	0	0	0	0	0
NM_022893	BCL11A	130881	0.0001	B-cell CLL/lymphoma 11A (zinc finger protein)		0	0	0	0	0	0	0	0	0	0	0	0
NM_022898	BCL11B	57987	0	B-cell CLL/lymphoma 11B (zinc finger protein)		0	0	0	0	0	0	0	0	0	0	0	0
NM_022909	CENPH	200395	0	Centromere protein H	kinetochore	0	0	0	0	0	0	0	0	0	0	0	0
NM_023009	MARCKSL1	75061	0	Macrophage myristoylated alanine-rich C kinase substrate	calmodulin binding	0	0	0	0	0	1	0	0	0	0	0	0
NM_023067	FOXL2	289292	0	Forkhead box L2	nucleus	0	1	0	0	1	0	0	0	0	0	0	0
NM_023070	ZNF643	133034	0	Hypothetical protein	membrane	0	0	0	0	0	0	0	0	0	0	0	0
NM_024053	C22orf18	208912	0	Hypothetical protein MGC861		0	0	0	0	0	0	0	0	0	0	0	0
NM_024494	WNT2B	258575	0.0001	Wingless-type MMTV integration site family, member 2B	extracellular space	0	0	1	0	0	1	0	0	0	0	0	0
NM_024516	MGC4606	30661	0.0008	Hypothetical protein MGC4606		0	0	0	0	0	0	0	0	0	0	0	0
NM_024563	FLJ14054	13528	0.0001	Hypothetical protein FLJ14054		0	0	0	0	0	0	0	0	0	0	0	0
NM_024574	FLJ23191	16026	0	Hypothetical protein FLJ23191		0	0	0	0	0	0	0	0	0	0	0	0
NM_024586	OSBPL9	21938	0.0002	Oxysterol binding protein-like 9	steroid metabolism	1	0	0	0	1	0	0	0	0	0	0	0
NM_024590	FLJ23548	22895	0.0001	Hypothetical protein FLJ23548		0	0	0	0	0	0	0	0	0	0	0	0
NM_024604	FLJ21908	26750	0.0004	Hypothetical protein FLJ21908		0	0	0	0	0	0	0	0	0	0	0	0
NM_024609	FLJ21841	29076	0.0003	Hypothetical protein FLJ21841		0	0	0	0	0	0	0	0	0	0	0	0
NM_024629	MLF1IP	38178	0	Hypothetical protein FLJ23468		0	0	0	0	0	0	0	0	0	0	0	0
NM_024680	FLJ23311	94292	0	Hypothetical protein FLJ23311		0	0	0	0	0	0	0	0	0	0	0	0
NM_024686	FLJ23033	96423	0	Hypothetical protein FLJ23033	protein modification	0	0	0	0	0	0	0	0	0	0	0	0
NM_024745	SHCBP1	123253	0	Hypothetical protein FLJ22009		0	0	0	0	0	0	0	0	0	0	0	0
NM_024774	FLJ21924	143509	0	Hypothetical protein FLJ21924		0	0	0	0	0	0	0	0	0	0	0	0
NM_024799	FLJ13224	159054	0.0012	Hypothetical protein FLJ13224		0	0	0	0	0	0	0	0	0	0	0	0
NM_024808	FLJ22624	179566	0	Hypothetical protein FLJ22624		0	0	0	0	0	0	0	0	0	0	0	0
NM_024865	NANOG	326290	0.0013	Hypothetical protein FLJ12581		0	0	0	0	0	0	0	0	0	0	0	0
NM_024868	FLJ14124	199542	0	Hypothetical protein FLJ14124		0	0	0	0	0	0	0	0	0	0	0	0
NM_024908	FLJ12973	250154	0	Hypothetical protein FLJ12973		0	0	0	0	0	0	0	0	0	0	0	0
NM_024918	C20orf172	266273	0.0001	Chromosome 20 open reading frame 172	hydrogen transport	0	0	0	0	0	0	0	0	0	0	0	0
NM_024937	FLJ12929	278956	0.0015	Hypothetical protein FLJ12929		0	0	0	0	0	0	0	0	0	0	0	0
NM_025004	FLJ13215	287555	0.0001	Hypothetical protein FLJ13215		0	0	0	0	0	0	0	0	0	0	0	0
NM_025031	FLJ21075	287647	0	Hypothetical protein FLJ21075		0	0	0	0	0	0	0	0	0	0	0	0
NM_025190	KIAA1641	44566	0.0007	KIAA1641 protein		0	0	0	0	0	0	0	0	0	0	0	0
NM_025268	MGC4659	157527	0.0004	Hypothetical protein MGC4659		0	0	0	0	0	0	0	0	0	0	0	0
NM_030781	COLEC12	29423	0	Collectin sub-family member 12	sugar binding	0	0	0	0	0	0	0	0	0	0	0	0
NM_030785	RSHL1	146544	0	Radial spokehead-like 1	extracellular	0	0	0	0	0	0	0	0	0	0	0	0
NM_030817	DKFZP434F0318	23388	0	Hypothetical protein DKFZp434F0318		0	0	0	0	0	0	0	0	0	0	0	0
NM_030915	DKFZP566J091	57209	0	Hypothetical protein DKFZp566J091		0	0	0	0	0	0	0	0	0	0	0	0
NM_030920	ANP32E	71331	0.0001	Hypothetical protein MGC5350		0	0	0	0	0	0	0	0	0	0	0	0
NM_030928	CDT1	122908	0.0008	DNA replication factor		0	0	0	0	0	0	0	0	0	0	0	0
NM_030932	DIAPH3	122164	0	Diaphanous homolog 3 (Drosophila)	cytokinesis	0	0	0	0	0	0	0	0	0	0	0	0
NM_030945	C1QTNF3	171929	0	Complement-c1q tumor necrosis factor-related protein; likely ortholog of mouse CORS26 (collagenous r	microfibril	0	0	0	0	0	0	0	0	0	0	0	0
NM_031217	KIF18A	301052	0	Hypothetical protein DKFZp434G2226	kinesin complex	0	0	0	0	0	0	0	0	0	0	0	0
NM_031218	ZNF505	301059	0	Hypothetical protein FLJ12488		0	0	0	0	0	0	0	0	0	0	0	0
NM_031299	CDCA3	30114	0	Hypothetical protein MGC2577	cellular_component unknown	0	0	0	0	0	0	0	0	0	0	0	0
NM_031300	MXD3	42053	0	Likely ortholog of mouse Max dimerization protein 3		0	0	0	0	0	0	0	0	0	0	0	0
NM_031423	NUF2R	234545	0	Hypothetical protein NUF2R		0	0	0	0	0	0	0	0	0	0	0	0
NM_031897	CACNG6	326764	0	Calcium channel, voltage-dependent, gamma subunit 6	integral to membrane	1	0	0	0	0	0	0	0	0	0	0	0
NM_031919	CCDC10	55846	0.0006	Cystatin and DUF19 domain containing 1	cellular_component unknown	0	0	0	0	0	0	0	0	0	0	0	0
NM_031942	JPO1	333893	0	C-Myc target JPO1		0	0	0	0	0	0	0	0	0	0	0	0
NM_031957	KRTAP1.5	307030	0	Keratin associated protein 1.5	receptor	0	0	0	0	0	0	0	0	0	0	0	0
NM_031966	CCNB1	23960	0	Cyclin B1	cellular_component unknown	0	0	0	0	0	0	0	0	0	1	0	0
NM_032032	FKSG42	307055	0	FKSG42		0	0	0	0	0	0	0	0	0	0	0	0
NM_032117	GAJ	294088	0	GAJ protein		0	0	0	0	0	0	0	0	0	0	0	0
NM_032246	RKHD3	104744	0	Hypothetical protein DKFZp434J0617		0	0	0	0	0	0	0	0	0	0	0	0
NM_032262	DKFZp434N035	107376	0	Hypothetical protein DKFZp434N035		0	0	0	0	0	0	0	0	0	0	0	0
NM_032358	MGC13183	59791	0.0009	Hypothetical protein MGC13183		0	0	0	0	0	0	0	0	0	0	0	0
NM_032414	PROK1	14060	0	Prokineticin 1 precursor	cell proliferation	0	0	0	0	0	0	0	0	0	1	0	0
NM_032576	CYorf15B	145010	0.0065	Lipopolysaccaride-specific response 5-like protein		0	0	0	0	0	0	0	0	0	0	0	0
NM_032623	OSAP	154140	0.0005	Ovary-specific acidic protein		0	0	0	0	0	0	0	0	0	0	0	0
NM_032714	C14orf151	317821	0.001	Hypothetical protein MGC13251		0	0	0	0	0	0	0	0	0	0	0	0
NM_032737	LMNB2	76084	0	Hypothetical protein MGC2721		0	0	0	0	0	0	0	0	0	0	0	0
NM_032800	FLJ14525	26812	0	Hypothetical protein FLJ14525		0	0	0	0	0	0	0	0	0	0	0	0
NM_032818	C9orf100	245342	0	Hypothetical protein FLJ14642		0	0	0	0	0	0	0	0	0	0	0	0
NM_032828	ZNF587	288549	0	Ubiquitin UBF-fl	intracellular	0	0	0	0	0	0	0	0	0	0	0	0
NM_032835	FLJ14761	250848	0.0001	Hypothetical protein FLJ14761		0	0	0	0	0	0	0	0	0	0	0	0
NM_032844	MASTL	14014	0	Hypothetical protein FLJ14813	protein amino acid phosphorylation	0	0	0	0	0	0	0	0	0	0	0	0
NM_032932	RAB11FIP4	7985	0	Hypothetical protein MGC11316		0	0	0	0	0	0	0	0	0	0	0	0
NM_032943	SYTL2	92254	0	Synaptotagmin-like 2	membrane	0	0	0	0	0	0	0	0	0	0	0	0
NM_032961	PCDH10	146858	0	Protocadherin 10	membrane	0	0	0	0	0	0	0	0	0	0	1	0
NM_033048	CPXCR1	156531	0.0002	CPX chromosome region, candidate 1		0	0	0	0	0	0	0	0	0	0	0	0
NM_033138	CALD1	325474	0.0014	Caldesmon 1		0	0	0	0	0	1	0	1	0	0	0	0
NM_033179	OR51B4	283880	0	Olfactory receptor, family 51, subfamily B, member 4	integral to membrane	0	0	1	0	0	0	0	0	0	0	0	0
NM_033274	ADAM19	278679	0	A disintegrin and metalloproteinase domain 19 (meltrin beta)	integral to membrane	0	0	0	0	1	0	0	0	0	0	0	0
NM_033326	SOX6	326876	0	Sox-6		0	1	0	0	1	1	1	0	0	0	0	0
NM_052815	IER3	76095	0	Immediate early response 3	integral to membrane	0	0	0	0	0	1	0	0	0	0	0	1
NM_052844	WDR34	80449	0.0004	Hypothetical protein MGC20486		0	0	0	0	0	0	0	0	0	0	0	0
NM_052866	ADAMTSL1	275184	0	ADAMTS-like 1		0	0	0	0	0	0	0	0	0	0	0	0
NM_052947	ALPK2	55950	0	Heart alpha-kinase	protein amino acid phosphorylation	0	0	0	0	0	0	0	0	0	0	0	0
NM_052954	CYYR1	132275	0	Cysteine and tyrosine-rich 1	integral to membrane	0	0	0	0	0	0	0	0	0	0	0	0
NM_053025	MYLK	211582	0	Myosin, light polypeptide kinase	protein amino acid phosphorylation	0	0	0	0	1	0	0	0	0	0	0	0
NM_057174	PEX16	100915	0	Peroxisomal biogenesis factor 16	integral to membrane	0	0	0	0	0	0	1	0	0	0	0	0
NM_057749	CCNE2	30464	0	Cyclin E2		0	0	0	0	0	0	0	0	0	1	0	0
NM_058164	OLFM2	169743	0.0011	Olfactomedin 2	membrane	0	0	1	0	0	0	0	0	0	0	0	0
S53374	TCF19	249184	0	Transcription factor 19 (SC1)	cell proliferation	0	0	0	0	0	0	0	0	0	0	0	0
U10991	G2	30660	0.0001	G2 protein		0	0	0	0	0	0	0	0	0	0	0	0
U11058	KCNMA1	89463	0.001	Potassium large conductance calcium-activated channel, subfamily M, alpha member 1		1	0	0	0	1	1	0	0	0	0	0	0
U12471		247954	0.0005	Human thrombospondin-1 gene, partial cds
U17077	BENE	185055	0	BENE protein		0	0	0	0	0	0	0	0	0	0	0	0
U20760	CASR	272429	0	Calcium-sensing receptor (hypocalciuric hypercalcemia 1, severe neonatal hyperparathyroidism)		0	0	1	0	0	1	0	0	0	0	0	0
U66561	ZNF184	158174	0.0001	Zinc finger protein 184 (Kruppel-like)	nucleus	0	0	0	0	1	0	0	0	0	0	0	0
U79280	PIPPIN	106635	0	Ortholog of rat pippin	regulation of transcription, DNA-dependent	0	0	0	0	0	0	0	0	0	0	0	0
U79304	FAM13C1	281043	0.0007	Human clone 23909 mRNA, partial cds		0	0	0	0	0	0	0	0	0	0	0	0
U82467	TUB	54468	0.0471	Tubby homolog (mouse)	cytoplasm	0	0	0	0	0	0	0	0	0	0	0	0
U87460	GPR37	27747	0	G protein-coupled receptor 37 (endothelin receptor type B-like)	integral to plasma membrane	0	0	1	0	0	0	0	0	0	0	0	0
U92285	GABRE	22785	0	Gamma-aminobutyric acid (GABA) A receptor, epsilon	integral to plasma membrane	1	0	1	0	0	0	0	0	0	0	0	0
X65550	MKI67	80976	0	Antigen identified by monoclonal antibody Ki-67	nucleolus	0	0	0	0	0	0	0	0	0	1	0	0
X66087	MYBL1	300592	0	V-myb myeloblastosis viral oncogene homolog (avian)-like 1		0	1	0	0	1	0	0	0	0	0	0	0
X68742	ITGA1	116774	0	Integrin, alpha 1	integral to membrane	0	0	1	0	0	0	0	0	0	0	1	0
XM_047083.7	LOC92755	Hs.458472	0.0001	similar to tubulin, beta 5
Z46376	HK2	198427	0	Hexokinase 2	membrane	0	0	0	0	1	0	0	0	0	1	0	0
Z48633		283742	0.0009	H.sapiens mRNA for retrotransposon
