# Supplementary material for: Genome-Wide Analysis of Histone H3 Lysine9 Modifications in Human Mesenchymal Stem Cell Osteogenic Differentiation
Source: PLoS One. 2009 Aug 27;4(8):e6792. doi: 10.1371/journal.pone.0006792 (PMC2729372; doi:10.1371/journal.pone.0006792)
Supplement: Table S4 — the genes regulated by changes of H3K9 modificaions (0.17 MB XLS) [file pone.0006792.s006.xls]

## Sheet: r
Genes differentially expressed By Change of H3K9Ac or/and H3K9Me2 at promoter regions in MSC osteogenic differentiation
GB.accession	HUGOname	Up-regulated by H3K9Ac	Down-regulated by H3K9Ac	up-regulated by H3K9Me2	Down-regulated by H3K9Me2	NUCLEOTIDE.ACCESSION	Chrom	Start	End	Description	category	Transport	Transcription.regulator	Signal	Response.to.stress	Metabolism	Development	Cell.organization.and.biogenesis	cell.motility	Differenciation	Cell.cycle	Cell.adhesion	Apoptosis
AB002316	KIAA0318	+				XM_044334	chr12	129358345	129359344	KIAA0318 protein		0	0	0	0	0	0	0	0	0	0	0	0
AB006624	KIAA0286				+	XM_043118	chr12	55758762	55759761	KIAA0286 protein	integral to membrane	0	0	0	0	0	0	0	0	0	0	0	0
AB006627	ASTN			+		XM_045113	chr1	174373079	174374078	Astrotactin	integral to membrane	0	0	0	0	0	0	0	1	0	0	1	0
AB007880	KIAA0420	+		+		XM_032693	chr16	4997075	4998074	KIAA0420 gene product	intracellular	0	0	0	0	0	0	0	0	0	0	0	0
AB018261	DGKB			+		NM_004080	chr7	14758462	14759461	Diacylglycerol kinase, beta (90kD)		0	0	1	0	0	0	0	0	0	0	0	0
AB018301	GPR116			+		NM_015234	chr6	46936237	46937236	KIAA0758 protein	membrane	0	0	1	0	0	0	0	0	0	0	0	0
AB020676	KIBRA		+			NM_015238	chr5	167699288	167700287	KIAA0869 protein		0	0	0	0	0	0	0	0	0	0	0	0
AB021124	CHST2			+		NM_004267	chr3	144158383	144159382	Carbohydrate (N-acetylglucosamine-6-O) sulfotransferase 2	transferase	0	0	0	0	0	0	0	0	0	0	0	0
AB023170	KIAA0953			+		XM_039733	chr2	25238107	25239106	KIAA0953 protein		0	0	0	0	0	0	0	0	0	0	0	0
AB032947	CADPS				+	NM_003716	chr3	62818092	62819091	Ca2+-dependent activator protein for secretion		0	0	0	0	0	0	0	0	0	0	0	0
AB032953	ODZ2		+			XM_047995	chr5	167162137	167163136	Odd Oz/ten-m homolog 2 (Drosophila, mouse)		0	0	0	0	0	0	0	0	0	0	0	0
AB033030	CDGAP		+			XM_291085	chr3	120333422	120334421	KIAA1204 protein		0	0	0	0	0	0	0	0	0	0	0	0
AB033035	PLEKHG1	+				XM_027307	chr6	151072516	151073515	KIAA1209 protein		0	0	0	0	0	0	0	0	0	0	0	0
AB037725	SRGAP1	+				XM_051143	chr12	62523519	62524518	KIAA1304 protein		0	0	0	0	0	0	0	0	0	0	0	0
AB037763	SYT4			+		NM_020783	chr18	39109142	39110141	Synaptotagmin IV	synaptic junction	1	0	0	0	0	0	0	0	0	0	0	0
AB037863	KIAA1442			+		XM_044921	chr20	2667825	2668824	KIAA1442 protein	nucleus	0	0	0	0	0	0	0	0	0	0	0	0
AB046796	KIAA1576		+			NM_020927	chr16	77601326	77602325	KIAA1576 protein	zinc ion binding	0	0	0	0	0	0	0	0	0	0	0	0
AB046816	KIAA1596	+				XM_048128	chr14	43594482	43595481	KIAA1596 protein		0	0	0	0	0	0	0	0	0	0	0	0
AB051539	FTO				+	XM_051200	chr16	53617620	53618619	Hypothetical protein MGC5149		0	0	0	0	0	0	0	0	0	0	0	0
AB058720	KIAA1817	+		+		XM_042978	chrX	105540977	105541976	KIAA1817 protein		0	0	0	0	0	0	0	0	0	0	0	0
AB058769	FNDC1				+	XM_027658	chr6	159559588	159560587	KIAA1866 protein		0	0	0	0	0	0	0	0	0	0	0	0
AB067499	KIAA1912		+			XM_055636	chr2	56385093	56386092	KIAA1912 protein		0	0	0	0	0	0	0	0	0	0	0	0
AF036272	SH3GL3			+		NM_003027	chr15	81835187	81836186	SH3-domain GRB2-like 3		0	0	1	0	0	1	0	0	0	0	0	0
AF109681	ITGA11		+			NM_012211	chr15	66440028	66441027	Integrin, alpha 11	integral to membrane	0	0	1	0	0	1	0	0	0	0	1	0
AF155117	KIF21A		+			NM_017641	chr12	38122874	38123873	Homo sapiens NY-REN-62 antigen mRNA, partial cds	kinesin complex	0	0	0	0	0	0	0	0	0	0	0	0
AF161341	LOC284367		+			XM_290822	chr19	56361090	56362089	Homo sapiens HSPC078 mRNA, partial cds		0	0	0	0	0	0	0	0	0	0	0	0
AF161403	C14ORF27				+	NM_175060	chr14	36715314	36716313	Homo sapiens HSPC285 mRNA, partial cds		0	0	0	0	0	0	0	0	0	0	0	0
AF207881	COVA1	+		+		NM_006375	chrX	128742539	128743538	Cytosolic ovarian carcinoma antigen 1	external side of plasma membrane	0	0	0	0	1	0	0	0	0	0	0	0
AF232772	HAS3				+	NM_005329	chr16	68916932	68917931	Hyaluronan synthase 3	integral to plasma membrane	0	0	0	0	1	0	0	0	0	0	0	0
AF245505	DKFZP564I1922			+		NM_015419	chrX	2859512	2860511	Adlican		0	0	0	0	0	0	0	0	0	0	0	0
AF272898	PRDM6	+				XM_049619	chr5	122479917	122480916	Homo sapiens PR-domain zinc finger protein 6 isoform A (PRDM6) mRNA, partial cds; alternatively spli	nucleus	0	0	0	0	1	0	0	0	0	0	0	0
AF278532	NTN4				+	NM_021229	chr12	94686714	94687713	Netrin 4	extracellular matrix	0	0	0	0	0	0	0	0	0	0	0	0
AF288395	NMNAT2	+				NM_015039	chr1	180626818	180627817	Chromosome 1 open reading frame 15	biosynthesis	0	0	0	0	1	0	0	0	0	0	0	0
AF308297	PPP1R14C				+	NM_030949	chr6	150494480	150495479	Protein phosphatase 1, regulatory (inhibitor) subunit 14C		0	0	0	0	0	0	0	0	0	0	0	0
AF313465	SLC4A9	+				NM_031467	chr5	139767593	139768592	Solute carrier family 4, sodium bicarbonate cotransporter, member 9	membrane	1	0	0	0	0	0	0	0	0	0	0	0
AF332192	RFX4				+	NM_032491	chr12	105580253	105581252	Regulatory factor X, 4 (influences HLA class II expression)	regulation of transcription, DNA-dependent	0	0	0	0	1	0	0	0	0	0	0	0
AF397397	OLFM3			+		XM_088951	chr1	101925389	101926388	Olfactomedin 3	kinesin complex	0	0	0	0	0	0	0	0	0	0	0	0
AJ000098	EYA1				+	NM_000503	chr8	72324128	72325127	Eyes absent homolog 1 (Drosophila)		0	0	0	0	1	1	0	0	0	0	0	0
AJ245539	GALNT5				+	NM_014568	chr2	158316159	158317158	UDP-N-acetyl-alpha-D-galactosamine:polypeptide N-acetylgalactosaminyltransferase 5 (GalNAc-T5)	endopeptidase inhibitor	0	0	0	0	1	0	0	0	0	0	0	0
AJ249209	GRIK5			+		NM_002088	chr19	47264977	47265976	Glutamate receptor, ionotropic, kainate 5		1	0	0	0	0	0	0	0	0	0	0	0
AJ420812	CDW92			+		NM_022109	chr9	103386028	103387027	CDw92 antigen	integral to membrane	0	0	0	0	0	0	0	0	0	0	0	0
AK001380	ASPM				+	NM_018136	chr1	194403783	194404782	Homo sapiens cDNA FLJ10518 fis, clone NT2RP2000814		0	0	0	0	0	0	0	0	0	0	0	0
AK023643	MGC24137	+				NM_152430	chr11	4628765	4629764	Homo sapiens cDNA FLJ13581 fis, clone PLACE1009039	integral to membrane	0	0	0	0	0	0	0	0	0	0	0	0
AK024097	LOC92312				+	XM_044166	chr1	153298313	153299312	Homo sapiens cDNA FLJ14035 fis, clone HEMBA1004638		0	0	0	0	0	0	0	0	0	0	0	0
AK025620	SPEC2			+		NM_020240	chr5	130675200	130676199	Non-kinase Cdc42 effector protein SPEC2		0	0	0	0	0	0	0	0	0	0	0	0
AK026705	MGC35194	+				NM_152290	chr1	12486554	12487553	Homo sapiens cDNA: FLJ23052 fis, clone LNG02660		0	0	0	0	0	0	0	0	0	0	0	0
AK026717	SEPW1				+	NM_003009	chr19	52972933	52973932	Selenoprotein W, 1		0	0	0	0	0	0	0	0	0	0	0	0
AK026813	STEAP2		+			NM_152999	chr7	89452330	89453329	Prostate cancer associated protein 1		0	0	0	0	1	0	0	0	0	0	0	0
AK027843	GPR126			+		NM_020455	chr6	142603040	142604039	Hypothetical protein DKFZp564D0462		0	0	1	0	0	0	0	0	0	0	0	0
AK027859	MGC11266				+	NM_024322	chr2	24989820	24990819	Hypothetical protein MGC11266		0	0	0	0	0	0	0	0	0	0	0	0
AK054714	LOC126661				+	XM_059061	chr1	45378734	45379733	Homo sapiens cDNA FLJ30152 fis, clone BRACE2000347		0	0	0	0	0	0	0	0	0	0	0	0
AK054891	C6ORF148			+		NM_030568	chr6	73968205	73969204	Hypothetical protein MGC10818		0	0	0	0	0	0	0	0	0	0	0	0
AK055149	FLJ20032			+		NM_017628	chr4	106525153	106526152	Hypothetical protein FLJ20032		0	0	0	0	0	0	0	0	0	0	0	0
AK055233	RPIB9				+	NM_138290	chr7	86869059	86870058	Homo sapiens cDNA FLJ30671 fis, clone FCBBF1000687, moderately similar to Mus musculus Rap2 interact		0	0	0	0	0	0	0	0	0	0	0	0
AK055396	FLJ30834		+			NM_152399	chr4	123143970	123144969	Homo sapiens cDNA FLJ30834 fis, clone FEBRA2002086		0	0	0	0	0	0	0	0	0	0	0	0
AK055408	LOC221143			+		NM_174928	chr13	19145757	19146756	Homo sapiens cDNA FLJ30846 fis, clone FEBRA2002783		0	0	0	0	0	0	0	0	0	0	0	0
AK055496	FLJ30934	+				NM_152760	chr11	65375826	65376825	Homo sapiens cDNA FLJ30934 fis, clone FEBRA2007017, moderately similar to Homo sapiens TRAF4-associa	intracellular signaling cascade	0	0	0	0	0	0	0	0	0	0	0	0
AK055545	C14ORF31				+	NM_152330	chr14	50107920	50108919	Homo sapiens cDNA FLJ11685 fis, clone HEMBA1004934	cytoskeleton	0	0	0	0	0	0	0	0	0	0	0	0
AK055758	FLJ31196			+		NM_152908	chr17	19781664	19782663	Homo sapiens cDNA FLJ31196 fis, clone KIDNE2000517		0	0	0	0	0	0	0	0	0	0	0	0
AK055793	C20ORF129				+	NM_030919	chr20	38239685	38240684	Chromosome 20 open reading frame 129		0	0	0	0	0	0	0	0	0	0	0	0
AK056264	BXDC1			+		NM_032194	chr6	111348106	111349105	Homo sapiens cDNA FLJ31702 fis, clone NT2RI2006081		0	0	0	0	0	0	0	0	0	0	0	0
AK056404	FLJ31842			+		NM_152487	chr1	95054021	95055020	Homo sapiens cDNA FLJ31842 fis, clone NT2RP7000259		0	0	0	0	0	0	0	0	0	0	0	0
AK056499	PRICKLE1			+		NM_153026	chr12	41269445	41270444	Homo sapiens cDNA FLJ31627 fis, clone NT2RI2003338		0	0	0	0	0	0	0	0	0	0	0	0
AK056554	SLC2A12			+		NM_145176	chr6	134354061	134355060	Homo sapiens cDNA FLJ31992 fis, clone NT2RP7009149, weakly similar to GLUCOSE TRANSPORTER TYPE 2, LI	integral to membrane	1	0	0	0	0	0	0	0	0	0	0	0
AK056814	FLJ32252			+		NM_182510	chr16	1068432	1069431	Homo sapiens cDNA FLJ32252 fis, clone PROST1000167, weakly similar to SYNAPSIN I		0	0	0	0	0	0	0	0	0	0	0	0
AK057303	TENR	+				NM_139243	chr4	123758290	123759289	Homo sapiens cDNA FLJ32741 fis, clone TESTI2001345, highly similar to M.musculus Tenr mRNA for RNA b	intracellular	0	0	0	0	0	0	0	0	0	0	0	0
AK057315	TSGA2			+		NM_080860	chr21	42810300	42811299	Testes specific A2 homolog (mouse)		0	0	0	0	0	0	0	0	0	1	0	0
AK057333	FLJ32771				+	NM_145017	chr11	61023253	61024252	Homo sapiens cDNA FLJ32771 fis, clone TESTI2001950		0	0	0	0	0	0	0	0	0	0	0	0
AK057399	LOC151174			+		XM_371605	chr2	239426522	239427521	Homo sapiens cDNA FLJ32837 fis, clone TESTI2003280		0	0	0	0	0	0	0	0	0	0	0	0
AK057421	FLJ32859	+		+		NM_152539	chr3	120185199	120186198	Homo sapiens cDNA FLJ32859 fis, clone TESTI2003574, weakly similar to A-KINASE ANCHOR PROTEIN 150		0	0	0	0	0	0	0	0	0	0	0	0
AK057699	RNF19		+			NM_183419	chr8	101278607	101279606	Homo sapiens cDNA FLJ33137 fis, clone UTERU1000077, moderately similar to GAMETOGENESIS EXPRESSED PR		0	0	0	0	1	0	1	0	0	0	0	0
AK057853	FLJ25124	+				NM_144698	chr1	143297232	143298231	Homo sapiens cDNA FLJ25124 fis, clone CBR06414		0	0	0	0	0	0	0	0	0	0	0	0
AK058012	FLJ22344			+		NM_024717	chr5	94491123	94492122	Hypothetical protein FLJ22344		0	0	0	0	0	0	0	0	0	0	0	0
AK058053	LOC144920			+		XM_096688	chr13	104056520	104057519	Homo sapiens cDNA FLJ25324 fis, clone TST00330		0	0	0	0	0	0	0	0	0	0	0	0
AK058080	FLJ25351				+	NM_152525	chr2	202686141	202687140	Homo sapiens cDNA FLJ25351 fis, clone TST01519		0	0	0	0	0	0	0	0	0	0	0	0
AL050018	IBTK				+	XM_371835	chr6	82952767	82953766	Inhibitor of Bruton's tyrsoine kinase		0	0	0	0	0	0	0	0	0	0	0	0
AL050143	FLJ00133			+		XM_059482	chr2	242258296	242259295	DKFZP586B2420 protein	cell-matrix adhesion	0	0	0	0	0	0	0	0	0	0	0	0
AL080111	NEK7		+		+	NM_133494	chr1	195413724	195414723	Homo sapiens mRNA; cDNA DKFZp586G2222 (from clone DKFZp586G2222)		0	0	0	0	1	0	0	0	0	0	0	0
AL109788	PRDM15	+				XM_371415	chr21	42193427	42194426	Homo sapiens mRNA full length insert cDNA clone EUROIMAGE 814590		0	0	0	0	1	0	0	0	0	0	0	0
AL110274	ALDH1A2			+		NM_003888	chr15	56074372	56075371	Aldehyde dehydrogenase 1 family, member A2	oncogenesis	0	0	0	0	1	0	0	0	0	0	0	0
AL136545	TRPM3	+				NM_024971	chr9	69518639	69519638	Hypothetical protein FLJ11726		1	0	0	0	0	0	0	0	0	0	0	0
AL136840	MCM10		+		+	NM_018518	chr10	13206888	13207887	MCM10 minichromosome maintenance deficient 10 (S. cerevisiae)		0	0	0	0	0	0	0	0	0	0	0	0
AL136877	SMC4L1		+			NM_005496	chr3	161437670	161438669	SMC4 structural maintenance of chromosomes 4-like 1 (yeast)		1	0	0	0	0	0	1	0	0	1	0	0
AL137658	CACNA2D4				+	NM_172364	chr12	1897963	1898962	Homo sapiens mRNA; cDNA DKFZp434I1216 (from clone DKFZp434I1216)		0	0	0	0	0	0	0	0	0	0	0	0
AL160176	CTCFL	+		+		NM_080618	chr20	56785386	56786385	Human DNA sequence from clone RP4-579F20 on chromosome 20 Contains the HMG1L1 gene for high-mobility		0	0	0	0	1	0	0	0	0	1	0	0
AL160176	CTCFL	+		+		NM_080618	chr20	56785386	56786385	Human DNA sequence from clone RP4-579F20 on chromosome 20 Contains the HMG1L1 gene for high-mobility		0	0	0	0	1	0	0	0	0	1	0	0
AL162056	KIAA1117				+	NM_015018	chr6	83772282	83773281	KIAA1117 protein		0	0	0	0	0	0	0	0	0	0	0	0
AL360137	LOC123722				+	XM_058721	chr15	81200324	81201323	Homo sapiens mRNA full length insert cDNA clone EUROIMAGE 898037		0	0	0	0	0	0	0	0	0	0	0	0
AL390084	LOC56964				+	NM_020212	chr15	87963097	87964096	Hypothetical protein from EUROIMAGE 384293		0	0	0	0	0	0	0	0	0	0	0	0
BC001787	C14ORF143			+		NM_145231	chr14	88410774	88411773	Homo sapiens, clone MGC:2492 IMAGE:3353520, mRNA, complete cds		0	0	0	0	0	0	0	0	0	0	0	0
BC008004	LGMN				+	NM_005606	chr14	91204733	91205732	Legumain	lysosome	0	0	0	0	1	0	0	0	0	0	0	0
BC008294	T2BP			+		NM_052864	chr4	113665665	113666664	Hypothetical protein MGC20791		0	0	0	0	0	0	0	0	0	0	0	0
BC009033	LOC253982		+			NM_198907	chr16	29948849	29949848	Homo sapiens, clone IMAGE:4179671, mRNA, partial cds		0	0	0	0	0	0	0	0	0	0	0	0
BC011582	RPL28			+		NM_000991	chr19	60587825	60588824	Ribosomal protein L28	cytosolic large ribosomal subunit (sensu Eukarya)	0	0	0	0	1	0	0	0	0	0	0	0
BC012010	LOC113174				+	NM_138421	chr11	18091616	18092615	Homo sapiens, Similar to RIKEN cDNA 5031425D22 gene, clone MGC:21579 IMAGE:4473003, mRNA, complete c		0	0	0	0	0	0	0	0	0	0	0	0
BC016016	MGC27466				+	NM_152373	chr1	40425001	40426000	Homo sapiens, clone MGC:27466 IMAGE:4712069, mRNA, complete cds	intracellular	0	0	0	0	0	0	0	0	0	0	0	0
BC016161	MGC15476		+			NM_145056	chr19	51855962	51856961	Homo sapiens, Similar to thymus expressed gene 3, clone MGC:15476 IMAGE:2967514, mRNA, complete cds		0	0	0	0	0	0	0	0	0	0	0	0
BC017997	C20ORF82			+		XM_097736	chr20	13231587	13232586	Homo sapiens, clone IMAGE:4252124, mRNA, partial cds		0	0	0	0	0	0	0	0	0	0	0	0
BC018086	MGC13017			+		NM_080656	chr5	133823510	133824509	Homo sapiens, clone MGC:27045 IMAGE:4793897, mRNA, complete cds		0	0	0	0	0	0	0	0	0	0	0	0
BC018205	FLJ23825	+		+		NM_173620	chr17	81054674	81055673	Homo sapiens, clone IMAGE:3464710, mRNA, partial cds		0	0	0	0	0	0	0	0	0	0	0	0
D50683	TGFBR2			+		NM_003242	chr3	30622260	30623259	Transforming growth factor, beta receptor II (70-80kD)		0	0	1	0	1	0	0	0	0	0	0	0
D86358	SIGLEC6			+		NM_001245	chr19	56726576	56727575	Sialic acid binding Ig-like lectin 6	integral to plasma membrane	0	0	0	0	0	0	0	0	0	0	1	0
D87011	SUHW1	+				NM_080740	chr22	21198923	21199922	Similar to Ovis aries Y chromosome repeat region OY11.1		0	0	0	0	0	0	0	0	0	0	0	0
J02986	FGF4			+		NM_002007	chr11	69362801	69363800	Fibroblast growth factor 4 (heparin secretory transforming protein 1, Kaposi sarcoma oncogene)		0	0	1	0	0	0	0	0	0	1	0	0
L12052	PDE7A				+	NM_002604	chr8	66803404	66804403	Phosphodiesterase 7A		0	0	1	0	0	0	0	0	0	0	0	0
NM_000038	APC		+			NM_000038	chr5	112118776	112119775	Adenomatosis polyposis coli	kinesin complex	0	0	1	0	1	0	0	0	0	1	1	0
NM_000062	SERPING1	+				NM_000062	chr11	57139688	57140687	Serine (or cysteine) proteinase inhibitor, clade G (C1 inhibitor), member 1, (angioedema, hereditary	extracellular space	0	0	0	1	0	0	0	0	0	0	0	0
NM_000092	COL4A4		+			NM_000092	chr2	228231514	228232513	Collagen, type IV, alpha 4	collagen type IV	0	0	0	0	1	0	0	0	0	0	0	0
NM_000121	EPOR		+			NM_000121	chr19	11355719	11356718	Erythropoietin receptor		0	0	1	0	0	0	0	0	0	0	0	0
NM_000125	ESR1			+		NM_000125	chr6	152158978	152159977	Estrogen receptor 1	transcription	0	1	1	0	1	0	0	0	0	1	0	0
NM_000176	NR3C1				+	NM_000176	chr5	142811464	142812463	Nuclear receptor subfamily 3, group C, member 1	mitochondrial matrix	0	1	1	1	1	0	0	0	0	0	0	0
NM_000186	HF1			+		NM_000186	chr1	193908568	193909567	H factor 1 (complement)	extracellular space	0	0	0	1	0	0	0	0	0	0	0	0
NM_000200	HTN3				+	NM_000200	chr4	71209022	71210021	Histatin 3		0	0	0	0	1	1	0	0	0	0	0	0
NM_000221	KHK		+		+	NM_000221	chr2	27283374	27284373	Ketohexokinase (fructokinase)		0	0	0	0	0	0	0	0	0	0	0	0
NM_000230	LEP			+		NM_000230	chr7	127445305	127446304	Leptin (obesity homolog, mouse)	extracellular space	0	0	1	0	1	0	0	0	0	0	0	0
NM_000248	MITF			+		NM_000248	chr3	69918120	69919119	Microphthalmia-associated transcription factor		0	1	0	0	1	1	0	0	1	0	0	0
NM_000306	POU1F1			+		NM_000306	chr3	87246338	87247337	POU domain, class 1, transcription factor 1 (Pit1, growth hormone factor 1)	nucleus	0	1	0	0	1	1	0	0	0	0	0	0
NM_000325	PITX2		+		+	NM_153426	chr4	112021637	112022636	Paired-like homeodomain transcription factor 2	nucleus	0	1	0	0	1	1	0	0	0	0	0	0
NM_000358	TGFBI		+			NM_000358	chr5	135440182	135441181	Transforming growth factor, beta-induced, 68kD	extracellular space	0	0	0	0	0	0	0	0	0	0	1	0
NM_000366	TPM1				+	NM_000366	chr15	61049948	61050947	Tropomyosin 1 (alpha)	cellular_component unknown	0	0	0	0	0	1	0	1	0	0	0	0
NM_000414	HSD17B4			+		NM_000414	chr5	118863721	118864720	Hydroxysteroid (17-beta) dehydrogenase 4	peroxisome	0	0	0	0	1	0	0	0	0	0	0	0
NM_000415	IAPP			+		NM_000415	chr12	21416369	21417368	Islet amyloid polypeptide	soluble fraction	0	0	1	0	0	0	0	0	0	0	0	1
NM_000465	BARD1				+	NM_000465	chr2	215876662	215877661	BRCA1 associated RING domain 1	nucleus	0	0	0	0	0	0	0	0	0	0	0	0
NM_000478	ALPL	+				NM_000478	chr1	21304645	21305644	Alkaline phosphatase, liver/bone/kidney	integral to membrane	0	0	0	0	1	1	0	0	0	0	0	0
NM_000482	APOA4			+		NM_000482	chr11	116231370	116232369	Apolipoprotein A-IV	circulation	1	0	0	0	1	0	0	0	0	0	0	0
NM_000494	COL17A1	+				NM_000494	chr10	105509954	105510953	Collagen, type XVII, alpha 1	microfibril	0	0	0	0	0	0	0	0	0	0	0	0
NM_000501	ELN				+	NM_000501	chr7	72853821	72854820	Elastin (supravalvular aortic stenosis, Williams-Beuren syndrome)		0	0	0	0	1	1	0	0	0	0	0	0
NM_000518	HBB			+		NM_000518	chr11	5212435	5213434	Hemoglobin, beta	hemoglobin complex	1	0	0	0	0	0	0	0	0	0	0	0
NM_000587	C7	+				NM_000587	chr5	40954408	40955407	Complement component 7	integral to membrane	0	0	0	1	0	0	0	0	0	0	0	0
NM_000589	IL4		+			NM_000589	chr5	132084890	132085889	Interleukin 4	extracellular space	0	0	0	1	1	1	0	0	1	0	0	0
NM_000612	IGF2			+		NM_000612	chr11	2124213	2125212	Insulin-like growth factor 2 (somatomedin A)	extracellular	0	0	1	0	1	1	1	0	0	1	0	0
NM_000710	BDKRB1				+	NM_000710	chr14	94711503	94712502	Bradykinin receptor B1		0	0	1	1	0	0	0	0	0	0	0	0
NM_000716	C4BPB	+		+		NM_000716	chr1	204345583	204346582	Complement component 4 binding protein, beta	blood coagulation	0	0	0	1	0	0	0	0	0	0	0	0
NM_000775	CYP2J2	+				NM_000775	chr1	59762087	59763086	Cytochrome P450, subfamily IIJ (arachidonic acid epoxygenase) polypeptide 2		0	0	0	0	1	0	0	0	0	0	0	0
NM_000791	DHFR		+			NM_000791	chr5	80034575	80035574	Dihydrofolate reductase		0	0	0	0	1	0	0	0	0	0	0	0
NM_000800	FGF1				+	NM_000800	chr5	142094193	142095192	Fibroblast growth factor 1 (acidic)	extracellular space	0	0	1	0	0	1	0	0	0	1	0	0
NM_000838	GRM1	+				NM_000838	chr6	146328789	146329788	Glutamate receptor, metabotropic 1	integral to plasma membrane	0	0	1	0	0	0	0	0	0	0	0	0
NM_000866	HTR1F	+		+		NM_000866	chr3	87762567	87763566	5-hydroxytryptamine (serotonin) receptor 1F	integral to plasma membrane	0	0	1	0	0	0	0	0	0	0	0	0
NM_000882	IL12A	+				NM_000882	chr3	161026751	161027750	Interleukin 12A (natural killer cell stimulatory factor 1, cytotoxic lymphocyte maturation factor 1,		0	0	0	1	0	0	0	0	0	0	0	0
NM_001034	RRM2		+			NM_001034	chr2	10283551	10284550	Ribonucleotide reductase M2 polypeptide	cytoplasm	0	0	0	0	1	0	0	0	0	1	0	0
NM_001082	CYP4F2			+		NM_001082	chr19	15869580	15870579	Cytochrome P450, subfamily IVF, polypeptide 2		0	0	0	0	1	0	0	0	0	0	0	0
NM_001150	ANPEP			+		NM_001150	chr15	88087540	88088539	Alanyl (membrane) aminopeptidase (aminopeptidase N, aminopeptidase M, microsomal aminopeptidase, CD1	proteoglycan integral to plasma membrane	0	0	0	0	1	1	0	0	0	0	0	0
NM_001168	BIRC5			+		NM_001168	chr17	76806768	76807767	Baculoviral IAP repeat-containing 5 (survivin)		0	0	0	0	0	0	0	0	0	1	0	1
NM_001211	BUB1B				+	NM_001211	chr15	38168626	38169625	BUB1 budding uninhibited by benzimidazoles 1 homolog beta (yeast)	kinetochore	0	0	0	0	1	0	0	0	0	1	0	0
NM_001243	TNFRSF8			+		NM_152942	chr1	11894803	11895802	Tumor necrosis factor receptor superfamily, member 8	integral to membrane	0	0	1	0	0	0	0	0	0	0	0	0
NM_001255	CDC20		+		+	NM_001255	chr1	43237219	43238218	CDC20 cell division cycle 20 homolog (S. cerevisiae)		0	0	0	0	0	0	0	0	0	0	0	0
NM_001274	CHEK1				+	NM_001274	chr11	125033189	125034188	CHK1 checkpoint homolog (S. pombe)	meiotic chromosome	0	0	0	1	1	1	0	0	0	1	0	0
NM_001290	LDB2		+			NM_001290	chr4	16650932	16651931	LIM domain binding 2	nucleus	0	0	0	0	0	0	0	0	0	0	0	0
NM_001321	CSRP2		+			NM_001321	chr12	75774990	75775989	Cysteine and glycine-rich protein 2	nucleus	0	0	0	0	0	1	0	0	1	0	0	0
NM_001332	CTNND2		+		+	NM_001332	chr5	11956548	11957547	Catenin (cadherin-associated protein), delta 2 (neural plakophilin-related arm-repeat protein)	kinesin complex	0	0	0	0	0	1	0	0	0	0	1	0
NM_001372	DNAH9	+				NM_004662	chr17	11986091	11987090	Dynein, axonemal, heavy polypeptide 9	dynein complex	1	0	0	0	0	1	1	1	0	0	0	0
NM_001442	FABP4	+				NM_001442	chr8	82445130	82446129	Fatty acid binding protein 4, adipocyte	cytoplasm	1	0	0	0	0	0	0	0	0	0	0	0
NM_001478	GALGT			+		NM_001478	chr12	56312935	56313934	UDP-N-acetyl-alpha-D-galactosamine:(N-acetylneuraminyl)-galactosylglucosylceramide N-acetylgalactosa	integral to membrane	0	0	0	0	1	0	0	0	0	0	0	0
NM_001498	GCLC			+		NM_001498	chr6	53456057	53457056	Glutamate-cysteine ligase, catalytic subunit	circulation	0	0	0	0	1	0	0	0	0	0	0	0
NM_001584	C11ORF8		+			NM_001584	chr11	30571928	30572927	Chromosome 11 open reading frame 8		0	0	0	0	0	1	0	0	0	0	0	0
NM_001613	ACTA2		+			NM_001613	chr10	90376795	90377794	Actin, alpha 2, smooth muscle, aorta	actin filament	0	0	0	0	0	0	0	0	0	0	0	0
NM_001693	ATP6V1B2	+				NM_001693	chr8	20064278	20065277	ATPase, H+ transporting, lysosomal (vacuolar proton pump), beta polypeptide, 56/58kD, isoform 2	hydrogen-transporting two-sector ATPase complex	1	0	0	0	1	0	0	0	0	0	0	0
NM_001706	BCL6	+				NM_001706	chr3	188784088	188785087	B-cell CLL/lymphoma 6 (zinc finger protein 51)	nucleus	0	1	0	1	1	0	0	0	0	0	0	0
NM_001708	OPN1SW	+				NM_001708	chr7	127969513	127970512	Opsin 1 (cone pigments), short-wave-sensitive (color blindness, tritan)	integral to plasma membrane	0	0	1	0	0	0	0	0	0	0	0	0
NM_001710	BF	+		+		NM_001710	chr6	32017274	32018273	B-factor, properdin		0	0	0	1	1	0	0	0	0	0	0	0
NM_001737	C9			+		NM_001737	chr5	39409857	39410856	Complement component 9		0	0	1	1	0	0	0	0	0	0	0	0
NM_001761	CCNF				+	NM_001761	chr16	2418646	2419645	Cyclin F	nucleus	0	0	0	0	0	0	0	0	0	1	0	0
NM_001768	CD8A			+		NM_001768	chr2	87009759	87010758	CD8 antigen, alpha polypeptide (p32)	antigen presentation	0	0	1	1	0	0	0	0	0	0	0	0
NM_001790	CDC25C		+			NM_022809	chr5	137743440	137744439	Cell division cycle 25C		0	0	0	0	1	0	0	0	0	1	0	0
NM_001798	CDK2		+			NM_001798	chr12	54646135	54647134	Cyclin-dependent kinase 2	protein amino acid phosphorylation	0	0	0	0	1	0	0	0	0	1	0	0
NM_001809	CENPA				+	NM_001809	chr2	26982719	26983718	Centromere protein A (17kD)		0	0	0	0	1	0	1	0	0	0	0	0
NM_001836	CMA1			+		NM_001836	chr14	22967299	22968298	Chymase 1, mast cell	proteolysis and peptidolysis	0	0	0	0	1	0	0	0	0	0	0	0
NM_001851	COL9A1	+				NM_001851	chr6	71008084	71009083	Collagen, type IX, alpha 1	collagen type IX	0	0	0	0	0	1	0	0	0	0	1	0
NM_001873	CPE			+		NM_001873	chr4	166877022	166878021	Carboxypeptidase E	plasma membrane	0	0	1	0	1	0	0	0	0	0	0	0
NM_001878	CRABP2				+	NM_001878	chr1	153891851	153892850	Cellular retinoic acid binding protein 2	epidermal differentiation	1	0	1	0	1	1	0	0	0	0	0	0
NM_001935	DPP4			+		NM_001935	chr2	163133296	163134295	Dipeptidylpeptidase IV (CD26, adenosine deaminase complexing protein 2)	integral to membrane	0	0	0	0	1	0	0	0	0	0	0	0
NM_002030	FPRL2	+				NM_002030	chr19	56989524	56990523	Formyl peptide receptor-like 2		0	0	1	0	0	0	0	1	0	0	0	0
NM_002045	GAP43		+			NM_002045	chr3	116662360	116663359	Growth associated protein 43	membrane	0	0	1	1	0	1	0	0	0	0	0	0
NM_002083	GPX2			+		NM_002083	chr14	63399364	63400363	Glutathione peroxidase 2 (gastrointestinal)	cytoplasm	0	0	0	1	1	0	0	0	0	0	0	0
NM_002145	HOXB2		+			NM_002145	chr17	47096730	47097729	Homeo box B2	nucleus	0	1	0	0	1	1	0	0	0	0	0	0
NM_002147	HOXB5				+	NM_002147	chr17	47145661	47146660	Homeo box B5	nucleus	0	1	0	0	1	1	0	0	0	0	0	0
NM_002153	HSD17B2			+		NM_002153	chr16	81847844	81848843	Hydroxysteroid (17-beta) dehydrogenase 2	integral to membrane	0	0	0	0	1	0	0	0	0	0	0	0
NM_002165	ID1		+		+	NM_002165	chr20	30937403	30938402	Inhibitor of DNA binding 1, dominant negative helix-loop-helix protein	nucleus	0	0	0	0	1	1	0	0	0	0	0	0
NM_002189	IL15RA	+		+		NM_172200	chr10	6023848	6024847	Interleukin 15 receptor, alpha		0	0	1	0	0	0	0	0	0	0	0	0
NM_002192	INHBA		+			NM_002192	chr7	41483186	41484185	Inhibin, beta A (activin A, activin AB alpha polypeptide)		0	0	1	1	1	1	0	0	1	1	0	1
NM_002193	INHBB	+				NM_002193	chr2	121197445	121198444	Inhibin, beta B (activin AB beta polypeptide)	extracellular	0	0	0	0	1	1	0	0	1	0	0	0
NM_002202	ISL1			+		NM_002202	chr5	50694144	50695143	ISL1 transcription factor, LIM/homeodomain, (islet-1)	nucleus	0	0	0	0	0	0	0	0	0	0	0	0
NM_002208	ITGAE		+			NM_002208	chr17	3910827	3911826	Integrin, alpha E (antigen CD103, human mucosal lymphocyte antigen 1; alpha polypeptide)	integral to membrane	0	0	1	0	0	0	0	0	0	0	1	0
NM_002214	ITGB8			+		NM_002214	chr7	20114342	20115341	Integrin, beta 8	integral to membrane	0	0	1	0	0	1	0	0	0	0	1	0
NM_002276	KRT19				+	NM_002276	chr17	40057447	40058446	Keratin 19	structural constituent of cytoskeleton	0	0	0	0	0	0	0	0	0	0	0	0
NM_002278	KRTHA2			+		NM_002278	chr17	39996503	39997502	Keratin, hair, acidic, 2	intermediate filament	0	0	0	0	0	1	0	0	0	0	0	0
NM_002302	LECT2	+				NM_002302	chr5	135366639	135367638	Leukocyte cell-derived chemotaxin 2	cytoplasm	0	0	0	0	0	1	0	0	0	0	0	0
NM_002364	MAGEB2	+		+		NM_002364	chrX	29594418	29595417	Melanoma antigen, family B, 2	tumor antigen	0	0	0	0	0	0	0	0	0	0	0	0
NM_002392	MDM2			+		NM_002392	chr12	67487531	67488530	Mdm2, transformed 3T3 cell double minute 2, p53 binding protein (mouse)		0	0	0	0	0	0	0	0	0	0	0	0
NM_002433	MOG				+	NM_002433	chr6	29731769	29732768	Myelin oligodendrocyte glycoprotein		0	0	0	0	0	1	0	0	0	0	0	0
NM_002480	PPP1R12A				+	NM_002480	chr12	78831128	78832127	Protein phosphatase 1, regulatory (inhibitor) subunit 12A	actin cytoskeleton	0	0	0	0	0	0	0	0	0	0	0	0
NM_002491	NDUFB3			+		NM_002491	chr2	202138332	202139331	NADH dehydrogenase (ubiquinone) 1 beta subcomplex, 3 (12kD, B12)		0	0	0	0	1	0	0	0	0	0	0	0
NM_002499	NEO1		+			NM_002499	chr15	71059993	71060992	Neogenin homolog 1 (chicken)	integral to plasma membrane	0	0	0	0	0	1	0	1	0	0	1	0
NM_002508	NID			+		NM_002508	chr1	233269661	233270660	Nidogen (enactin)	membrane	0	0	0	0	0	0	0	0	0	0	1	0
NM_002543	OLR1				+	NM_002543	chr12	10215695	10216694	Oxidised low density lipoprotein (lectin-like) receptor 1	integral to plasma membrane	0	0	0	0	1	0	0	0	0	0	1	0
NM_002546	TNFRSF11B	+				NM_002546	chr8	119920599	119921598	Tumor necrosis factor receptor superfamily, member 11b (osteoprotegerin)	extracellular	0	0	1	0	0	1	0	0	0	0	0	1
NM_002561	P2RX5			+		NM_002561	chr17	3805978	3806977	Purinergic receptor P2X, ligand-gated ion channel, 5	integral to plasma membrane	1	0	1	0	0	1	0	0	0	0	0	0
NM_002588	PCDHGC3			+		NM_002588	chr5	140883244	140884243	Protocadherin gamma subfamily C, 3	membrane	0	0	0	0	0	0	0	0	0	0	0	0
NM_002651	PIK4CB	+				NM_002651	chr1	148516155	148517154	Phosphatidylinositol 4-kinase, catalytic, beta polypeptide		0	0	0	0	0	0	0	0	0	0	0	0
NM_002701	POU5F1		+		+	NM_002701	chr6	31239985	31240984	POU domain, class 5, transcription factor 1	nucleus	0	1	0	0	1	1	0	0	0	0	0	0
NM_002702	POU6F1	+				XM_370693	chr12	49879631	49880630	POU domain, class 6, transcription factor 1		0	1	0	0	1	1	0	0	0	0	0	0
NM_002764	PRPS1				+	NM_002764	chrX	105642734	105643733	Phosphoribosyl pyrophosphate synthetase 1		0	0	0	0	0	0	0	0	0	0	0	0
NM_002825	PTN				+	NM_002825	chr7	136444343	136445342	Pleiotrophin (heparin binding growth factor 8, neurite growth-promoting factor 1)		0	0	1	0	0	1	0	0	0	1	0	0
NM_002849	PTPRR			+		NM_002849	chr12	69600553	69601552	Protein tyrosine phosphatase, receptor type, R		0	0	1	0	1	1	0	0	0	0	0	0
NM_002875	RAD51				+	NM_002875	chr15	38702726	38703725	RAD51 homolog (RecA homolog, E. coli) (S. cerevisiae)	nucleus	0	0	0	1	1	0	0	0	0	1	0	0
NM_002895	RBL1				+	NM_002895	chr20	36409521	36410520	Retinoblastoma-like 1 (p107)	nucleus	0	0	0	0	1	0	0	0	0	1	0	0
NM_002915	RFC3				+	NM_002915	chr13	32189530	32190529	Replication factor C (activator 1) 3 (38kD)	DNA replication factor C complex	0	0	0	0	1	0	0	0	0	1	0	0
NM_002916	RFC4		+			NM_002916	chr3	187844884	187845883	Replication factor C (activator 1) 4 (37kD)	DNA replication factor C complex	0	0	0	0	1	0	0	0	0	1	0	0
NM_002975	SCGF		+			NM_002975	chr19	55917699	55918698	Stem cell growth factor; lymphocyte secreted C-type lectin	extracellular	0	0	0	0	0	0	0	0	0	0	0	0
NM_003012	SFRP1	+				NM_003012	chr8	41184058	41185057	Secreted frizzled-related protein 1	extracellular space	0	0	0	0	0	0	0	0	0	0	0	0
NM_003026	SH3GL2	+				NM_003026	chr9	17568369	17569368	SH3-domain GRB2-like 2	kinesin complex	0	0	1	0	0	1	0	0	0	0	0	0
NM_003028	SHB		+			NM_003028	chr9	38058914	38059913	SHB (Src homology 2 domain-containing) adaptor protein B		0	0	1	0	0	0	0	0	0	0	0	0
NM_003121	SPIB				+	NM_003121	chr19	55613323	55614322	Spi-B transcription factor (Spi-1/PU.1 related)	cytoplasm	0	1	0	0	1	0	0	0	0	0	0	0
NM_003154	STATH	+				NM_003154	chr4	71176529	71177528	Statherin	extracellular	0	0	0	0	0	1	0	0	0	0	0	0
NM_003167	SULT2A1			+		NM_003167	chr19	53081166	53082165	Sulfotransferase family, cytosolic, 2A, dehydroepiandrosterone (DHEA) -preferring, member 1	steroid metabolism	0	0	0	0	1	0	0	0	0	0	0	0
NM_003176	SYCP1				+	NM_003176	chr1	114695452	114696451	Synaptonemal complex protein 1	kinesin complex	0	0	0	0	1	1	0	0	0	1	0	0
NM_003206	TCF21			+		NM_003206	chr6	134190130	134191129	Transcription factor 21		0	1	0	0	1	1	0	0	0	0	0	0
NM_003215	TEC			+		NM_003215	chr6	87602071	87603070	Tec protein tyrosine kinase		0	0	1	0	1	0	0	0	0	0	0	0
NM_003243	TGFBR3			+		NM_003243	chr1	91843060	91844059	Transforming growth factor, beta receptor III (betaglycan, 300kD)		0	0	1	0	0	1	0	0	0	0	0	0
NM_003246	THBS1		+		+	NM_003246	chr15	37587981	37588980	Thrombospondin 1		0	0	0	0	0	1	0	1	0	0	1	0
NM_003266	TLR4	+				NM_003266	chr9	115841864	115842863	Toll-like receptor 4	lipopolysaccharide receptor complex	0	0	1	1	1	1	0	0	1	0	0	0
NM_003272	TM7SF1			+		NM_003272	chr1	233346303	233347302	Transmembrane 7 superfamily member 1 (upregulated in kidney)	integral to plasma membrane	0	0	0	0	0	0	0	0	0	0	0	0
NM_003280	TNNC1		+			NM_003280	chr3	52446209	52447208	Troponin C, slow	muscle development	0	0	0	0	0	1	0	1	0	0	0	0
NM_003289	TPM2		+			NM_003289	chr9	35679754	35680753	Tropomyosin 2 (beta)	kinesin complex	0	0	0	0	0	1	0	0	0	0	0	0
NM_003318	TTK		+			NM_003318	chr6	80709256	80710255	TTK protein kinase	spindle	0	0	0	0	1	0	1	0	0	1	0	0
NM_003344	UBE2H			+		NM_003344	chr7	129145502	129146501	Ubiquitin-conjugating enzyme E2H (UBC8 homolog, yeast)	ubiquitin cycle	0	0	0	0	0	0	0	0	0	0	0	0
NM_003385	VSNL1		+			NM_003385	chr2	17705622	17706621	Visinin-like 1	calcium ion binding	0	0	0	0	0	0	0	0	0	0	0	0
NM_003391	WNT2		+			NM_003391	chr7	116517532	116518531	Wingless-type MMTV integration site family member 2	extracellular	0	0	1	0	0	1	0	0	0	0	0	0
NM_003406	YWHAZ		+		+	NM_003406	chr8	101921874	101922873	Tyrosine 3-monooxygenase/tryptophan 5-monooxygenase activation protein, zeta polypeptide		0	0	0	0	1	0	0	0	0	0	0	0
NM_003490	SYN3	+				NM_003490	chr22	31778610	31779609	Synapsin III		0	0	0	0	0	0	0	0	0	0	0	0
NM_003494	DYSF		+			NM_003494	chr2	71654599	71655598	Dysferlin, limb girdle muscular dystrophy 2B (autosomal recessive)		0	0	0	0	0	0	0	1	0	0	0	0
NM_003503	CDC7		+			NM_003503	chr1	91437544	91438543	CDC7 cell division cycle 7-like 1 (S. cerevisiae)	cytoplasm	0	0	0	0	0	0	0	0	0	0	0	0
NM_003507	FZD7		+		+	NM_003507	chr2	203101154	203102153	Frizzled homolog 7 (Drosophila)	integral to membrane	0	0	1	0	0	1	0	0	0	0	0	0
NM_003528	HIST2H2BE			+		NM_003528	chr1	147074498	147075497	H2B histone family, member Q	nucleosome	0	0	0	0	0	0	0	0	0	0	0	0
NM_003545	HIST1H4E			+		NM_003545	chr6	26312134	26313133	H4 histone family, member J		0	0	0	0	0	0	0	0	0	0	0	0
NM_003619	PRSS12		+			NM_003619	chr4	119732677	119733676	Protease, serine, 12 (neurotrypsin, motopsin)	membrane	0	0	0	0	1	0	0	0	0	0	0	0
NM_003706	PLA2G4C			+		NM_003706	chr19	53305619	53306618	Phospholipase A2, group IVC (cytosolic, calcium-independent)	membrane	0	0	0	0	0	0	0	0	0	0	0	0
NM_003770	KRTHA7			+		NM_003770	chr17	39953975	39954974	Keratin, hair, acidic, 7	intermediate filament	0	0	0	0	0	0	0	0	0	0	0	0
NM_003808	TNFSF13	+				NM_003808	chr17	7661327	7662326	Tumor necrosis factor (ligand) superfamily, member 13	membrane	0	0	1	0	0	0	0	0	0	0	0	0
NM_003810	TNFSF10	+		+		NM_003810	chr3	173561910	173562909	Tumor necrosis factor (ligand) superfamily, member 10	integral to plasma membrane	0	0	1	0	0	0	0	0	0	0	0	1
NM_003813	ADAM21			+		NM_003813	chr14	68913559	68914558	A disintegrin and metalloproteinase domain 21	integral to membrane	0	0	0	0	1	1	0	0	0	0	0	0
NM_003851	CREG			+		NM_003851	chr1	164710092	164711091	Cellular repressor of E1A-stimulated genes	cell proliferation	0	0	0	0	0	0	0	0	0	0	0	0
NM_003878	GGH				+	NM_003878	chr8	64001387	64002386	Gamma-glutamyl hydrolase (conjugase, folylpolygammaglutamyl hydrolase)	lysosome	0	0	0	0	0	0	0	0	0	0	0	0
NM_003920	TIMELESS				+	NM_003920	chr12	55129163	55130162	Timeless homolog (Drosophila)	nucleus	0	0	0	0	0	0	0	0	0	0	0	0
NM_004061	CDH12			+		NM_004061	chr5	22898932	22899931	Cadherin 12, type 2 (N-cadherin 2)		0	0	0	0	0	0	0	0	0	0	1	0
NM_004065	CDR1	+		+		NM_004065	chrX	138571905	138572904	Cerebellar degeneration-related protein (34kD)		0	0	0	0	0	0	0	0	0	0	0	0
NM_004066	CETN1	+				NM_004066	chr18	569658	570657	Centrin, EF-hand protein, 1	cytoskeleton	0	0	0	0	0	0	1	0	0	1	0	0
NM_004111	FEN1		+			NM_004111	chr11	61334811	61335810	Flap structure-specific endonuclease 1	nucleus	0	0	0	1	1	0	0	0	0	1	0	0
NM_004176	SREBF1			+		NM_004176	chr17	17940591	17941590	Sterol regulatory element binding transcription factor 1	integral to membrane	0	1	0	0	1	0	0	0	0	0	0	0
NM_004184	WARS			+		NM_004184	chr14	98831688	98832687	Tryptophanyl-tRNA synthetase		0	0	0	0	1	0	0	0	0	0	0	0
NM_004212	SLC28A2			+		NM_004212	chr15	43259791	43260790	Solute carrier family 28 (sodium-coupled nucleoside transporter), member 2	integral to plasma membrane	1	0	0	0	1	0	0	0	0	0	0	0
NM_004237	TRIP13				+	NM_004237	chr5	944797	945796	Thyroid hormone receptor interactor 13	nucleus	0	1	0	0	1	0	0	0	0	0	0	0
NM_004361	CDH7			+		NM_033646	chr18	61565758	61566757	Cadherin 7, type 2		0	0	0	0	0	0	0	0	0	0	1	0
NM_004401	DFFA			+		NM_004401	chr1	10241836	10242835	DNA fragmentation factor, 45 kD, alpha polypeptide	cytosol	0	0	1	0	1	1	0	0	0	0	0	1
NM_004452	ESRRB		+		+	NM_004452	chr14	74827068	74828067	Estrogen-related receptor beta		0	1	0	0	1	0	0	0	0	0	0	0
NM_004502	HOXB7		+			NM_004502	chr17	47162723	47163722	Homeo box B7	nucleus	0	1	0	0	1	1	0	0	0	0	0	0
NM_004503	HOXC6		+			NM_004503	chr12	52707762	52708761	Homeo box C6	nucleus	0	1	0	0	1	1	0	0	0	0	0	0
NM_004519	KCNQ3				+	NM_004519	chr8	133449293	133450292	Potassium voltage-gated channel, KQT-like subfamily, member 3		1	0	0	0	0	0	0	0	0	0	0	0
NM_004525	LRP2	+				NM_004525	chr2	170421257	170422256	Low density lipoprotein-related protein 2	integral to membrane	1	0	0	0	1	0	0	0	0	0	0	0
NM_004532	MUC4	+				NM_004532	chr3	196865369	196866368	Mucin 4, tracheobronchial		1	0	0	0	0	0	0	0	0	0	1	0
NM_004556	NFKBIE			+		NM_004556	chr6	44280080	44281079	Nuclear factor of kappa light polypeptide gene enhancer in B-cells inhibitor, epsilon	cytoplasm	1	0	0	0	1	0	0	0	0	0	0	0
NM_004572	PKP2			+		NM_004572	chr12	32940693	32941692	Plakophilin 2	desmosome	0	0	0	0	0	0	0	0	0	0	1	0
NM_004657	SDPR				+	NM_004657	chr2	192914225	192915224	Serum deprivation response (phosphatidylserine binding protein)	caveola	0	0	0	0	0	0	0	0	0	0	0	0
NM_004750	CRLF1			+		NM_004750	chr19	18578360	18579359	Cytokine receptor-like factor 1	extracellular space	0	0	0	0	0	0	0	0	0	0	0	0
NM_004795	KL	+				NM_004795	chr13	31387862	31388861	Klotho	carbohydrate metabolism	0	0	0	0	1	0	0	0	0	0	0	0
NM_004831	CRSP7			+		NM_004831	chr19	16599454	16600453	Cofactor required for Sp1 transcriptional activation, subunit 7 (70kD)	transcription initiation from Pol II promoter	0	1	0	0	1	0	0	0	0	0	0	0
NM_004856	KIF23				+	NM_004856	chr15	67421769	67422768	Kinesin-like 5 (mitotic kinesin-like protein 1)	kinesin complex	0	0	0	0	0	0	1	0	0	1	0	0
NM_004881	TP53I3			+		NM_004881	chr2	24282305	24283304	Quinone oxidoreductase homolog		0	0	0	0	0	0	0	0	0	0	0	0
NM_004929	CALB1	+		+		NM_004929	chr8	91051390	91052389	Calbindin 1, (28kD)	protein binding	0	0	0	0	0	0	0	0	0	0	0	0
NM_004949	DSC2	+				NM_004949	chr18	26934048	26935047	Desmocollin 2	integral to membrane	0	0	0	0	0	0	0	0	0	0	1	0
NM_004967	IBSP				+	NM_004967	chr4	89178398	89179397	Integrin-binding sialoprotein (bone sialoprotein, bone sialoprotein II)		0	0	0	0	0	1	0	0	0	0	1	0
NM_005013	NUCB2		+			NM_005013	chr11	17261891	17262890	Nucleobindin 2	plasma membrane	0	0	0	0	0	0	0	0	0	0	0	0
NM_005031	FXYD1	+				NM_005031	chr19	40321504	40322503	FXYD domain containing ion transport regulator 1 (phospholemman)	integral to plasma membrane	1	0	0	0	0	0	0	1	0	0	0	0
NM_005098	MSC	+				NM_005098	chr8	72806358	72807357	Musculin (activated B-cell factor-1)		0	1	0	0	1	0	0	0	0	0	0	0
NM_005135	SLC12A6	+				NM_005135	chr15	32326686	32327685	Solute carrier family 12 (potassium/chloride transporters), member 6	integral to membrane	1	0	0	0	0	0	0	0	0	0	0	0
NM_005192	CDKN3				+	NM_005192	chr14	52852906	52853905	Cyclin-dependent kinase inhibitor 3 (CDK2-associated dual specificity phosphatase)	cyclin-dependent protein kinase, regulator	0	0	0	0	1	0	0	0	0	1	0	0
NM_005194	CEBPB			+		NM_005194	chr20	49491848	49492847	CCAAT/enhancer binding protein (C/EBP), beta	nucleus	0	1	0	1	1	0	0	0	0	0	0	0
NM_005213	CSTA	+				NM_005213	chr3	123364199	123365198	Cystatin A (stefin A)	cysteine protease inhibitor	0	0	0	0	0	0	0	0	0	0	0	0
NM_005335	HCLS1	+				NM_005335	chr3	122700343	122701342	Hematopoietic cell-specific Lyn substrate 1	DNA-directed RNA polymerase II, core complex	0	1	1	0	1	0	0	0	0	0	0	0
NM_005346	HSPA1B			+		NM_005346	chr6	31899121	31900120	Heat shock 70kD protein 1B	cytoplasm	0	0	0	0	1	0	0	0	0	0	0	0
NM_005367	MAGEA12			+		NM_005367	chrX	150520482	150521481	Melanoma antigen, family A, 12		0	0	0	0	0	0	0	0	0	0	0	0
NM_005397	PODXL				+	NM_005397	chr7	130657316	130658315	Podocalyxin-like	integral to plasma membrane	0	0	0	0	0	0	0	0	0	0	0	0
NM_005441	CHAF1B				+	NM_005441	chr21	36677392	36678391	Chromatin assembly factor 1, subunit B (p60)	heterotrimeric G-protein complex	0	0	1	1	1	0	1	0	0	1	0	0
NM_005511	MLANA			+		NM_005511	chr9	5880166	5881165	Melan-A	integral to plasma membrane	0	0	0	0	0	0	0	0	0	0	0	0
NM_005556	KRT7		+		+	NM_005556	chr12	50912323	50913322	Keratin 7	cytoskeleton organization and biogenesis	0	0	0	0	0	0	1	0	0	0	0	0
NM_005625	SDCBP			+		NM_005625	chr8	59514996	59515995	Syndecan binding protein (syntenin)	membrane	1	0	1	0	1	0	0	1	0	0	0	0
NM_005691	ABCC9				+	NM_005691	chr12	21985303	21986302	ATP-binding cassette, sub-family C (CFTR/MRP), member 9		1	0	0	0	0	0	0	0	0	0	0	0
NM_005725	TSPAN-2	+				NM_005725	chr1	114930548	114931547	Tetraspan 2		0	0	0	0	0	0	0	0	0	0	0	0
NM_005734	HIPK3		+			NM_005734	chr11	33243015	33244014	Homeodomain interacting protein kinase 3	nucleus	0	0	0	0	1	0	0	0	0	0	0	0
NM_005750	C4ORF6	+				NM_005750	chr4	5590726	5591725	Chromosome 4 open reading frame 6	neurogenesis	0	0	0	0	0	1	0	0	0	0	0	0
NM_005786	SDCCAG33	+				NM_005786	chr18	71122451	71123450	Serologically defined colon cancer antigen 33	nucleus	0	0	0	0	0	0	0	0	0	0	0	0
NM_005864	EFS				+	NM_005864	chr14	21825168	21826167	Signal transduction protein (SH3 containing)	cytoplasm	0	0	1	0	0	0	0	0	0	0	1	0
NM_005874	LILRB2			+		NM_005874	chr19	59476551	59477550	Leukocyte immunoglobulin-like receptor, subfamily B (with TM and ITIM domains), member 2		0	0	0	0	0	0	0	0	0	0	0	0
NM_005894	CD5L	+				NM_005894	chr1	155028212	155029211	CD5 antigen-like (scavenger receptor cysteine rich family)	membrane	0	0	0	1	0	0	0	0	0	0	0	1
NM_005915	MCM6				+	NM_005915	chr2	136844492	136845491	MCM6 minichromosome maintenance deficient 6 (MIS5 homolog, S. pombe) (S. cerevisiae)	nucleus	0	0	0	0	1	0	0	0	0	1	0	0
NM_005916	MCM7				+	NM_005916	chr7	99310524	99311523	MCM7 minichromosome maintenance deficient 7 (S. cerevisiae)		0	0	0	0	1	0	0	0	0	1	0	0
NM_005941	MMP16				+	NM_005941	chr8	89295999	89296998	Matrix metalloproteinase 16 (membrane-inserted)	integral to plasma membrane	0	0	0	0	1	0	0	0	0	0	0	0
NM_005962	MXI1			+		NM_005962	chr10	111649550	111650549	MAX interacting protein 1	nucleus	1	1	0	0	1	0	0	0	0	0	0	0
NM_006010	ARMET			+		NM_006010	chr3	51380836	51381835	Arginine-rich, mutated in early stage tumors		0	0	0	0	0	0	0	0	0	0	0	0
NM_006021	DLEU2				+	NM_006021	chr13	48453816	48454815	Deleted in lymphocytic leukemia, 2		0	0	0	0	0	0	0	0	0	1	0	0
NM_006031	PCNT2		+			NM_006031	chr21	46599558	46600557	Pericentrin 2 (kendrin)	kinesin complex	0	0	0	0	0	0	0	0	0	0	0	0
NM_006065	SIRPB1		+			NM_006065	chr20	1595371	1596370	Signal-regulatory protein beta 1		0	0	1	0	0	0	0	0	0	0	0	0
NM_006176	NRGN				+	NM_006176	chr11	124146695	124147694	Neurogranin (protein kinase C substrate, RC3)	neurogenesis	0	0	1	0	0	1	0	0	0	0	0	0
NM_006235	POU2AF1		+			NM_006235	chr11	110787766	110788765	POU domain, class 2, associating factor 1	nucleus	0	1	0	1	1	0	0	0	0	0	0	0
NM_006295	VARS2			+		NM_006295	chr6	31867722	31868721	Valyl-tRNA synthetase 2		0	0	0	0	1	0	0	0	0	0	0	0
NM_006397	RNASEH2A		+		+	NM_006397	chr19	12777703	12778702	Ribonuclease HI, large subunit	RNA catabolism	0	0	0	0	1	0	0	0	0	1	0	0
NM_006416	SLC35A1			+		NM_006416	chr6	88177592	88178591	Solute carrier family 35 (CMP-sialic acid transporter), member 1	integral to plasma membrane	1	0	0	0	1	0	0	0	0	0	0	0
NM_006432	NPC2	+				NM_006432	chr14	72949956	72950955	Niemann-Pick disease, type C2	cellular_component unknown	0	0	0	0	0	0	0	0	0	0	0	0
NM_006563	KLF1			+		NM_006563	chr19	12858717	12859716	Kruppel-like factor 1 (erythroid)	nucleus	0	1	0	0	1	1	0	0	0	0	0	0
NM_006581	FUT9			+		NM_006581	chr6	96508763	96509762	Fucosyltransferase 9 (alpha (1,3) fucosyltransferase)		0	0	0	0	1	0	0	0	0	0	0	0
NM_006658	C7ORF16			+		NM_006658	chr7	31467899	31468898	G-substrate		0	0	1	0	1	1	0	0	0	0	0	0
NM_006682	FGL2		+		+	NM_006682	chr7	76440906	76441905	Fibrinogen-like 2	fibrinogen gamma chain	0	0	0	0	0	0	0	0	0	0	0	0
NM_006682	FGL2		+		+	NM_006682	chr7	76440906	76441905	Fibrinogen-like 2	fibrinogen gamma chain	0	0	0	0	0	0	0	0	0	0	0	0
NM_006716	ASK				+	NM_006716	chr7	87116874	87117873	Activator of S phase kinase	intracellular	0	0	0	0	0	0	0	0	0	0	0	0
NM_006789	APOBEC2	+				NM_006789	chr6	41067104	41068103	Apolipoprotein B mRNA editing enzyme, catalytic polypeptide-like 2	mRNA processing	1	0	0	0	1	0	0	0	0	0	0	0
NM_006790	TTID			+		NM_006790	chr5	137279068	137280067	Titin immunoglobulin domain protein (myotilin)	actin cytoskeleton	0	0	0	0	0	0	0	1	0	0	0	0
NM_006807	CBX1				+	NM_006807	chr17	46652699	46653698	Chromobox homolog 1 (HP1 beta homolog Drosophila )	chromatin	0	0	0	0	1	0	1	0	0	0	0	0
NM_006825	CKAP4				+	NM_006825	chr12	105143951	105144950	Cytoskeleton-associated protein 4	integral to membrane	0	0	0	0	0	0	0	0	0	0	0	0
NM_006850	IL24			+		NM_006850	chr1	204153789	204154788	Interleukin 24	extracellular	0	0	0	0	0	0	0	0	0	0	0	1
NM_006853	KLK11			+		NM_006853	chr19	56222802	56223801	Kallikrein 11	proteolysis and peptidolysis	0	0	0	0	1	0	0	0	0	0	0	0
NM_006862	TDRKH				+	NM_006862	chr1	148979267	148980266	Tudor and KH domain-containing protein		0	0	0	0	0	0	0	0	0	0	0	0
NM_006871	RIPK3			+		NM_006871	chr14	22799008	22800007	Receptor-interacting serine-threonine kinase 3	induction of apoptosis by extracellular signals	0	1	1	0	1	0	0	0	0	0	0	1
NM_006875	PIM2		+			NM_006875	chrX	47821959	47822958	Pim-2 oncogene	protein amino acid phosphorylation	0	0	0	0	1	0	0	0	0	0	0	0
NM_006894	FMO3	+				NM_006894	chr1	168298696	168299695	Flavin containing monooxygenase 3	integral to membrane	0	0	0	0	1	0	0	0	0	0	0	0
NM_006940	SOX5	+		+		NM_152989	chr12	24606350	24607349	SRY (sex determining region Y)-box 5		0	1	0	0	1	0	0	0	0	0	0	0
NM_006951	TAF5				+	NM_006951	chr10	104791612	104792611	TAF5 RNA polymerase II, TATA box binding protein (TBP)-associated factor, 100 kD	transcription factor TFIID complex	0	1	0	0	1	0	0	0	0	0	0	0
NM_007000	UPK1A	+		+		NM_007000	chr19	40848856	40849855	Uroplakin 1A	integral to membrane	0	0	0	0	0	0	0	0	0	0	0	0
NM_007019	UBE2C		+			NM_007019	chr20	45125991	45126990	Ubiquitin-conjugating enzyme E2C	cytokinesis	0	0	0	0	1	0	0	0	0	1	0	0
NM_007052	NOX1	+				NM_007052	chrX	98900891	98901890	NADPH oxidase 1		1	0	0	0	1	0	0	0	0	0	0	0
NM_007064	TRAD		+			NM_007064	chr3	125623731	125624730	Serine/threonine kinase with Dbl- and pleckstrin homology domains		0	0	0	0	0	0	0	0	0	0	0	0
NM_007168	ABCA8			+		NM_007168	chr17	67548347	67549346	ATP-binding cassette, sub-family A (ABC1), member 8	membrane	0	0	0	0	0	0	0	0	0	0	0	0
NM_007274	BACH				+	NM_007274	chr1	6163093	6164092	Cytosolic acyl coenzyme A thioester hydrolase		0	0	0	0	0	0	0	0	0	0	0	0
NM_007289	MME	+				NM_007288	chr3	156118269	156119268	Membrane metallo-endopeptidase (neutral endopeptidase, enkephalinase, CALLA, CD10)	integral to plasma membrane	0	0	0	0	1	0	0	0	0	0	0	0
NM_012072	C1QR1			+		NM_012072	chr20	23061743	23062742	Complement component 1, q subcomponent, receptor 1	integral to membrane	1	0	0	1	0	0	0	0	0	0	1	0
NM_012088	PGLS			+		NM_012088	chr19	17482733	17483732	6-phosphogluconolactonase	pentose-phosphate shunt	0	0	0	0	1	0	0	0	0	0	0	0
NM_012092	ICOS			+		NM_012092	chr2	205003315	205004314	Inducible T-cell co-stimulator	integral to membrane	0	0	0	0	0	0	0	0	0	0	0	0
NM_012128	CLCA4			+		NM_012128	chr1	86434655	86435654	Chloride channel, calcium activated, family member 4	integral to plasma membrane	0	0	0	0	0	0	0	0	0	0	0	0
NM_012139	DELGEF			+		NM_012139	chr11	17998696	17999695	Deafness locus associated putative guanine nucleotide exchange factor	cytoplasm	0	0	0	0	0	0	0	0	0	0	0	0
NM_012253	TKTL1			+		NM_012253	chrX	152000752	152001751	Transketolase-like 1	thiamin metabolism	0	0	0	0	1	0	0	0	0	0	0	0
NM_012310	KIF4A				+	NM_012310	chrX	68376032	68377031	Kinesin family member 4A		1	0	0	0	0	0	1	0	0	0	0	0
NM_012323	MAFF	+		+		NM_152878	chr22	36851882	36852881	V-maf musculoaponeurotic fibrosarcoma oncogene homolog F (avian)		0	1	0	0	1	0	0	0	0	0	0	0
NM_012360	OR1F1			+		NM_012360	chr16	3253833	3254832	Olfactory receptor, family 1, subfamily F, member 1	integral to membrane	0	0	1	0	0	0	0	0	0	0	0	0
NM_012375	OR52A1	+				NM_012375	chr11	5137608	5138607	Olfactory receptor, family 52, subfamily A, member 1	integral to plasma membrane	0	0	1	0	0	0	0	0	0	0	0	0
NM_013308	H963			+		NM_013308	chr3	152241599	152242598	Platelet activating receptor homolog	integral to membrane	0	0	0	0	0	0	0	0	0	0	0	0
NM_013381	TRHDE		+			NM_013381	chr12	70952031	70953030	Thyrotropin-releasing hormone degrading ectoenzyme	integral to plasma membrane	0	0	0	0	0	0	0	0	0	0	0	0
NM_014059	RGC32			+		NM_014059	chr13	39829013	39830012	RGC32 protein	cytoplasm	0	0	0	0	0	0	0	0	0	0	0	0
NM_014062	NOB1P			+		NM_014062	chr16	69564713	69565712	ART-4 protein		0	0	0	0	0	0	0	0	0	0	0	0
NM_014208	DSPP			+		NM_014208	chr4	88987377	88988376	Dentin sialophosphoprotein	extracellular matrix	0	0	0	0	0	1	0	0	0	0	0	0
NM_014424	HSPB7		+			NM_014424	chr1	15707682	15708681	Heat shock 27kD protein family, member 7 (cardiovascular)	regulation of heart	0	0	0	1	0	0	0	0	0	0	0	0
NM_014465	SULT1B1			+		NM_014465	chr4	70941675	70942674	Sulfotransferase family, cytosolic, 1B, member 1		0	0	0	0	0	0	0	0	0	0	0	0
NM_014505	KCNMB4				+	NM_014505	chr12	69045558	69046557	Potassium large conductance calcium-activated channel, subfamily M, beta member 4	membrane	1	0	0	0	0	0	0	0	0	0	0	0
NM_014586	HUNK			+		NM_014586	chr21	32165326	32166325	Hormonally upregulated Neu-associated kinase	development	0	0	1	0	1	1	0	0	0	0	0	0
NM_014617	CRYGA			+		NM_014617	chr2	209230631	209231630	Crystallin, gamma A	vision	0	0	0	0	0	0	0	0	0	0	0	0
NM_014736	KIAA0101				+	NM_014736	chr15	62389209	62390208	KIAA0101 gene product		0	0	0	0	0	0	0	0	0	0	0	0
NM_014764	DAZAP2	+				NM_014764	chr12	49918063	49919062	DAZ associated protein 2		0	0	0	0	0	0	0	0	0	0	0	0
NM_014951	ZNF365	+				NM_199452	chr10	63624111	63625110	KIAA0844 protein		0	0	0	0	0	0	0	0	0	0	0	0
NM_015148	PASK		+			NM_015148	chr2	242409338	242410337	PAS domain containing serine/threonine kinase		0	0	1	0	1	0	0	0	0	0	0	0
NM_015371	HS322B1A	+		+		NM_015371	chr22	22671512	22672511	Hypothetical protein		0	0	0	0	0	0	0	0	0	0	0	0
NM_015385	SORBS1			+		NM_015385	chr10	96985450	96986449	SH3-domain protein 5 (ponsin)		0	0	0	0	0	0	0	0	0	0	0	0
NM_015596	KLK13	+		+		NM_015596	chr19	56259879	56260878	Kallikrein 13	extracellular	0	0	0	0	1	0	0	0	0	0	0	0
NM_015865	SLC14A1				+	NM_015865	chr18	41555366	41556365	Solute carrier family 14 (urea transporter), member 1 (Kidd blood group)	integral to plasma membrane	1	0	0	0	0	0	0	0	0	0	0	0
NM_015912	LOC51059		+			NM_015912	chr8	139135403	139136402	Hypothetical protein		0	0	0	0	0	0	0	0	0	0	0	0
NM_016388	TRIM				+	NM_016388	chr3	109861410	109862409	T-cell receptor interacting molecule	integral to plasma membrane	0	0	0	0	0	0	0	0	0	0	0	0
NM_016449	LOC51233			+		NM_016449	chr22	22298743	22299742	Hypothetical protein		0	0	0	0	0	0	0	0	0	0	0	0
NM_016733	LIMK2		+		+	NM_016733	chr22	29968189	29969188	LIM domain kinase 2		0	0	0	0	1	0	0	0	0	0	0	0
NM_016929	CLIC5	+				NM_016929	chr6	46030133	46031132	Chloride intracellular channel 5	membrane	1	0	0	0	0	0	0	0	0	0	0	0
NM_017412	FZD3			+		NM_017412	chr8	28372986	28373985	Frizzled homolog 3 (Drosophila)	integral to plasma membrane	0	0	1	0	0	1	0	0	0	0	0	0
NM_017671	C20ORF42				+	NM_017671	chr20	6098561	6099560	Chromosome 20 open reading frame 42		0	0	0	0	0	0	0	0	0	0	0	0
NM_017707	UPLC1			+		NM_017707	chr1	23279869	23280868	Hypothetical protein FLJ20199		0	0	0	0	0	0	0	0	0	0	0	0
NM_017709	FLJ20202			+		NM_017709	chr1	117494238	117495237	Hypothetical protein FLJ20202		0	0	0	0	0	0	0	0	0	0	0	0
NM_017728	FLJ20255			+		NM_017728	chr17	73369048	73370047	Hypothetical protein FLJ20255		0	0	0	0	0	0	0	0	0	0	0	0
NM_017888	FLJ20581			+		NM_017888	chr16	20386710	20387709	Hypothetical protein FLJ20581		0	0	0	0	0	0	0	0	0	0	0	0
NM_017915	FLJ20641				+	NM_017915	chr12	101015684	101016683	Hypothetical protein FLJ20641		0	0	0	0	0	0	0	0	0	0	0	0
NM_017980	LIMS2		+			NM_017980	chr2	128525660	128526659	Hypothetical protein FLJ10044		0	0	0	0	0	0	0	0	0	0	0	0
NM_018000	FLJ10116				+	NM_018000	chr2	217080589	217081588	Hypothetical protein FLJ10116		0	0	0	0	0	0	0	0	0	0	0	0
NM_018015	FLJ10178			+		NM_018015	chrX	104626363	104627362	Hypothetical protein FLJ10178		0	0	0	0	0	0	0	0	0	0	0	0
NM_018063	HELLS				+	NM_018063	chr10	95969431	95970430	Hypothetical protein FLJ10339	hydrolase	0	0	0	0	0	0	0	0	0	0	0	0
NM_018131	C10ORF3				+	NM_018131	chr10	94920271	94921270	Hypothetical protein FLJ10540		0	0	0	0	0	0	0	0	0	0	0	0
NM_018154	ASF1B		+			NM_018154	chr19	14108136	14109135	Hypothetical protein FLJ10604		0	0	0	0	0	0	0	0	0	0	0	0
NM_018228	C14ORF115	+				NM_018228	chr14	72804537	72805536	Hypothetical protein FLJ10811		0	0	0	0	0	0	0	0	0	0	0	0
NM_018316	FLJ11078				+	NM_018316	chr19	18608151	18609150	Hypothetical protein FLJ11078	protein binding	0	0	0	0	0	0	0	0	0	0	0	0
NM_018436	ALLC			+		NM_018436	chr2	3306124	3307123	Allantoicase		0	0	0	0	0	0	0	0	0	0	0	0
NM_018438	FBXO6	+		+		NM_018438	chr1	11433037	11434036	F-box only protein 6		0	0	0	0	0	0	0	0	0	0	0	0
NM_018492	TOPK				+	NM_018492	chr8	27717128	27718127	T-LAK cell-originated protein kinase	protein kinase	0	0	0	0	0	0	0	0	0	0	0	0
NM_018593	SLC16A10				+	NM_018593	chr6	111453577	111454576	Solute carrier family 16 (monocarboxylic acid transporters), member 10		0	0	0	0	0	0	0	0	0	0	0	0
NM_018685	ANLN				+	NM_018685	chr7	36169879	36170878	Anillin, actin binding protein (scraps homolog, Drosophila)		0	0	0	0	0	0	0	0	0	0	0	0
NM_018699	PRDM5				+	NM_018699	chr4	122302534	122303533	PR domain containing 5	nucleus	0	0	0	0	1	0	0	0	0	0	0	0
NM_018903	PCDHA12	+				NM_018903	chr5	140282733	140283732	Protocadherin alpha 12	integral to plasma membrane	0	0	0	0	0	0	0	0	0	0	1	0
NM_018953	HOXC5		+			NM_018953	chr12	52712400	52713399	Homeo box C5	nucleus	0	1	0	0	1	1	0	0	0	0	0	0
NM_019027	FLJ20273	+				NM_019027	chr4	40433230	40434229	Hypothetical protein	nucleic acid binding	0	0	0	0	0	0	0	0	0	0	0	0
NM_019120	PCDHB8	+				NM_019120	chr5	140585232	140586231	Protocadherin beta 8	integral to membrane	0	0	0	0	0	0	0	0	0	0	1	0
NM_019591	ZNF26				+	NM_019591	chr12	131801233	131802232	Zinc finger protein 26 (KOX 20)	nucleus	0	0	0	0	1	0	0	0	0	0	0	0
NM_019612	R30953_1				+	NM_019612	chr19	48911394	48912393	Hypothetical protein R30953_1		0	0	0	0	0	0	0	0	0	0	0	0
NM_019644	ANKRD7	+		+		NM_019644	chr7	117418324	117419323	Testis-specific ankyrin motif containing protein		0	0	0	0	0	1	0	0	0	0	0	0
NM_019897	OR2S2	+				NM_019897	chr9	35947765	35948764	Olfactory receptor, family 2, subfamily S, member 2		0	0	1	0	0	0	0	0	0	0	0	0
NM_020178	CA10			+		NM_020178	chr17	50711706	50712705	Carbonic anhydrase-related protein 10		0	0	0	0	1	1	0	0	0	0	0	0
NM_020203	MEPE	+				NM_020203	chr4	89213548	89214547	Matrix, extracellular phosphoglycoprotein with ASARM motif (bone)	extracellular matrix	0	0	0	0	1	1	0	0	0	0	0	0
NM_020356	C20ORF32			+		NM_020356	chr20	55671891	55672890	Chromosome 20 open reading frame 32		0	0	0	0	0	0	0	0	0	0	0	0
NM_020366	RPGRIP1			+		NM_020366	chr14	19745565	19746564	Retinitis pigmentosa GTPase regulator interacting protein 1		0	0	0	0	0	0	0	0	0	0	0	0
NM_020379	MAN1C1			+		NM_020379	chr1	25547952	25548951	1,2-alpha-mannosidase IC	integral to Golgi membrane	0	0	0	0	1	0	0	0	0	0	0	0
NM_020398	SPINLW1			+		NM_020398	chr20	44861157	44862156	Serine protease inhibitor-like, with Kunitz and WAP domains 1 (eppin)		0	0	0	0	0	0	0	0	0	0	0	0
NM_020465	NDRG4		+			NM_022910	chr16	58272903	58273902	NDRG family member 4	cytoplasm	0	0	0	1	0	1	0	0	1	0	0	0
NM_020638	FGF23			+		NM_020638	chr12	4358855	4359854	Fibroblast growth factor 23	extracellular space	0	0	0	0	0	1	0	0	1	0	0	0
NM_021013	KRTHA4			+		NM_021013	chr17	39911520	39912519	Keratin, hair, acidic, 4	intermediate filament	0	0	0	0	0	1	0	0	0	0	0	0
NM_021161	KCNK10			+		NM_021161	chr14	86782992	86783991	Potassium channel, subfamily K, member 10 (TREK-2)	integral to plasma membrane	1	0	1	0	0	0	0	0	0	0	0	0
NM_021186	ZP4		+			NM_021186	chr1	235094784	235095783	Zona pellucida glycoprotein 4	cellular_component unknown	0	0	0	0	0	0	0	0	0	0	0	0
NM_021221	LY6G5B				+	NM_021221	chr6	31741734	31742733	G5b protein		0	0	0	0	0	0	0	0	0	0	0	0
NM_021723	ADAM22			+		NM_004194	chr7	87174896	87175895	A disintegrin and metalloproteinase domain 22	integral to membrane	0	0	1	0	1	1	0	0	0	0	1	0
NM_021733	TSKS	+				NM_021733	chr19	54958059	54959058	Testis-specific kinase substrate		0	0	0	0	0	0	0	0	0	0	0	0
NM_021833	UCP1			+		NM_021833	chr4	142067334	142068333	Uncoupling protein 1 (mitochondrial, proton carrier)	integral to membrane	1	0	0	0	1	0	0	0	0	0	0	0
NM_021953	FOXM1		+			NM_021953	chr12	2856267	2857266	Forkhead box M1	nucleus	0	1	0	1	1	0	0	0	0	0	0	0
NM_021970	MAP2K1IP1	+				NM_021970	chr4	101273797	101274796	Mitogen-activated protein kinase kinase 1 interacting protein 1		0	0	0	0	0	0	0	0	0	0	0	0
NM_021992	TMSNB				+	NM_021992	chrX	100543232	100544231	Thymosin, beta, identified in neuroblastoma cells		0	0	0	0	0	0	0	0	0	0	0	0
NM_021998	ZNF6				+	NM_021998	chrX	83270196	83271195	Zinc finger protein 6 (CMPX1)	nucleus	0	0	0	0	1	0	0	0	0	0	0	0
NM_022058	SLC4A10			+		NM_022058	chr2	162682765	162683764	Solute carrier family 4, sodium bicarbonate transporter-like, member 10	integral to membrane	1	1	0	0	1	0	0	0	0	0	0	0
NM_022090	LOC63920				+	NM_022090	chr5	159807698	159808697	Transposon-derived Buster3 transposase-like		0	0	0	0	0	0	0	0	0	0	0	0
NM_022782	MPHOSPH9		+			NM_022782	chr12	122154884	122155883	M-phase phosphoprotein 9		0	0	0	0	0	0	0	0	0	1	0	0
NM_022817	PER2				+	NM_003894	chr2	239483542	239484541	Period homolog 2 (Drosophila)	signal transduction	0	0	1	0	1	0	0	0	0	0	0	0
NM_022820	CYP3A43			+		NM_022820	chr7	99036334	99037333	Cytochrome P450 polypeptide 43		0	0	0	0	1	0	0	0	0	0	0	0
NM_022898	BCL11B		+			NM_022898	chr14	97727563	97728562	B-cell CLL/lymphoma 11B (zinc finger protein)		0	0	0	0	0	0	0	0	0	0	0	0
NM_022911	SLC26A6	+				NM_022911	chr3	48633217	48634216	Solute carrier family 26, member 6		1	0	0	0	0	0	0	0	0	0	0	0
NM_023067	FOXL2		+			NM_023067	chr3	139986554	139987553	Forkhead box L2	nucleus	0	1	0	0	1	0	0	0	0	0	0	0
NM_023070	LOC65243		+			NM_023070	chr1	40328366	40329365	Hypothetical protein	membrane	0	0	0	0	0	0	0	0	0	0	0	0
NM_023920	TAS2R13	+				NM_023920	chr12	10952864	10953863	Taste receptor, type 2, member 13	integral to membrane	0	0	1	0	0	0	0	0	0	0	0	0
NM_024415	DDX4	+				NM_019039	chr5	55049038	55050037	VASA protein	development	0	0	0	0	0	1	0	0	0	0	0	0
NM_024513	FYCO1			+		NM_024513	chr3	45997592	45998591	FYVE and coiled-coil domain containing 1		0	0	0	0	0	0	0	0	0	0	0	0
NM_024554	PGBD5	+		+		NM_024554	chr1	227548072	227549071	Hypothetical protein FLJ11413		0	0	0	0	0	0	0	0	0	0	0	0
NM_024577	KIAA1985			+		NM_024577	chr5	148470897	148471896	Hypothetical protein FLJ13605		0	0	0	0	0	0	0	0	0	0	0	0
NM_024587	FLJ22353			+		NM_024587	chr1	44553221	44554220	Hypothetical protein FLJ22353		0	0	0	0	0	0	0	0	0	0	0	0
NM_024604	FLJ21908		+		+	NM_024604	chr12	46385749	46386748	Hypothetical protein FLJ21908		0	0	0	0	0	0	0	0	0	0	0	0
NM_024620	FLJ12586	+				NM_024620	chr19	63346077	63347076	Hypothetical protein FLJ12586	nucleus	0	0	0	0	0	0	0	0	0	0	0	0
NM_024633	C14ORF139	+				NM_024633	chr14	93866168	93867167	Hypothetical protein FLJ21276		0	0	0	0	0	0	0	0	0	0	0	0
NM_024643	C14ORF140			+		NM_024643	chr14	73525689	73526688	Hypothetical protein FLJ23093		0	0	0	0	0	0	0	0	0	0	0	0
NM_024670	SUV39H2			+		NM_024670	chr10	14924206	14925205	Suppressor of variegation 3-9 (Drosophila) homolog 2; hypothetical protein FLJ23414	chromatin	0	0	0	0	0	0	0	0	0	0	0	0
NM_024674	LIN28	+		+		NM_024674	chr1	26341258	26342257	Hypothetical protein FLJ12457	regulation of transcription, DNA-dependent	0	0	0	0	0	0	0	0	0	0	0	0
NM_024677	FLJ14001			+		NM_024677	chr4	40666785	40667784	Hypothetical protein FLJ14001		0	0	0	0	0	0	0	0	0	0	0	0
NM_024728	C7ORF10			+		NM_024728	chr7	39914562	39915561	Hypothetical protein FLJ11808		0	0	0	0	0	0	0	0	0	0	0	0
NM_024730	FLJ22655			+		NM_024730	chr12	18134090	18135089	Hypothetical protein FLJ22655	small GTPase mediated signal transduction	0	0	0	0	0	0	0	0	0	0	0	0
NM_024745	SHCBP1				+	NM_024745	chr16	46436072	46437071	Hypothetical protein FLJ22009		0	0	0	0	0	0	0	0	0	0	0	0
NM_024773	FLJ13798			+		NM_024773	chr16	27180683	27181682	Hypothetical protein FLJ13798		0	0	0	0	0	0	0	0	0	0	0	0
NM_024774	FLJ21924				+	NM_024774	chr11	32917045	32918044	Hypothetical protein FLJ21924		0	0	0	0	0	0	0	0	0	0	0	0
NM_024865	NANOG		+		+	NM_024865	chr12	7832563	7833562	Hypothetical protein FLJ12581		0	0	0	0	0	0	0	0	0	0	0	0
NM_024868	FLJ14124				+	NM_024868	chr1	225429268	225430267	Hypothetical protein FLJ14124		0	0	0	0	0	0	0	0	0	0	0	0
NM_024918	C20ORF172				+	NM_024918	chr20	36087290	36088289	Chromosome 20 open reading frame 172	hydrogen transport	0	0	0	0	0	0	0	0	0	0	0	0
NM_025004	FLJ13215				+	NM_025004	chr11	124360970	124361969	Hypothetical protein FLJ13215		0	0	0	0	0	0	0	0	0	0	0	0
NM_030785	RSHL1				+	NM_030785	chr19	51010117	51011116	Radial spokehead-like 1	extracellular	0	0	0	0	0	0	0	0	0	0	0	0
NM_030920	ANP32E				+	NM_030920	chr1	147424728	147425727	Hypothetical protein MGC5350		0	0	0	0	0	0	0	0	0	0	0	0
NM_030928	CDT1		+			NM_030928	chr16	88613618	88614617	DNA replication factor		0	0	0	0	0	0	0	0	0	0	0	0
NM_031423	CDCA1		+			NM_031423	chr1	160478399	160479398	Hypothetical protein NUF2R		0	0	0	0	0	0	0	0	0	0	0	0
NM_031919	CSDUFD1				+	NM_031919	chr9	103589465	103590464	Cystatin and DUF19 domain containing 1	cellular_component unknown	0	0	0	0	0	0	0	0	0	0	0	0
NM_031942	CDCA7		+			NM_031942	chr2	174421409	174422408	C-Myc target JPO1		0	0	0	0	0	0	0	0	0	0	0	0
NM_032149	DKFZP434G072			+		NM_032149	chr4	100889895	100890894	Hypothetical protein DKFZp434G072		0	0	0	0	0	0	0	0	0	0	0	0
NM_032192	PPP1R1B			+		NM_181505	chr17	38159015	38160014	Hypothetical protein FLJ20940	cytoplasm	0	0	1	0	0	0	0	0	0	0	0	0
NM_032214	SLA2	+				NM_032214	chr20	35959719	35960718	Src-like-adaptor 2	intracellular signaling cascade	0	0	1	0	0	0	0	0	0	0	0	0
NM_032262	DKFZP434N035		+			NM_032262	chr22	19379257	19380256	Hypothetical protein DKFZp434N035		0	0	0	0	0	0	0	0	0	0	0	0
NM_032322	RNF135			+		NM_032322	chr17	29442820	29443819	Hypothetical protein MGC13061		0	0	0	0	0	0	0	0	0	0	0	0
NM_032387	PRKWNK4			+		NM_032387	chr17	41305115	41306114	Protein kinase, lysine deficient 4		0	0	0	0	1	0	0	0	0	0	0	0
NM_032414	PROK1				+	NM_032414	chr1	110291777	110292776	Prokineticin 1 precursor	cell proliferation	0	0	0	0	0	0	0	0	0	1	0	0
NM_032576	CYORF15B		+			NM_032576	chrY	20648821	20649820	Lipopolysaccaride-specific response 5-like protein		0	0	0	0	0	0	0	0	0	0	0	0
NM_032737	LMNB2		+		+	NM_032737	chr19	2407695	2408694	Hypothetical protein MGC2721		0	0	0	0	0	0	0	0	0	0	0	0
NM_032800	FLJ14525				+	NM_032800	chr1	228039074	228040073	Hypothetical protein FLJ14525		0	0	0	0	0	0	0	0	0	0	0	0
NM_032849	FLJ14834			+		NM_032849	chr13	29277629	29278628	Hypothetical protein FLJ14834		0	0	0	0	0	0	0	0	0	0	0	0
NM_032867	FLJ14966			+		NM_032867	chr11	12272057	12273056	Hypothetical protein FLJ14966		0	0	0	0	0	0	0	0	0	0	0	0
NM_032932	RAB11-FIP4				+	NM_032932	chr17	29863506	29864505	Hypothetical protein MGC11316		0	0	0	0	0	0	0	0	0	0	0	0
NM_033048	CPXCR1				+	NM_033048	chrX	86773384	86774383	CPX chromosome region, candidate 1		0	0	0	0	0	0	0	0	0	0	0	0
NM_033132	ZIC5			+		NM_033132	chr13	98321879	98322878	Zinc family member 5 protein		0	0	0	0	0	0	0	0	0	0	0	0
NM_033147	DTNB			+		NM_021907	chr2	25870738	25871737	Dystrobrevin, beta	electron transport	0	0	0	0	0	0	0	0	0	0	0	0
NM_033185	KRTAP3-3			+		NM_033185	chr17	39523250	39524249	Keratin associated protein 3.3		0	0	0	0	0	0	0	0	0	0	0	0
NM_033326	SOX6		+			NM_033326	chr11	16724199	16725198	Sox-6		0	1	0	0	1	1	1	0	0	0	0	0
NM_033448	KRT6IRS			+		NM_033448	chr12	51232898	51233897	Keratin 6 irs	intermediate filament	0	0	0	0	0	0	0	0	0	0	0	0
NM_033641	COL4A6			+		NM_001847	chrX	106454284	106455283	Collagen, type IV, alpha 6		0	0	0	0	0	0	0	0	0	0	1	0
NM_052815	IER3				+	NM_003897	chr6	30818173	30819172	Immediate early response 3	integral to membrane	0	0	0	0	0	1	0	0	0	0	0	1
NM_052947	HAK		+			NM_052947	chr18	54444858	54445857	Heart alpha-kinase	protein amino acid phosphorylation	0	0	0	0	0	0	0	0	0	0	0	0
NM_052954	CYYR1		+			NM_052954	chr21	26867152	26868151	Cysteine and tyrosine-rich 1	integral to membrane	0	0	0	0	0	0	0	0	0	0	0	0
NM_053025	MYLK		+		+	NM_053025	chr3	124923779	124924778	Myosin, light polypeptide kinase	protein amino acid phosphorylation	0	0	0	0	1	0	0	0	0	0	0	0
NM_053276	VIT			+		NM_053276	chr2	36897718	36898717	Homo sapiens vitrin (VIT), mRNA		0	0	0	0	0	0	0	0	0	0	0	0
NM_054031	MRGX3			+		NM_054031	chr11	18122360	18123359	Homo sapiens G protein-coupled receptor MRGX3 (MRGX3), mRNA		0	0	0	0	0	0	0	0	0	0	0	0
NM_057174	PEX16				+	NM_004813	chr11	45904353	45905352	Peroxisomal biogenesis factor 16	integral to membrane	0	0	0	0	0	0	1	0	0	0	0	0
NM_057749	CCNE2		+		+	NM_004702	chr8	95863765	95864764	Cyclin E2		0	0	0	0	0	0	0	0	0	1	0	0
NM_058169	LOH12CR1	+		+		NM_058169	chr12	12400496	12401495	Loss of heterozygosity, 12, chromosomal region 1		0	0	0	0	0	0	0	0	0	0	0	0
U11058	KCNMA1		+			NM_002247	chr10	78741931	78742930	Potassium large conductance calcium-activated channel, subfamily M, alpha member 1		1	0	0	0	1	1	0	0	0	0	0	0
U12767	NR4A3	+				NM_173200	chr9	97968148	97969147	Nuclear receptor subfamily 4, group A, member 3		0	1	0	0	1	0	0	0	0	0	0	0
U17077	BENE				+	NM_005434	chr2	110585338	110586337	BENE protein		0	0	0	0	0	0	0	0	0	0	0	0
U20760	CASR				+	NM_000388	chr3	123222732	123223731	Calcium-sensing receptor (hypocalciuric hypercalcemia 1, severe neonatal hyperparathyroidism)		0	0	1	0	0	1	0	0	0	0	0	0
U79280	PIPPIN				+	NM_014460	chr22	40199368	40200367	Ortholog of rat pippin	regulation of transcription, DNA-dependent	0	0	0	0	0	0	0	0	0	0	0	0
U82467	TUB		+			NM_177972	chr11	8066503	8067502	Tubby homolog (mouse)	cytoplasm	0	0	0	0	0	0	0	0	0	0	0	0
X68742	ITGA1				+	NM_181501	chr5	52099322	52100321	Integrin, alpha 1	integral to membrane	0	0	1	0	0	0	0	0	0	0	1	0
Y14768	TNF	+				NM_000594	chr6	31646955	31647954	Homo sapiens DNA, cosmid clones TN62 and TN82		0	0	1	1	1	0	0	0	0	0	1	1
Y16645	CCL8			+		NM_005623	chr17	32790917	32791916	Small inducible cytokine subfamily A (Cys-Cys), member 8 (monocyte chemotactic protein 2)	extracellular	1	0	1	1	0	0	0	0	0	0	0	0
Z22780	CYLC1	+		+		XM_088636	chrX	81887649	81888648	Cylicin, basic protein of sperm head cytoskeleton 1		0	0	0	0	0	1	0	0	0	0	0	0
Z46376	HK2				+	NM_000189	chr2	75035100	75036099	Hexokinase 2	membrane	0	0	0	0	1	0	0	0	0	1	0	0
Z70723	PON1	+		+		NM_000446	chr7	94618718	94619717	Paraoxonase 1		0	0	0	0	0	0	0	0	0	0	0	0
